# Supplementary material for: Analysis of Gene Expression and Physiological Responses in Three Mexican Maize Landraces under Drought Stress and Recovery Irrigation
Source: PLoS One. 2009 Oct 30;4(10):e7531. doi: 10.1371/journal.pone.0007531 (PMC2766256; doi:10.1371/journal.pone.0007531)
Supplement: Table S1 — Transcript levels of significant genes in the maize oligonucleotide microarray at 10 days stress. (0.90 MB XLS) [file pone.0007531.s002.xls]

## Sheet: Up-regulated10days
Supplementary Table S1.Transcript levels of significant genes in the maize oligonucleotide microarray at 10 days stress
Array ID	Target accesion	Intensity mean values			FDR values	Target description maizearray	Target description	Arabidopsis Match	Target description MAPMAN	MAPMAN Function
		85-2	Cajete criollo	Michoacan 21	C*T		PLANTA Database
MZ00039893	TC281844	1.69	2.792	3.37	0.00187002	putative isovaleryl-CoA dehydrogenase {Oryza sativa (japonica cultivar-group);}	TA113376_4577 Putative isovaleryl-CoA dehydrogenase [Oryza sativa (japonica cultivar-group)]	At3g45300	isovaleryl-CoA-dehydrogenase (IVD), identical to isovaleryl-CoA-dehydrogenase precursor (Arabidopsis thaliana) GI:5596622	amino acid metabolism.degradation.branched-chain group.leucine
MZ00002076	AZM5_6659	2.994	0.631	1.335	0.0239234	{Oryza sativa (japonica cultivar-group);}	TA49785_4530 Arginine decarboxylase [Oryza sativa (japonica cultivar-group)]	At2g16500	ARGDC;ARGDC1;ARGININE DECARBOXYLASE;ARGININE DECARBOXYLASE 1;arginine decarboxylase 1 (SPE1) (ARGDC), identical to SP:Q9SI64 Arginine decarboxylase 1 (EC 4.1.1.19) (ARGDC 1) (ADC 1) (ADC-O) {Arabidopsis thaliana}	amino acid metabolism.degradation.glutamate family.arginine
MZ00029016	TC250390	1.258	0.692	2.181	0.0413374	OSJNBa0064H22.2 {Oryza sativa (japonica cultivar-group);}	TA133318_4577 OSJNBa0064H22.2 protein [Oryza sativa (japonica cultivar-group)]	At2g02000	glutamate decarboxylase, putative, strong similarity to glutamate decarboxylase (Nicotiana tabacum) GI:21327029glutamate decarboxylase, putative, strong similarity to glutamate decarboxylase isozyme 3 (Nicotiana tabacum) GI:	amino acid metabolism.synthesis.central amino acid metabolism.GABA.Glutamate decarboxylase
MZ00017687	TC317415	2.728	0.875	4.761	0.00201159	glucose-inhibited division A family protein {Musa acuminata;}	TA6225_4577999 Glucose-inhibited division A family protein [Musa balbisiana (Banana)]	At2g24580	sarcosine oxidase family protein, similar to peroxisomal sarcosine oxidase from Homo sapiens (SP:Q9P0Z9), Oryctolagus cuniculus (SP:P79371), Mus musculus (SP:Q9D826)	amino acid metabolism.synthesis.serine-glycine-cysteine group.glycine
MZ00042527	TC253598	2.393	1.301	1.357	0.0223356	putative hydroxymethyltransferase {Oryza sativa (japonica cultivar-group);} ^|^GB|BAB92441.1|20804756|AP003297 putative hydroxymethyltransferase {Oryza sativa (japonica cultivar-group);}	TA123038_4577 Putative hydroxymethyltransferase [Oryza sativa (japonica cultivar-group)]	At1g36370		C1-metabolism
MZ00026861	TC295861	4.555	4.916	17.73	0.0234723	extensin {Volvox carteri;}	TA27436_4577999 proline-rich protein BstNI subfamily 3 precursor [Xenopus tropicalis]	NI		cell wall.cell wall proteins
MZ00026102	TC310550	5.753	3.23	2.355	0.0382069	{Oryza sativa (indica cultivar-group);}	TA119507_4577 OSJNBa0074L08.23 protein [Oryza sativa (japonica cultivar-group)]	At1g02640	ATBXL2;BETA-XYLOSIDASE 2;glycosyl hydrolase family 3 protein, similar to beta-xylosidase GB:Z84377 GI:2102655 from (Aspergillus niger)	cell wall.degradation.mannan-xylose-arabinose-fucose
MZ00043929	TC287467	3.433	2.034	1.733	0.0415189	{Oryza sativa (indica cultivar-group);}	TA119506_4577 B1011H02.4 protein [Oryza sativa (Rice)]	At5g10560	glycosyl hydrolase family 3 protein, beta-xylosidase, Aspergllus nidulans, EMBL:ANXLND	cell wall.degradation.mannan-xylose-arabinose-fucose
MZ00022293	TC287290	1.95	5.103	1.026	0.0249717	putative dehydration-responsive protein RD22 precursor {Oryza sativa (japonica cultivar-group);}	TA102024_4577 Putative BURP domain-containing protein [Oryza sativa (japonica cultivar-group)]	At1g23760	JP630;BURP domain-containing protein / polygalacturonase, putative, similar to polygalacturonase isoenzyme 1 beta subunit (Lycopersicon esculentum) GI:170480; contains Pfam profile PF03181: BURP domain	cell wall.degradation.pectate lyases and polygalacturonases
MZ00035714	TC310278	3.082	1.835	9.141	0.0241424	Zea m 13 allergen {Zea mays;}	TA106705_4577 Zea m 13 allergen [Zea mays (Maize)]	At3g14040	exopolygalacturonase / galacturan 1,4-alpha-galacturonidase / pectinase, identical to SP:P49063 Exopolygalacturonase clone GBGA483 precursor (EC 3.2.1.67) (ExoPG) (Galacturan 1,4-alpha-galacturonidase) {Arabidopsis thaliana}	cell wall.degradation.pectate lyases and polygalacturonases
MZ00015001	TC279591	1.36	2.182	1.579	0.00734305	ESTs D47620(S13223),AU029621(E31157) correspond to a region of the predicted gene. Similar to Arabidopsis thaliana chromosome II BAC T32F6 genomic sequence, unknown protein. (AC005700) {Oryza sativa (japonic	TA113879_4577 Beta 1,3-glycosyltransferase-like protein II [Oryza sativa (Rice)]	At4g32120	galactosyltransferase family protein, contains Pfam profile: PF01762 galactosyltransferase	cell wall.hemicellulose synthesis
MZ00041316	TC281291	2.111	1.288	8.16	0.0304587	beta-expansin 9 protein {Zea mays;}	TA99306_4577 Beta-expansin 9 protein [Zea mays (Maize)]	At1g65680	ATEXPB2;ATHEXP BETA 1.4;ARABIDOPSIS THALIANA EXPANSIN B2;similar to beta-expansin, putative (EXPB4) [Arabidopsis thaliana] (TAIR:At2g45110.1); similar to cim1 protein - soybean (GB:S48032); contains InterPro domain Expansin 45, endoglucanase-li	cell wall.modification
MZ00017460	TC291691	1.859	2.777	2.733	0.0377882	cyclin-dependent kinase inhibitor 1 {Zea mays;}	TA131984_4577 Cyclin-dependent kinase inhibitor 1 [Zea mays (Maize)]	At2g32710	ACK2;ICK7;CYCLIN-DEPENDENT KINASE INHIBITOR 2;KIP-RELATED PROTEIN 4;kip-related protein 4 (KRP4) / cyclin-dependent kinase inhibitor 4 (ICK4), nearly identical to cyclin-dependent kinase inhibitor 4 (krp4) (Arabidopsis thaliana) GI:14422291 or	cell.cycle
MZ00012451	CF624371	23.85	8.987	12.2	0.010194	putative actin-binding protein {Oryza sativa (japonica cultivar-group);}	CF624371 Putative actin-binding protein [Oryza sativa (japonica cultivar-group)]	At5g59880	actin-depolymerizing factor 3 (ADF3), identical to SP:Q9ZSK4 Actin-depolymerizing factor 3 (ADF 3) (AtADF3) {Arabidopsis thaliana} or actin-depolymerizing factor 3 (ADF3), identical to SP:Q9ZSK4 Actin-depolymerizing factor 3 (ADF 3) (AtADF3) {	cell.organisation
MZ00014129	TC331435	23.16	10.59	10.83	0.0327031	annexin p35 {Zea mays;}	TA111616_4577 Annexin p35 [Zea mays (Maize)]	At5g65020	annexin 2 (ANN2), identical to annexin (AnnAt2) (Arabidopsis thaliana) GI:4959108	cell.organisation
MZ00018799	TC291831	1.452	2.619	1.438	0.027813	putative actin-related protein 4 (ARP4) {Oryza sativa (japonica cultivar-group);}	TA108511_4577 LysM domain containing protein, expressed [Oryza sativa (japonica cultivar-group)]	At5g59370	actin 4 (ACT4), identical to SP:P53494 Actin 4 {Arabidopsis thaliana}	cell.organisation
MZ00030889	TC298847	1.63	1.138	2.538	0.013982	kelch repeat-containing F-box-like protein {Oryza sativa (japonica cultivar-group);}	TA25527_4577999 Kelch repeat-containing F-box-like protein [Oryza sativa (japonica cultivar-group)]	NI		cell.organisation
MZ00050848	TC285015	2.914	2.195	0.847	0.00187002	putative annexin {Oryza sativa (japonica cultivar-group);}	TA136420_4577 Putative annexin [Oryza sativa (japonica cultivar-group)]	At1g68090		cell.organisation
MZ00000015	AZM5_18141	5.493	6.078	3.679	0.0458049	Putative NAM (no apical meristem) protein {Oryza sativa (japonica cultivar-group);}	TA41692_4530 Putative NAM (No apical meristem) protein [Oryza sativa (japonica cultivar-group)]	At1g61110	ANAC025;no apical meristem (NAM) family protein, contains Pfam PF02365: No apical meristem (NAM) domain; similar to NAM protein GI:1279639 from (Petunia hybrida)	development.unspecified
MZ00005240	TC284685	1.418	1.746	2.672	0.032883	putative senescence-associated protein {Oryza sativa (japonica cultivar-group);}	TA116387_4577 Putative senescence-associated protein [Oryza sativa (japonica cultivar-group)]	At2g19580	senescence-associated protein-related, similar to senescence-associated protein 5 (Hemerocallis hybrid cultivar) gi:3551954:gb:AAC34855; contains a transmembrane 4 family signature; rare (GC) splice donor consensus found instead of (GT) at intr	development.unspecified
MZ00007592	TC291630	3.352	1.657	2.469	0.0320634	unknown {Oryza sativa (japonica cultivar-group);}	TA128625_4577 Hypothetical protein OJ1123_F01.11 [Oryza sativa (japonica cultivar-group)]	At5g48850	male sterility MS5 family protein, similar to male sterility MS5 (Arabidopsis thaliana) GI:3859112; contains Pfam profile PF00515 TPR Domain	development.unspecified
MZ00018613	TC284821	9.982	2.743	11.98	0.0427301	disease resistant allele xa13 {Oryza sativa (indica cultivar-group);}	TA112020_4577 Putative MtN3 [Oryza sativa (japonica cultivar-group)]	At5g23660	nodulin MtN3 family protein, similar to MtN3 GI:1619602 (root nodule development) from (Medicago truncatula)	development.unspecified
MZ00024849	TC331393	1.389	1.749	2.202	0.0341037	contains ESTs C73683(E20140)AU164110(E20140),AU161726(S5185) similar to Arabidopsis thaliana chromosome 1, F24J8.9 unknown protein {Oryza sativa (japonica cultivar-group);}	TA109486_4577 Putative MtN3 [Oryza sativa (japonica cultivar-group)]	At3g14770	nodulin MtN3 family protein, similar to MtN3 GI:1619602 (root nodule development) from (Medicago truncatula)	development.unspecified
MZ00030993	TC315378	1.955	1.749	8.333	0.00402177	putative nodulin MtN21 protein {Oryza sativa (japonica cultivar-group);}	TA141893_4577 Hypothetical protein [Medicago truncatula (Barrel medic)]	At5g07050	nodulin MtN21 family protein, similar to MtN21 GI:2598575 (root nodule development) from (Medicago truncatula)	development.unspecified
MZ00031617	TC326885	2.204	2.408	1.277	0.0378134	nodulin-related protein-like {Oryza sativa (japonica cultivar-group);}	TA139922_4577 Nodulin-related protein-like [Oryza sativa (japonica cultivar-group)]	At5g14120	nodulin family protein, similar to nodulin-like protein (Arabidopsis thaliana) GI:3329368, nodule-specific protein Nlj70 (Lotus japonicus) GI:3329366	development.unspecified
MZ00034936	TC299508	4.439	1.547	1.926	0.0398433	MADS box protein 3 {Zea mays;}	TA110680_4577 MADS box protein 3 [Zea mays (Maize)]	At1g69120		development.unspecified
MZ00035190	gi|13397940|emb|AJ309824.2|ZMA309824	1.202	2.14	2.025	0.0268382	NA	TA94836_4577 Putative senescence-associated protein [Pisum sativum (Garden pea)]	At1g11265	TA94836_4577 Putative senescence-associated protein [Pisum sativum (Garden pea)]	development.unspecified
MZ00040493	gi|13274177|emb|AJ292959.1|ZMA292959_Zea_mays_mRNA_for_putative_MADS-domain_transcription_factor_(m16_gene)_	2.508	2.246	8.375	0.039006	NA	TA109657_4577 Putative MADS-domain transcription factor [Zea mays (Maize)]	At5g20240	floral homeotic protein PISTILLATA (PI), contains Pfam profiles PF01486: K-box region and PF00319: SRF-type transcription factor (DNA-binding and dimerisation domain)	development.unspecified
MZ00044118	TC314971	5.491	4.404	2.9	0.00607573	auxin-repressed protein-like protein {Nicotiana tabacum;}	TA132579_4577	At1g56220	dormancy/auxin associated family protein, similar to Auxin-repressed 12.5 kDa protein (Swiss-Prot:Q05349) (Fragaria ananassa); similar to auxin-repressed protein (GI:927034) (Fragaria x ananassa); similar to dormancy-associated protein (GI:2605	development.unspecified
MZ00005521	TC297412	1.028	1.131	3.239	0.0306335	putative DNA primase large subunit {Oryza sativa (japonica cultivar-group);}	TA117768_4577 Putative DNA primase large subunit [Oryza sativa (japonica cultivar-group)]	At1g67320	DNA primase, large subunit family, contains Pfam profile PF04104: Eukaryotic-type DNA primase, large subunit; similar to DNA primase large subunit (EC 2.7.7.-) (DNA primase 58 kDa subunit) (p58) (Swiss-Prot:P49643) (Homo sapiens)	DNA.synthesis/chromatin structure
MZ00014229	TC321379	1.764	1.39	5.305	0.0102103	pathogenesis-related protein 10 {Zea mays;}	TA106892_4577 Pathogenesis-related protein 10 [Zea mays (Maize)]	At1g77180	chromatin protein family, contains Pfam domain, PF02731: SKIP/SNW domain found in chromatin proteins. or similar to RNA recognition motif (RRM)-containing protein [Arabidopsis thaliana] (TAIR:At2g16940.1); similar to WD-40 repeat family protei	DNA.synthesis/chromatin structure
MZ00045343	NP539321|AF434192.1|AAM22635.1	1.29	2.164	1.081	0.0360062	Putative polyprotein from transposon TNT {Oryza sativa (japonica cultivar-group);}	TA31786_4530 Putative polyprotein [Oryza sativa (japonica cultivar-group)]	At4g03810	copia-like retrotransposon family, has a 0. P-value blast match to GB:BAA22288 pol polyprotein (Ty1_Copia-element) (Oryza australiensis)GB:BAA22288 polyprotein (Ty1_Copia-element) (Oryza australiensis)gi:2443320:dbj:BAA22288.1: polyprotein (RIR	DNA.synthesis/chromatin structure
MZ00045453	TC218386	2.314	1.804	3.973	0.0369145	gag-pol polyprotein {Oryza sativa (japonica cultivar-group);}	TA144391_4577 Retrotransposon protein, putative, unclassified [Oryza sativa (japonica cultivar-group)]	At1g36110	copia-like retrotransposon family, has a 2.2e-59 P-value blast match to gb:AAO73521.1: gag-pol polyprotein (Glycine max) (SIRE1) (Ty1_Copia-family)	DNA.synthesis/chromatin structure
MZ00045510	ZRSiTERTOOT0167	0.612	0.78	2.587	0.0478108	retrotransposon protein, putative, Ty3-gypsy sub-class {Oryza sativa (japonica cultivar-group);}	DQ115023 Retrotransposon protein, putative, Ty3-gypsy subclass [Oryza sativa (japonica cultivar-group)]	At2g10780	gypsy-like retrotransposon family, has a 0. P-value blast match to GB:AAD27547 polyprotein (Gypsy_Ty3-element) (Oryza sativa subsp. indica)	DNA.synthesis/chromatin structure
MZ00023379	TC334403	1.671	2.962	1.475	0.0139606	Histone H3. {Petroselinum crispum;}	TA1409_4577999 PIROGI, putative, expressed [Oryza sativa (japonica cultivar-group)]	At5g65360	histone H3, identical to histone H3 from Zea mays SP:P05203, Medicago sativa GI:166384, Encephalartos altensteinii SP:P08903, Pisum sativum SP:P02300; contains Pfam profile PF00125 Core histone H2A/H2B/H3/H4	DNA.synthesis/chromatin structure.histone
MZ00041500	AZM5_92828	1.283	1.898	2.558	0.0213019	putative histone H1 {Oryza sativa (japonica cultivar-group);}	TA98801_4577	At2g18050	HISTONE H1-3;histone H1-3 (HIS1-3), similar to histone H1 (Lycopersicon pennellii) SWISS-PROT:P40267; identical to cDNA histone H1-3 (His1-3) GI:1809314, histone H1-3 (Arabidopsis thaliana) GI:1809305 or histone H1-3 (HIS1-3), similar to histo	DNA.synthesis/chromatin structure.histone
MZ00045543	ZRSiTERTOOT0220	1.827	1.524	4.349	0.0186588	putative copia-type pol polyprotein {Zea mays;}	TA33409_3635 Putative copia-type pol polyprotein [Zea mays (Maize)]	At1g36035	copia-like retrotransposon family, has a 0. P-value blast match to gb:AAO73523.1: gag-pol polyprotein (Glycine max) (SIRE1) (Ty1_Copia-family)copia-like retrotransposon family, has a 5.0e-74 P-value blast match to gb:AAG5294	DNA.synthesis/chromatin structure.retrotransposon/transposase.copia-like retrotransposon
MZ00045519	ZRSiTERTOOT0309	1.626	1.44	4.804	0.0301586	putative Sorghum bicolor 22 kDa kafirin cluster polyprotein {Oryza sativa (japonica cultivar-group);}	TA102575_4577 Retrotransposon protein, putative, Ty3-gypsy subclass [Oryza sativa (japonica cultivar-group)]	At3g11970	gypsy-like retrotransposon family, has a 1.5e-201 P-value blast match to GB:AAD27547 polyprotein (Gypsy_Ty3-element) (Oryza sativa subsp. indica)gypsy-like retrotransposon family, has a 2.7e-200 P-value blast match to GB:AAD	DNA.synthesis/chromatin structure.retrotransposon/transposase.gypsy-like retrotransposon
MZ00004368	PUIAC79TB	2.407	7.782	4.988	0.0404624	Apr protease precursor {Bacillus licheniformis;}	TA143747_4577 Ribosomal protein-like [Oryza sativa (japonica cultivar-group)]	At3g25185	transposase, putative, identical to first 342 amino acids of IS10 transposase (Salmonella typhi) GI:7739622; contains Pfam profiles PF03754: Domain of unknown function (DUF313), PF01609: Transposase DDE domain	DNA.unspecified
MZ00010366	DN213620	0.323	3.053	1.194	0.0295864	putative SEC14 cytosolic factor (SEC14) {Oryza sativa (japonica cultivar-group);}	DN213620 Putative SEC14 cytosolic factor [Oryza sativa (japonica cultivar-group)]	At5g47730	SEC14 cytosolic factor, putative / polyphosphoinositide-binding protein, putative, similar to polyphosphoinositide binding protein SEC14 homolog Ssh1p (GI:2739044) {Glycine max}	DNA.unspecified
MZ00031692	TC266939	2.377	1.451	1.388	0.0332776	putative exonuclease {Oryza sativa (japonica cultivar-group);} ^|^GB|AAK98687.1|15451563|AC021893 Putative exonuclease {Oryza sativa (japonica cultivar-group);}	TA120525_4577 Putative exonuclease [Oryza sativa (Rice)]	At5g07710	exonuclease family protein, contains exonuclease domain, Pfam:PF00929	DNA.unspecified
MZ00044707	DN213620	0.307	6.393	0.758	0.0190703	putative SEC14 cytosolic factor (SEC14) {Oryza sativa (japonica cultivar-group);}	DN213620 Putative SEC14 cytosolic factor [Oryza sativa (japonica cultivar-group)]	NI		DNA.unspecified
MZ00013561	TC313534	2.134	0.788	2.93	0.0100196	alcohol dehydrogenase 1 {Zea mays;}	TA93568_4577 Chromosome 10 SCAF12030, whole genome shotgun sequence [Tetraodon nigroviridis (Green puffer)]	At1g77120	ADH;ATADH;ALCOHOL DEHYDROGENASE;ALCOHOL DEHYDROGENASE 1;The protein undergoes thiolation following treatment with the oxidant tert-butylhydroperoxide.	fermentation.ADH
MZ00034406	TC279416	4.567	2.938	1.75	0.0223992	cytosolic aldehyde dehydrogenase RF2C {Zea mays;}	TA110667_4577 Cytosolic aldehyde dehydrogenase RF2C [Zea mays (Maize)]	At3g24503	ALDH1A;REF1;REDUCED EPIDERMAL FLUORESCENCE1;aldehyde dehydrogenase (ALDH1a), identical to aldehyde dehydrogenase ALDH1a (Arabidopsis thaliana) gi:20530143:gb:AAM27004	fermentation.aldehyde dehydrogenase
MZ00016071	TC272314	1.455	3.22	3.404	0.0458527	pyruvate decarboxylase {Zea mays;} ^|^GB|AAL99742.1|19851518|AF370003 pyruvate decarboxylase {Zea mays;}	TA123486_4577 Pyruvate decarboxylase [Zea mays (Maize)]	At4g33070	pyruvate decarboxylase, putative, strong similarity to SP:P51846 Pyruvate decarboxylase isozyme 2 (EC 4.1.1.1) (PDC) {Nicotiana tabacum}; contains InterPro entry IPR000399: Pyruvate decarboxylase	fermentation.PDC
MZ00029158	TC288952	14.55	28.57	11.97	0.0150787	putative isocitrate lyase {Oryza sativa (japonica cultivar-group);}	TA123340_4577 Putative isocitrate lyase [Oryza sativa (japonica cultivar-group)]	At3g21720	isocitrate lyase, putative, similar to isocitrate lyase GI:167144 from (Brassica napus)	gluconeogenese/ glyoxylate cycle.isocitrate lyase
MZ00028913	TC323917	3.516	9.302	10.38	0.0136926	2,3-bisphosphoglycerate-independent phosphoglycerate mutase(EC 5.4.2.1) (Phosphoglyceromutase) (BPG-independent PGAM) (PGAM-I). {Ricinus communis;}	TA139325_4577 2,3-bisphosphoglycerate-independent phosphoglycerate mutase, putative [Oryza sativa (japonica cultivar-group)]	At3g08590	2,3-biphosphoglycerate-independent phosphoglycerate mutase, putative / phosphoglyceromutase, putative, strong similarity to SP:Q42908 2,3-bisphosphoglycerate-independent phosphoglycerate mutase (EC 5.4.2.1) (Phosphoglyceromutase) {Mesembryanthe	glycolysis.phosphoglycerate mutase
MZ00036738	TC331225	2.233	1.326	1.791	0.0370498	putative diphosphate-fructose-6-phosphate 1-phosphotransferase {Oryza sativa (japonica cultivar-group);}	TA7769_4577999 Protein kinase CK2 regulatory subunit CK2B3 [Zea mays (Maize)]	At5g61580		glycolysis.PPFK
MZ00014386	TC260333	3.455	2.413	4.164	0.0283794	putative pyrophosphate-dependent phosphofructokinase alpha subunit {Oryza sativa (japonica cultivar-group);}	TA112707_4577 Putative pyrophosphate-dependent phosphofructokinase alpha subunit [Oryza sativa (japonica cultivar-group)]	At1g20950	pyrophosphate--fructose-6-phosphate 1-phosphotransferase-related / pyrophosphate-dependent 6-phosphofructose-1-kinase-related, similar to pyrophosphate--fructose 6-phosphate 1-phosphotransferase alpha subunit SP:Q41140 from (Ricinus communis)	glycolysis.pyrophosphate-fructose-6-P phosphotransferase
MZ00019616	TC289321	2.088	1.208	1.933	0.015064	{Oryza sativa (japonica cultivar-group);}	TA136542_4577 OSJNBa0038O10.18 protein [Oryza sativa (japonica cultivar-group)]	At5g13200	GRAM domain-containing protein / ABA-responsive protein-related, similar to ABA-responsive protein (Hordeum vulgare) GI:4103635; contains Pfam profile PF02893: GRAM domain	hormone metabolism.abscisic acid.induced-regulated-responsive-activated
MZ00028568	TC279313	3.527	1.555	2.194	0.0386219	viviparous-14 {Zea mays;}	AY838899 9-cis-epoxycarotenoid dioxygenase 3 [Oryza sativa (japonica cultivar-group)]	At4g18350	9-cis-epoxycarotenoid dioxygenase, putative / neoxanthin cleavage enzyme, putative / carotenoid cleavage dioxygenase, putative, neoxanthin cleavage enzyme, Lycopersicon esculentum, PATCHX:E325797; and viviparous-14, Zea mays, PATCHX:G2232017; s	hormone metabolism.abscisic acid.synthesis-degradation
MZ00046814	AZM5_13316	3.068	2.061	1.366	0.00505682	zeaxanthin epoxidase {Triticum aestivum;}	TA123456_4577 Zeaxanthin epoxidase [Oryza sativa (japonica cultivar-group)]	At5g67030	zeaxanthin epoxidase (ZEP) (ABA1), identical to GI:9857296 AtABA1; controls Pfam profiles PF01360: Monooxygenase and PF00498: FHA domain; identical to cDNA AtABA1, GI:9857295 or zeaxanthin epoxidase (ZEP) (ABA1), identical to GI:9857296 AtABA	hormone metabolism.abscisic acid.synthesis-degradation
MZ00005305	BM382593	2.024	1.216	0.691	0.0227393	NA	TA94594_4577 Auxin-responsive protein IAA31 [Oryza sativa (Rice)]	NI		hormone metabolism.auxin.induced-regulated-responsive-activated
MZ00012648	CF629916	4.221	1.403	2.076	0.0393932	auxin-induced protein-like {Oryza sativa (japonica cultivar-group);}	CF629916 Auxin-induced protein-like [Oryza sativa (japonica cultivar-group)]	NI		hormone metabolism.auxin.induced-regulated-responsive-activated
MZ00020357	TC327559	1.067	1.084	2.057	0.0148301	Auxin-responsive protein IAA9 (Indoleacetic acid-induced protein 9). {Oryza sativa;}	TA136602_4577	At2g33310	IAA13;auxin-responsive protein / indoleacetic acid-induced protein 13 (IAA13), identical to SP:Q38831 Auxin-responsive protein IAA13 (Indoleacetic acid-induced protein 13) {Arabidopsis thaliana} or auxin-responsive protein / indoleacetic acid-	hormone metabolism.auxin.induced-regulated-responsive-activated
MZ00025049	TC332275	1.553	1.689	5.57	0.0411653	Probable indole-3-acetic acid-amido synthetase GH3.8 (EC 6.3.2.-)(Auxin-responsive GH3-like protein 8) (OsGH3-8). {Oryza sativa;}	AW202541 Probable indole-3-acetic acid-amido synthetase GH3.8 [Oryza sativa (Rice)]	At2g14960	GH3.1;encodes a protein similar to IAA-amido synthases. Lines carrying an insertion in this gene are hypersensitive to auxin.	hormone metabolism.auxin.induced-regulated-responsive-activated
MZ00031542	TC295365	1.176	2.051	2.406	0.00952653	putative auxin-independent growth promoter {Oryza sativa (japonica cultivar-group);}	TA32340_4577999 Putative auxin-independent growth promoter [Oryza sativa (japonica cultivar-group)]	At3g26370	expressed protein, contains Pfam PF03138: Plant protein family. The function of this family of plant proteins is unknown;	hormone metabolism.auxin.induced-regulated-responsive-activated
MZ00036960	BM276895	0.833	0.935	2.287	0.00489936	NA	TA136601_4577 Auxin-responsive protein IAA9 [Oryza sativa (Rice)]	NA		hormone metabolism.auxin.induced-regulated-responsive-activated
MZ00036454	DV539656	0.895	2.192	2.696	0.0391494	Auxin efflux carrier component 1 (OsPIN1) (Ethylene insensitive root 1homolog). {Oryza sativa;}	DV539656 Auxin efflux carrier component 1 [Oryza sativa (Rice)]	At1g73590	ATPIN1;PIN-FORMED 1;auxin efflux carrier protein, putative (PIN1), identical to putative auxin efflux carrier protein; AtPIN1 (Arabidopsis thaliana) GI:4151319; contains Pfam profile PF03547: Auxin Efflux Carrier	hormone metabolism.auxin.signal transduction
MZ00050668	AZM5_106918	2.891	1.187	1.233	0.0295864	auxin-responsive protein-like {Oryza sativa (japonica cultivar-group);}	TA33519_4558	At3g60690	auxin-responsive family protein, similar to auxin-induced protein SAUR-AC1 (GP:546362) (PIR:T06084)(Arabidopsis thaliana) PIR:T06084	hormone metabolism.auxin.induced-regulated-responsive-activated
MZ00025898	TC305938	0.703	0.422	2.955	0.0458527	unknown protein {Oryza sativa (japonica cultivar-group);}	TA14150_4577999 Hypothetical protein OJ1123_G04.7 [Oryza sativa (japonica cultivar-group)]	At3g61460	zinc finger (C3HC4-type RING finger) family protein (BRH1), identical to BRH1 RING finger protein (Arabidopsis thaliana) GI:4689366; identical to cDNA BRH1 RING finger protein, GI:4689365	hormone metabolism.brassinosteroid.induced-regulated-responsive-activated
MZ00003127	AZM5_93170	2.382	2.173	3.815	0.0393932	putative obtusifoliol-14-demethylase {Oryza sativa (japonica cultivar-group);}	TA70316_4530 Putative obtusifoliol-14-demethylase [Oryza sativa (japonica cultivar-group)]	At1g11680	CYP51;CYP51A2;EMB1738;CYTOCHROME P450 51;EMBRYO DEFECTIVE 1738;obtusifoliol 14-demethylase (CYP51), identical to obtusifoliol 14-demethylase (GI:14624983) (Arabidopsis thaliana)	hormone metabolism.brassinosteroid.synthesis-degradation.sterols.CYP51
MZ00056585	TC325093	2.593	1.815	0.992	0.0412062	cytokinin oxidase 2 {Zea mays;}	TA140240_4577 Cytokinin oxidase 2 [Zea mays (Maize)]	At2g41510		hormone metabolism.cytokinin.synthesis-degradation
MZ00017188	TC287899	1.925	2.014	1.194	0.00417911	{Oryza sativa (japonica cultivar-group);}	TA12593_4577999 OSJNBa0079A21.20 [Oryza sativa (japonica cultivar-group)]	At4g31980	expressed protein, contains Pfam profile PF03140: Plant protein of unknown function	hormone metabolism.ethylene.signal transduction
MZ00021749	TC333330	1.375	2.471	2.42	0.0442771	NA	CD984195 Putative 2-oxoglutarate-dependent oxygenase [Oryza sativa (japonica cultivar-group)]	NI		hormone metabolism.ethylene.synthesis-degradation
MZ00031909	TC294545	1.447	2.523	3.275	0.00467074	putative iron/ascorbate-dependent oxidoreductase {Oryza sativa (japonica cultivar-group);}	TA135299_4577 Similar to Prunus armeniaca ethylene-forming-enzyme-like dioxygenase. (U97530) [Oryza sativa (japonica cultivar-group)]	At5g20400	oxidoreductase, 2OG-Fe(II) oxygenase family protein, similar to naringenin,2-oxoglutarate 3-dioxygenase (flavonone-3-hydroxylase) (SP:Q06942)(Malus domestica); contains PF031712OG-Fe(II) oxygenase superfamily domain	hormone metabolism.ethylene.synthesis-degradation
MZ00024602	TC280558	2.107	1.054	0.899	0.0144735	allene oxide cyclase {Zea mays;}	TA109537_4577 Allene oxide cyclase [Zea mays (Maize)]	At3g25770		hormone metabolism.jasmonate.synthesis-degradation.allene oxidase cyclase
MZ00016907	TC302292	2.427	1.443	2.314	0.0432641	'putative 1,4-benzoquinone reductase' {Oryza sativa (japonica cultivar-group);}	DV025330 'putative 1,4-benzoquinone reductase' [Oryza sativa (japonica cultivar-group)]	At5g58800	quinone reductase family protein, similar to 1,4-benzoquinone reductase (Phanerochaete chrysosporium)(GI:4454993); similar to Trp repressor binding protein (Escherichia coli)(SP:P30849); contains flavodoxin domain PF00258 or similar to quinone	lipid metabolism.'exotics' (steroids, squalene etc)
MZ00026894	TC281182	2.003	3.522	4.172	0.0173693	OSJNBa0006O15.23 gene product {Oryza sativa (japonica cultivar-group);}	TA111295_4577 Putative acyltransferase [Oryza sativa (japonica cultivar-group)]	At1g27480	lecithin:cholesterol acyltransferase family protein / LACT family protein, similar to LCAT-like lysophospholipase (LLPL) (Homo sapiens) GI:4589720; contains Pfam profile PF02450: Lecithin:cholesterol acyltransferase (phosphatidylcholine-sterol	lipid metabolism.'exotics' (steroids, squalene etc)
MZ00024615	TC285468	2.962	2.102	1.298	0.0142643	unknown protein {Oryza sativa (japonica cultivar-group);}	TA115275_4577 Hypothetical protein P0452F10.6 [Oryza sativa (japonica cultivar-group)]	At1g24360	3-oxoacyl-(acyl-carrier protein) reductase, chloroplast / 3-ketoacyl-acyl carrier protein reductase, identical to 3-oxoacyl-(acyl-carrier protein) reductase SP:P33207 from (Arabidopsis thaliana)	lipid metabolism.FA synthesis and FA elongation.ACP oxoacyl reductase
MZ00026967	TC293376	1.472	2.756	1.59	0.00663156	acetyl-CoA synthetase-like protein {Arabidopsis thaliana;}	TA130129_4577 Acetyl-CoA synthetase-like protein [Arabidopsis thaliana (Mouse-ear cress)]	At5g23050	acyl-activating enzyme 17 (AAE17), nearly identical to acyl-activating enzyme 17 (Arabidopsis thaliana) GI:29893266; similar to acetyl-CoA synthetase (SP:P27095) from Methanothrix soehngenii; contains Pfam AMP-binding enzyme domain PF00501; ide	lipid metabolism.FA synthesis and FA elongation.acyl coa ligase
MZ00014434	TC324354	1.281	1.69	2.186	0.013982	phospholipid/glycerol acyltransferase-like protein {Oryza sativa (japonica cultivar-group);}	AY105347 Phospholipid/glycerol acyltransferase-like protein [Oryza sativa (japonica cultivar-group)]	At2g38110	ATGPAT6;Encodes a protein with glycerol-3-phosphate acyltransferase activity.	lipid metabolism.Phospholipid synthesis
MZ00028023	TC251357	3.822	1.694	1.608	0.0249717	putative ethanolamine kinase 1 {Oryza sativa (japonica cultivar-group);}	TA121203_4577 Putative ethanolamine kinase 1 [Oryza sativa (japonica cultivar-group)]	At2g26830	EMB1187;EMBRYO DEFECTIVE 1187;choline/ethanolamine kinase family protein, similar to SP:Q9HBU6 Ethanolamine kinase (EC 2.7.1.82) (EKI){Homo sapiens}, GmCK3p (Glycine max) GI:1438883; contains Pfam profile PF01633: Choline/ethanolamine kinase	lipid metabolism.Phospholipid synthesis
MZ00035458	TC283760	3.797	1.856	1.809	0.0223356	putative ethanolamine kinase 1 {Oryza sativa (japonica cultivar-group);}	TA14513_4577999 Putative ethanolamine kinase 1 [Oryza sativa (japonica cultivar-group)]	At2g26830		lipid metabolism.Phospholipid synthesis
MZ00036074	CN844443	4.835	2.379	2.274	0.0403215	putative ethanolamine kinase 1 {Oryza sativa (japonica cultivar-group);}	CN844443 Putative ethanolamine kinase 1 [Oryza sativa (japonica cultivar-group)]	At2g26830	EMB1187;EMBRYO DEFECTIVE 1187;choline/ethanolamine kinase family protein, similar to SP:Q9HBU6 Ethanolamine kinase (EC 2.7.1.82) (EKI){Homo sapiens}, GmCK3p (Glycine max) GI:1438883; contains Pfam profile PF01633: Choline/ethanolamine kinase	lipid metabolism.Phospholipid synthesis
MZ00037628	CA402067	1.743	2.427	2.026	0.0352714	phytol kinase {Zea mays;}	CA402067 Probable phytol kinase 1, chloroplast precursor [Oryza sativa (Rice)]	At5g04490	phosphatidate cytidylyltransferase family protein, contains Pfam profile: PF01148 phosphatidate cytidylyltransferase	lipid metabolism.Phospholipid synthesis
MZ00016797	TC282739	3.551	2.276	4.586	0.0179876	putative amylase {Oryza sativa (japonica cultivar-group);}	TA94769_4577 Beta-amylase, putative, expressed [Oryza sativa (japonica cultivar-group)]	At4g00490	beta-amylase, putative / 1,4-alpha-D-glucan maltohydrolase, putative, similar to beta-amylase from SP:O64407 (Vigna unguiculata); contains Pfam profile PF01373: Glycosyl hydrolase family 14	major CHO metabolism.degradation.starch.starch cleavage
MZ00025006	TC293848	1.56	1.832	2.791	0.0291636	COG1208, GCD1, Nucleoside-diphosphate-sugar pyrophosphorylase involved in lipopolysaccharide biosynthesis/translation initiation factor 2B, gamma/epsilon subunits (eIF-2Bgamma/eIF-2Bepsilon) [Cell envelope b	TA112258_4577 COG1208, GCD1, Nucleoside-diphosphate-sugar pyrophosphorylase involved in lipopolysaccharide biosynthesis/translation initiation factor 2B, gamma/epsilon subunits (EIF-2Bgamma/eIF-2Bepsilon) [Cell envelope biogenesis, outer membrane / Translation, ribosom	At2g04650	ADP-glucose pyrophosphorylase family protein, contains Pfam profile PF00483: Nucleotidyl transferase; low similarity to mannose-1-phosphate guanylyltransferase (Hypocrea jecorina) GI:3323397	major CHO metabolism.synthesis.starch.AGPase
MZ00024302	TC324540	2.208	1.199	3.118	0.049813	{Oryza sativa (indica cultivar-group);}	TA16053_4577999 H0801D08.15 protein [Oryza sativa (Rice)]	At5g19140	auxin/aluminum-responsive protein, putative, strong similarity to auxin down-regulated protein ARG10 (Vigna radiata) GI:2970051, wali7 (aluminum-induced protein) (Triticum aestivum) GI:451193 or expressed protein, similar to expressed protein	metal handling
MZ00037932	TC294001	6.035	3.461	3.196	0.0449747	metallothionein-like protein {Saccharum hybrid cultivar;}	TA97318_4577 Methallothioneine-like protein [Atropa belladonna (Belladonna) (Deadly nightshade)]	NI		metal handling.binding, chelation and storage
MZ00039699	CF019186	1.059	2.263	0.705	0.012977	metallothionein-like protein {Saccharum hybrid cultivar;}	CF019186	At3g09390	ATMT-1;ATMT-K;MT2;METALLOTHIONEIN 2A;metallothionein protein, putative (MT2A), identical to Swiss-Prot:P25860 metallothionein-like protein 2A (MT-2A) (MT-K) (MT-1G) (Arabidopsis thaliana)	metal handling.binding, chelation and storage
MZ00041207	TC307980	0.982	0.24	6.001	0.0182304	Metallothionein-like protein type 2. {Oryza sativa;}	TA106025_4577	NI		metal handling.binding, chelation and storage
MZ00041650	TC317916	2.544	1.773	1.386	0.0211557	ferritin {Zea mays;}	TA110450_4577 Ferritin-1, chloroplast precursor [Zea mays (Maize)]	NI		metal handling.binding, chelation and storage
MZ00028694	TC212007	2.295	2.486	1.62	0.029234	putative alpha-galactosidase {Oryza sativa (japonica cultivar-group);}	TA123121_4577 Putative alpha-galactosidase [Oryza sativa (japonica cultivar-group)]	At3g56310	alpha-galactosidase, putative / melibiase, putative / alpha-D-galactoside galactohydrolase, putative, similar to alpha-galactosidase SP:Q42656 from (Coffea arabica) or alpha-galactosidase, putative / melibiase, putative / alpha-D-galactoside g	minor CHO metabolism.galactose.alpha-galactosidases
MZ00026677	TC307757	2.939	3.259	4.421	0.0382171	putative galactose kinase {Oryza sativa (japonica cultivar-group);}	TA114086_4577 Putative galactose kinase [Oryza sativa (japonica cultivar-group)]	At3g06580	GALACTOSE KINASE 1;galactokinase (GAL1), identical to galactokinase (Galactose kinase) (Arabidopsis thaliana) SWISS-PROT:Q9SEE5	minor CHO metabolism.galactose.galactokinases
MZ00024495	TC306067	1.097	1.569	2.316	0.0196967	adenosine kinase {Zea mays;}	CO446470 Adenosine kinase [Zea mays (Maize)]	At1g17160	pfkB-type carbohydrate kinase family protein, contains Pfam profile: PF00294 pfkB family carbohydrate kinase	minor CHO metabolism.others
MZ00026735	TC288337	4.531	2.19	2.301	0.0136374	galactinol synthase 1 {Zea mays;}	TA114731_4577 Galactinol synthase 1 [Zea mays (Maize)]	At2g47180		minor CHO metabolism.raffinose family.galactinol synthases.known
MZ00026736	TC284956	15.1	5.488	8.648	0.0193394	galactinol synthase 3 {Zea mays;}	TA114730_4577 Galactinol synthase 3 [Zea mays (Maize)]	At2g47180	galactinol synthase, putative, similar to galactinol synthase, isoform GolS-1 GI:5608497 from (Ajuga reptans)	minor CHO metabolism.raffinose family.galactinol synthases.known
MZ00044460	TC284956	10.61	2.707	4.849	0.013982	galactinol synthase 3 {Zea mays;}	TA114730_4577 Galactinol synthase 3 [Zea mays (Maize)]	At2g47180		minor CHO metabolism.raffinose family.galactinol synthases.putative
MZ00036479	BG321136	3.733	1.428	2.043	0.0167781	putative alkaline alpha galactosidase I {Oryza sativa (japonica cultivar-group);}	BG321136 Putative alkaline alpha galactosidase I [Oryza sativa (japonica cultivar-group)]	At5g40390	raffinose synthase family protein, similar to galactinol-raffinose galactosyltransferase (Vigna angularis) GI:6634701, seed imbibition protein GB:AAA32975 GI:167100 from (Hordeum vulgare); contains Pfam profile PF05691: Raffinose synthase or se	minor CHO metabolism.raffinose family.raffinose synthases.known
MZ00030599	TC326242	2.442	1.114	8.79	0.0228642	purple acid phosphatase {Oryza sativa (japonica cultivar-group);}	TA145191_4577 Purple acid phosphatase [Oryza sativa (japonica cultivar-group)]	At3g20500	ATPAP18;calcineurin-like phosphoesterase family protein, contains Pfam profile: PF00149 calcineurin-like phosphoesterase	misc.acid and other phosphatases
MZ00052163	AZM5_111925	2.12	0.749	2.627	0.0233839	purple acid phosphatase {Oryza sativa (japonica cultivar-group);}	TA56235_4530 Purple acid phosphatase-like protein [Oryza sativa (japonica cultivar-group)]	At3g52780	purple acid phosphatase (PAP20), identical to purple acid phosphatase GI:20257491 from (Arabidopsis thaliana) or purple acid phosphatase (PAP20), identical to purple acid phosphatase GI:20257491 from (Arabidopsis thaliana)	misc.acid and other phosphatases
MZ00030174	TC299574	2.81	3.615	1.459	0.0499086	putative beta 1,3-glucanase {Oryza sativa (japonica cultivar-group);}	TA133226_4577 Putative endo-1,3-beta-glucanase [Oryza sativa (japonica cultivar-group)]	At3g57240	similar to glycosyl hydrolase family 17 protein [Arabidopsis thaliana] (TAIR:At3g57260.1); similar to beta-1,3-glucanase (GB:AAA32756.1); contains InterPro domain Glycoside hydrolase, family 17 (InterPro:IPR000490)	misc.beta 1,3 glucan hydrolases
MZ00003140	TC299357	0.974	1.499	2.079	0.0108308	putative cytochrome P450 {Oryza sativa (japonica cultivar-group);}	TA132051_4577 Putative cytochrome P450 [Oryza sativa (japonica cultivar-group)]	At5g24910	cytochrome P450 family protein, similar to Cytochrome P450 72A1 (SP:Q05047) (Catharanthus roseus); similar to fatty acid omega-hydroxylase cytochrome P450 4A11 - Homo sapiens, PIR:I53015; supported by cDNA: gi_16604323_gb_AY058060.1_	misc.cytochrome P450
MZ00003350	TC281920	4.741	3.033	1.203	0.00589956	putative cytochrome P450 {Oryza sativa (japonica cultivar-group);}	TA112597_4577 ABA 8'-hydroxylase 2 [Hordeum vulgare var. distichum (Two-rowed barley)]	At3g19270		misc.cytochrome P450
MZ00013236	T15323	0.819	2.09	1.912	0.0111078	putative cytochrome P450 71E1 {Oryza sativa (japonica cultivar-group);}	TA138683_4577 Putative cytochrome P450 71E1 [Oryza sativa (japonica cultivar-group)]	At2g24180	CYTOCHROME P450 71B6;CYTOCHROME P450 MONOOXYGENASE 71B6;cytochrome P450 family protein	misc.cytochrome P450
MZ00028520	DR795302	2.267	2.128	3.689	0.0043736	putative cytochrome P450-like protein {Oryza sativa (japonica cultivar-group);}	DR795302 Putative cytochrome P450-dependent fatty acid hydroxylase [Oryza sativa (japonica cultivar-group)]	At3g56630	cytochrome P450, putative, cytochrome P450 CYP94A1 - Vicia sativa, PIR:T08014	misc.cytochrome P450
MZ00029664	TC299457	2.84	3.77	4.287	0.0378011	cytochrome P450-like {Oryza sativa (japonica cultivar-group);}	TA127914_4577 Cytochrome P450-like [Oryza sativa (japonica cultivar-group)]	At3g14630	cytochrome P450, putative, similar to GB:Q05047 from (Catharanthus roseus)	misc.cytochrome P450
MZ00040842	T23337	0.595	1.273	2.02	0.0351083	unspecific monooxygenase (EC 1.14.14.1) - common tobacco {Nicotiana tabacum;} ^|^GB|BAA10929.1|1545805|D64052 cytochrome P450 like_TBP {Nicotiana tabacum;}	T23337 UPI00006A2900 UniRef100 entry [Xenopus tropicalis]	NI		misc.cytochrome P450
MZ00051312	TC284603	3.518	2.972	2.105	0.0263584	putative Cyt-P450 monooxygenase {Oryza sativa (japonica cultivar-group);}	TA139970_4577 Putative Cyt-P450 monooxygenase [Oryza sativa (japonica cultivar-group)]	At2g45570	cytochrome P450 76C2, putative (CYP76C2) (YLS6), identical to SP:O64637 Cytochrome P450 76C2 (EC 1.14.-.-) {Arabidopsis thaliana}, cDNA YLS6 mRNA for cytochrome P450 (CYP76C2), partial cds GI:13122289	misc.cytochrome P450
MZ00033040	TC300151	1.872	2.183	1.597	0.0337698	lipase-like protein {Oryza sativa (japonica cultivar-group);}	TA101990_4565 lipase-like protein [Oryza sativa (japonica cultivar-group)]	At1g28600	lipase, putative, similar to lipase (Arabidopsis thaliana) GI:1145627; contains InterPro Entry IPR001087 Lipolytic enzyme, G-D-S-L family or similar to GDSL-motif lipase, putative [Arabidopsis thaliana] (TAIR:At1g28610.2); similar to lipase-li	misc.GDSL-motif lipase
MZ00039258	CD989838	1.27	1.439	3.851	0.0353934	Chain A, Crystal Structure Of The Sorghum Bicolor Dhurrinase 1. {Sorghum bicolor;}	CD989838 DHURRINASE [Sorghum bicolor]	At2g44480	glycosyl hydrolase family 1 protein, contains Pfam PF00232 : Glycosyl hydrolase family 1 domain; TIGRFAM TIGR01233: 6-phospho-beta-galactosidase; similar to amygdalin hydrolase isoform AH I precursor (GI:16757966) (Prunus serotina)	misc.gluco-, galacto- and mannosidases
MZ00040654	NP288639|AF244690.1|AAG34833.1	0.719	0.666	3.592	0.00899994	glutathione S-transferase GST 25 {Zea mays;}	TA140281_4577 Glutathione S-transferase GST 25 [Zea mays (Maize)]	At1g10360	GST29;GLUTATHIONE S-TRANSFERASE 29;glutathione S-transferase, putative, similar to glutathione S-transferase (sp:Q03666:GTX4_TOBAC); similar to EST gb:H36275 gb:AB039930.	misc.glutathione S transferases
MZ00020230	TC307557	0.746	2.056	1.095	0.024101	catalytic/ epoxide hydrolase {Arabidopsis thaliana;}	TA136423_4577 Hydrolase, alpha/beta fold family protein, expressed [Oryza sativa (japonica cultivar-group)]	At2g26740	EPOXIDE HYDROLASE;epoxide hydrolase, soluble (sEH), identical to ATsEH (Arabidopsis thaliana) GI:1109600epoxide hydrolase, putative, strong similarity to ATsEH (Arabidopsis thaliana) GI:1109600	misc.misc2
MZ00024541	TC331960	2.556	1.659	3.062	0.00417911	putative carboxymethylenebutenolidase {Oryza sativa (japonica cultivar-group);}	TA113796_4577 Carboxymethylenebutenolidase-like protein [Oryza sativa (japonica cultivar-group)]	At2g32520	dienelactone hydrolase family protein, low similarity to dienelactone hydrolase (Pseudomonas resinovorans) GI:13094163; contains Pfam profile PF01738: Dienelactone hydrolase family	misc.misc2
MZ00030643	TC280257	2.437	1.184	1.612	0.0249717	'putative endo-1,3;1,4-beta-D-glucanase' {Oryza sativa (japonica cultivar-group);}	TA105797_4577 'putative endo-1,3;1,4-beta-D-glucanase' [Oryza sativa (japonica cultivar-group)]	At3g23600		misc.misc2
MZ00015814	TC297459	7.048	3.398	2.885	0.0223356	unknown protein {Oryza sativa (japonica cultivar-group);}	TA9584_4577999 Hypothetical protein OSJNBb0028C01.26 [Oryza sativa (japonica cultivar-group)]	At3g61060	F-box family protein / lectin-related, low similarity to PP2 lectin polypeptide (Cucurbita maxima) GI:410437; contains Pfam profile PF00646: F-box domain or F-box family protein / lectin-related, low similarity to PP2 lectin polypeptide (Cucur	misc.myrosinases-lectin-jacalin
MZ00031837	TC302162	2.312	7.08	2.374	0.0134318	putative pir7b protein {Oryza sativa (japonica cultivar-group);}	TA137664_4577 Esterase PIR7A, putative [Oryza sativa (japonica cultivar-group)]	At2g23620	esterase, putative, similar to ethylene-induced esterase (Citrus sinensis) GI:14279437, polyneuridine aldehyde esterase (Rauvolfia serpentina) GI:6651393; contains Pfam profile PF00561: hydrolase, alpha/beta fold family	misc.nitrilases, *nitrile lyases, berberine bridge enzymes, reticuline oxidases, troponine reductases
MZ00025587	TC285068	3.768	0.916	0.628	0.0223356	{Oryza sativa (japonica cultivar-group);}	TA118637_4577 H0624F09.10 protein [Oryza sativa (Rice)]	At1g65840		misc.oxidases - copper, flavone etc.
MZ00013010	TC329649	1.601	2.92	1.22	0.0299702	putative peroxidase {Oryza sativa (japonica cultivar-group);}	TA141759_4577 Putative peroxidase [Oryza sativa (Rice)]	At5g19890	peroxidase, putative, identical to peroxidase (Arabidopsis thaliana) gi:1403134:emb:CAA67092	misc.peroxidases
MZ00016928	TC304646	43.66	10.43	14.5	0.0243471	{Oryza sativa (japonica cultivar-group);}	TA130637_4577 OJ991214_12.11 protein [Oryza sativa (japonica cultivar-group)]	At2g37870	protease inhibitor/seed storage/lipid transfer protein (LTP) family protein, contains Pfam protease inhibitor/seed storage/LTP family domain PF00234	misc.protease inhibitor/seed storage/lipid transfer protein (LTP) family protein
MZ00035273	TC329783	8.031	7.068	4.358	0.0361584	putative lipid transfer protein {Oryza sativa (japonica cultivar-group);}	TA135765_4577 Putative lipid transfer protein [Oryza sativa (japonica cultivar-group)]	At3g18280	protease inhibitor/seed storage/lipid transfer protein (LTP) family protein, similar to TED4 (Zinnia elegans) GI:493721; contains Pfam protease inhibitor/seed storage/LTP family domain PF00234	misc.protease inhibitor/seed storage/lipid transfer protein (LTP) family protein
MZ00018717	TC287004	8.038	4.023	2.549	0.0249717	unknown protein {Oryza sativa (japonica cultivar-group);}	TA115277_4577 Hypothetical protein P0452F10.6 [Oryza sativa (japonica cultivar-group)]	At1g10310	short-chain dehydrogenase/reductase (SDR) family protein, contains INTERPRO family IPR002198 short-chain dehydrogenase/reductase (SDR) superfamily	misc.short chain dehydrogenase/reductase (SDR)
MZ00004967	TC307408	1.36	3.168	0.939	0.0444502	{Oryza sativa (japonica cultivar-group);}	TA128934_4577 OSJNBb0065J09.10 protein [Oryza sativa (Rice)]	At3g53160	UDP-glucoronosyl/UDP-glucosyl transferase family protein, contains Pfam profile: PF00201 UDP-glucoronosyl and UDP-glucosyl transferase	misc.UDP glucosyl and glucoronyl transferases
MZ00031052	TC331406	0.891	2.355	1.332	0.00323958	P0627E03.33 gene product {Oryza sativa (japonica cultivar-group);}	TA116093_4577 Putative UDP-glucose glucosyltransferase1 [Oryza sativa (japonica cultivar-group)]	At1g22360	UDP-glucoronosyl/UDP-glucosyl transferase family protein, contains Pfam profile: PF00201 UDP-glucoronosyl and UDP-glucosyl transferase or similar to UDP-glucoronosyl/UDP-glucosyl transferase family protein [Arabidopsis thaliana] (TAIR:At1g2238	misc.UDP glucosyl and glucoronyl transferases
MZ00015131	TC294186	1.913	1.741	3.328	0.00417206	putative ubiquinol-cytochrome c reductase {Oryza sativa (japonica cultivar-group);}	AY106237 Putative ubiquinol-cytochrome c reductase [Oryza sativa (japonica cultivar-group)]	At4g32470	ubiquinol-cytochrome C reductase complex 14 kDa protein, putative, similar to SP:P48502 Ubiquinol-cytochrome C reductase complex 14 kDa protein (EC 1.10.2.2) (CR14) {Solanum tuberosum}; contains Pfam profile PF02271: Ubiquinol-cytochrome C redu	mitochondrial electron transport / ATP synthesis.cytochrome c reductase
MZ00010556	CF023878	1.442	0.908	2.279	0.0146754	integral membrane protein-like {Oryza sativa (japonica cultivar-group);}	TA154713_4577	NI		not assigned.no ontology
MZ00011177	TC331982	0.557	3.026	3.218	0.00281772	C-terminal peptide-binding protein 1 {Zea mays;}	CO451351 C-terminal peptide-binding protein 1 [Zea mays (Maize)]	At4g12420	multi-copper oxidase, putative (SKU5), identical to multi-copper oxidase-related protein (SKU5)(GI:18158154) (Arabidopsis thaliana); similar to pollen-specific protein precursor - common tobacco, PIR2:S22495; contains Pfam profile: PF00394 Mult	not assigned.no ontology
MZ00013646	TC292125	3.176	2.036	2.791	0.0150077	unknown protein {Oryza sativa (japonica cultivar-group);}	TA5365_4577999 CBS domain containing protein, expressed [Oryza sativa (japonica cultivar-group)]	At5g10860	CBS domain-containing protein, contains Pfam profile PF00571: CBS domain	not assigned.no ontology
MZ00014917	TC280045	2.512	2.946	1.61	0.0486383	unknown protein {Arabidopsis thaliana;}	TA114242_4577 Expressed protein [Oryza sativa (japonica cultivar-group)]	At5g64170	dentin sialophosphoprotein-related, contains weak similarity to Swiss-Prot:Q9NZW4 dentin sialophosphoprotein precursor (Homo sapiens)	not assigned.no ontology
MZ00014923	TC305366	1.228	2.064	1.127	0.0220289	contains ESTs AU081270(C62113),AU081271(C62113) similar to Arabiddopsis thaliana chromosome 5, At5g58740 unknown protein {Oryza sativa (japonica cultivar-group);}	BG873776 Nuclear movement protein-like [Oryza sativa (japonica cultivar-group)]	At5g58740	nuclear movement family protein, contains Pfam profile: PF03593 nuclear movement protein	not assigned.no ontology
MZ00019910	TC283410	1.799	2.6	2.346	0.0359808	Transposable element protein, putative {Oryza sativa (japonica cultivar-group);}	TA102207_4577 Transposable element protein, putative [Oryza sativa (japonica cultivar-group)]	At5g49400	zinc knuckle (CCHC-type) family protein, contains Pfam domain, PF00098: Zinc knuckle	not assigned.no ontology
MZ00020217	TC309378	1.373	2.161	4.709	0.00542477	MutT-like protein {Oryza sativa (japonica cultivar-group);}	TA140586_4577 MutT-like protein [Oryza sativa (japonica cultivar-group)]	At1g18300		not assigned.no ontology
MZ00020445	TC331640	1.224	2.169	1.449	0.0453945	{Oryza sativa (japonica cultivar-group);}	TA145076_4577 OSJNBa0055C08.5 protein [Oryza sativa (japonica cultivar-group)]	At2g03730	ACT domain-containing protein (ACR5), contains Pfam ACT domain PF01842 or similar to ACT domain containing protein (ACR4) [Arabidopsis thaliana] (TAIR:At1g69040.2); similar to putative ACT domain repeat protein [Oryza sativa (japonica cultivar	not assigned.no ontology
MZ00024390	TC321882	1.569	2.921	2.927	0.0399665	defence-related protein {Zea mays;}	TA109818_4577 Defence-related protein precursor [Zea mays (Maize)]	At3g04720	HEL;PR-4;HEVEIN-LIKE;PATHOGENESIS-RELATED 4;hevein-like protein (HEL), identical to SP:P43082 Hevein-like protein precursor {Arabidopsis thaliana}; similar to SP:P09762 Wound-induced protein WIN2 precursor {Solanum tuberosum}; contains Pfam pro	not assigned.no ontology
MZ00024854	TC286753	2.027	3.384	2.026	0.0274901	putative mono- or diacylglycerol acyltransferase {Oryza sativa (japonica cultivar-group);}	TA108571_4577 Putative mono-or diacylglycerol acyltransferase [Oryza sativa (japonica cultivar-group)]	At3g51520	diacylglycerol acyltransferase family, contains Pfam PF03982: Diacylglycerol acyltransferase	not assigned.no ontology
MZ00024906	TC280160	3.112	1.167	2.298	0.0148009	{Oryza sativa (japonica cultivar-group);}	TA100202_4577	At2g28360	SIT4 phosphatase-associated family protein, contains Pfam profile: PF04499 SIT4 phosphatase-associated protein	not assigned.no ontology
MZ00025051	TC322455	1.907	1.47	6.401	0.0466937	mucin-like protein {Oryza sativa (japonica cultivar-group);}	TA5605_4577999 Mucin-like protein [Oryza sativa (japonica cultivar-group)]	NA		not assigned.no ontology
MZ00028646	TC314066	2.74	2.518	1.289	0.0148301	putative D-protein {Oryza sativa (japonica cultivar-group);}	TA130832_4577 Kelch repeat containing protein [Oryza sativa (japonica cultivar-group)]	At3g07720	kelch repeat-containing protein, similar to epithiospecifier (GI:16118838) (Arabidopsis thaliana); contains Pfam PF01344: Kelch motif (5 repeats)	not assigned.no ontology
MZ00031931	TC280555	3.247	1.664	3.759	0.0399665	L-tyrosine transporter {Arabidopsis thaliana;}	TA125444_4577 Tyrosine-specific transport protein-like protein [Oryza sativa (japonica cultivar-group)]	At2g33260	tryptophan/tyrosine permease family protein, contains Pfam profile PF03222: Tryptophan/tyrosine permease family	not assigned.no ontology
MZ00032882	TC316933	3.409	1.508	1.717	0.0122228	similar to 5-oxoprolinase {Oryza sativa (japonica cultivar-group);}	TA153402_4577 5-oxoprolinase [Arabidopsis thaliana (Mouse-ear cress)]	At5g37830	hydantoinase/oxoprolinase family protein, contains Pfam profiles: PF02538 hydantoinase B/oxoprolinase, PF01968 hydantoinase/oxoprolinase, PF05378 hydantoinase/oxoprolinase N-terminal region	not assigned.no ontology
MZ00039776	TC331832	1.296	1.484	2.138	0.0487019	unknown protein {Oryza sativa (japonica cultivar-group);}	TA124782_4577 Hypothetical protein OJ1126_B10.12 [Oryza sativa (japonica cultivar-group)]	At1g72090	radical SAM domain-containing protein / TRAM domain-containing protein, contains Pfam profiles PF00919: UPF0004 family protein, PF04055: radical SAM domain protein, PF01938: TRAM domain	not assigned.no ontology
MZ00041428	TC327653	2.325	1.172	0.743	0.001432	putative peroxisomal membrane protein {Oryza sativa (japonica cultivar-group);}	TA95592_4577 Putative peroxisomal membrane protein [Oryza sativa (japonica cultivar-group)]	At1g52870	peroxisomal membrane protein-related, contains weak similarity to Swiss-Prot:Q07066 22 kDa peroxisomal membrane protein (Rattus norvegicus) or peroxisomal membrane protein-related, contains weak similarity to Swiss-Prot:Q07066 22 kDa peroxisom	not assigned.no ontology
MZ00044622	TC282931	1.941	2.876	1.568	0.0363045	Probable NADPH:quinone oxidoreductase 2 (EC 1.6.5.2). {Oryza sativa;}	TA129188_4577 NADPH:quinone oxidoreductase [Arabidopsis thaliana (Mouse-ear cress)]	NI	NADPH-dependent FMN reductase family protein, contains Pfam profile: PF03358 NADPH-dependent FMN reductase	not assigned.no ontology
MZ00050598	AZM5_21067	1.488	1.379	2.713	0.0260361	putative glucosyl transferase {Oryza sativa (japonica cultivar-group);}	TA136593_4577 Putative glucosyl transferase [Oryza sativa (japonica cultivar-group)]	At4g15550	UDP-glucose:indole-3-acetate beta-D-glucosyltransferase (IAGLU), identical to UDP-glucose:indole-3-acetate beta-D-glucosyltransferase (iaglu) GI:2149126 from (Arabidopsis thaliana)	not assigned.no ontology
MZ00051532	AZM5_90551	16.36	7.469	7.037	0.0176829	Cen-like protein FDR2 {Oryza sativa;}	TA141023_4577 Cen-like protein FDR2 [Oryza sativa (Rice)]	At2g27550	ARABIDOPSIS THALIANA CENTRORADIALIS;ATC;centroradialis protein, putative (CEN), strong similarity to SP:Q41261 CENTRORADIALIS protein {Antirrhinum majus}; contains Pfam profile PF01161: Phosphatidylethanolamine-binding protein	not assigned.no ontology
MZ00051747	TC323200	1.275	2.34	1.409	0.0279942	putative pepper esterase {Oryza sativa (japonica cultivar-group);}	TA144188_4577 Putative pepper esterase [Oryza sativa (japonica cultivar-group)]	NI	expressed protein, similar to PrMC3 (Pinus radiata) GI:5487873 or expressed protein, similar to PrMC3 (Pinus radiata) GI:5487873	not assigned.no ontology
MZ00053909	TC315751	2.947	1.094	1.71	0.0389591	N-acetyltransferase {Arabidopsis thaliana;}	TA113761_4577 GCN5-related N-acetyltransferase, putative, expressed [Oryza sativa (japonica cultivar-group)]	At2g39020		not assigned.no ontology
MZ00023518	TC204834	6.899	2.521	22.87	0.0498143	glycine-rich protein {Lilium hybrid cv. 'Star Gazer';}	CF015545	NI		not assigned.no ontology.glycine rich proteins
MZ00026638	TC307370	1.078	2.043	1.224	0.0115572	putative glycine-rich protein {Oryza sativa (japonica cultivar-group);}	TA22812_4577999 Putative glycine-rich protein [Oryza sativa (japonica cultivar-group)]	At4g22740	glycine-rich protein or glycine-rich protein	not assigned.no ontology.glycine rich proteins
MZ00036683	BG837706	12.95	7.345	9.956	0.00281772	glycine-rich protein {Lilium hybrid cv. 'Star Gazer';}	BG837706	NI		not assigned.no ontology.glycine rich proteins
MZ00055844	TC332606	2.694	1.122	2.008	0.00417206	hypothetical protein {Oryza sativa (japonica cultivar-group);}	CO465732	At4g21620	glycine-rich protein	not assigned.no ontology.glycine rich proteins
MZ00000280	TC327577	3.796	1.719	1.711	0.0109408	unknown protein {Oryza sativa (japonica cultivar-group);}	AA979836 Hypothetical protein P0408F06.3 [Oryza sativa (japonica cultivar-group)]	At1g67080	expressed protein	not assigned.unknown
MZ00000595	TC316129	3.131	3.918	2.869	0.0278695	hypothetical protein {Oryza sativa (japonica cultivar-group);}	TA150250_4577 Hypothetical protein OSJNBa0091P11.31 [Oryza sativa (japonica cultivar-group)]	At1g13990	expressed protein	not assigned.unknown
MZ00000970	TC292892	2.745	1.687	1.583	0.013982	unknown protein {Oryza sativa (japonica cultivar-group);}	TA128292_4577	At2g32760	expressed protein or similar to similar to UV radiation resistance associated [Apis mellifera] (GB:XP_395920.1)	not assigned.unknown
MZ00002902	AZM5_18438	1.061	1.185	2.331	0.0334074	putative replication factor {Oryza sativa (japonica cultivar-group);}	AV833561 Putative replication factor [Oryza sativa (Rice)]	At5g27740	expressed protein	not assigned.unknown
MZ00004116	TC313217	2.256	1.309	2.047	0.0283337	{Oryza sativa (japonica cultivar-group);}	TA136869_4577 OSJNBb0070J16.14 protein [Oryza sativa (japonica cultivar-group)]	At3g25400	expressed protein	not assigned.unknown
MZ00006898	CD001399	1.342	2.478	1.594	0.00243113	unknown protein {Oryza sativa (japonica cultivar-group);} ^|^GB|AAK55772.1|14192867|AC079038 Unknown protein {Oryza sativa;}	TA131516_4577 Hypothetical protein OSJNBb0024A20.6 [Oryza sativa (Rice)]	At3g22990	expressed protein	not assigned.unknown
MZ00007425	CD441534	7.723	4.714	12.66	0.0133083	unknown protein {Oryza sativa (japonica cultivar-group);}	CD441534 Hypothetical protein B1469H02.18 [Oryza sativa (japonica cultivar-group)]	At2g28400	expressed protein, contains Pfam profile PF04520: Protein of unknown function, DUF584	not assigned.unknown
MZ00008179	TC283868	1.26	1.898	2.241	0.024669	unknown protein {Oryza sativa (japonica cultivar-group);}	TA102534_4577 Hypothetical protein OJ1124_D06.12-1 [Oryza sativa (japonica cultivar-group)]	At3g12940	expressed protein	not assigned.unknown
MZ00010562	CF024144	4.819	2.826	3.291	0.0306335	unknown protein {Arabidopsis thaliana;}	CF024144 Expressed protein [Oryza sativa (japonica cultivar-group)]	At2g21180	expressed protein	not assigned.unknown
MZ00013273	TC318611	4.554	3.211	4.606	0.0253561	unknown protein {Oryza sativa (japonica cultivar-group);}	TA119470_4577 Hypothetical protein P0456B03.121-1 [Oryza sativa (japonica cultivar-group)]	At5g16550	expressed protein	not assigned.unknown
MZ00014180	TC287835	2.892	2.066	1.881	0.0363674	putative ATP/GTP nucleotide-binding protein {Oryza sativa (japonica cultivar-group);}	TA100632_4577 Putative ATP/GTP nucleotide-binding protein [Oryza sativa (japonica cultivar-group)]	At5g61450	2-phosphoglycerate kinase-related, contains weak similarity to 2-phosphoglycerate kinase (GI:467751) (Methanothermus fervidus)	not assigned.unknown
MZ00014727	TC283680	3.583	1.955	2.193	0.0228642	{Oryza sativa (japonica cultivar-group);}	EE036351 OSJNba0093F12.14 protein [Oryza sativa (Rice)]	At3g03150	expressed protein	not assigned.unknown
MZ00014836	TC298280	1.586	2.001	2.489	0.033758	unknown protein {Oryza sativa (japonica cultivar-group);}	AY106859 Hypothetical protein OJ1669_F01.34 [Oryza sativa (japonica cultivar-group)]	At1g08580	expressed protein	not assigned.unknown
MZ00015677	TC307433	1.292	2.472	0.806	0.00114244	hypothetical protein {Oryza sativa (japonica cultivar-group);}	TA118740_4577 Hypothetical protein [Oryza sativa (japonica cultivar-group)]	At5g02740	expressed protein or expressed protein	not assigned.unknown
MZ00016659	TC195816	1.845	4.005	2.766	0.0326609	unknown protein {Oryza sativa (japonica cultivar-group);}	TA102124_4577 Hypothetical protein OSJNBa0026E05.33 [Oryza sativa (japonica cultivar-group)]	At5g58110	expressed protein, predicted proteins, Homo sapiens and Drosophila melanogaster	not assigned.unknown
MZ00016981	TC297825	2.337	3.234	1.395	0.0460776	unknown protein {Oryza sativa (japonica cultivar-group);}	TA119493_4577 Putative nuclear protein [Hordeum vulgare (Barley)]	At2g34340	expressed protein, contains Pfam profile PF04520: Protein of unknown function, DUF584	not assigned.unknown
MZ00017100	TC281101	3.499	1.256	4.145	0.00345853	unknown protein {Oryza sativa (japonica cultivar-group);}	TA119697_4577 Hypothetical protein P0681F10.42 [Oryza sativa (japonica cultivar-group)]	At5g25770	expressed protein or expressed protein	not assigned.unknown
MZ00017131	TC291778	2.894	1.886	3.397	0.0196967	Hypothetical protein {Oryza sativa (japonica cultivar-group);}	TA12970_4577999 Haemolysin-III related family protein, expressed [Oryza sativa (japonica cultivar-group)]	At2g40710	flag_XH3 expressed proteinexpressed proteinexpressed protein, contains Pfam domain, PF03006: Uncharacterised protein family (Hly-III / UPF0073)	not assigned.unknown
MZ00019537	TC279923	1.423	2.099	1.729	0.0292418	unknown protein {Oryza sativa (japonica cultivar-group);}	TA126310_4577 Outer envelope protein, putative, expressed [Oryza sativa (japonica cultivar-group)]	At2g43950	expressed protein or expressed protein or expressed protein	not assigned.unknown
MZ00019759	TC303573	0.781	2.188	1.034	0.0140293	unknown protein {Oryza sativa (japonica cultivar-group);}	TA145379_4577 Hypothetical protein P0015C07.40 [Oryza sativa (japonica cultivar-group)]	At3g12960	expressed protein, similar to seed maturation protein PM28 GB:AAD30427 from (Glycine max)	not assigned.unknown
MZ00020296	TC296458	2.502	1.835	1.563	0.0462885	unknown protein {Oryza sativa (japonica cultivar-group);}	TA121839_4577 Hypothetical protein P0030G11.19 [Oryza sativa (japonica cultivar-group)]	At3g19970	expressed protein	not assigned.unknown
MZ00020459	TC335629	1.172	2.066	0.974	0.0351749	NA	CF057627	At5g11840	expressed protein, predicted proteins in Synechococcus ,Cyanophora and other organisms	not assigned.unknown
MZ00020474	TC255166	5.079	3.227	1.508	0.036067	hypothetical protein {Oryza sativa (japonica cultivar-group);} ^|^GB|BAC83719.1|34395220|AP005103 hypothetical protein {Oryza sativa (japonica cultivar-group);}	TA134100_4577 Hypothetical protein OSJNBa0036M16.113 [Oryza sativa (japonica cultivar-group)]	At3g16730	expressed protein, ; expression supported by MPSS	not assigned.unknown
MZ00022720	TC283846	1.529	1.318	2.846	0.0424752	unknown protein {Oryza sativa (japonica cultivar-group);}	TA99082_4577 Hypothetical protein OSJNBa0032M14.22 [Oryza sativa (japonica cultivar-group)]	At5g58500	expressed protein, contains Pfam profile PF04852: Protein of unknown function (DUF640)	not assigned.unknown
MZ00023830	TC309061	3.117	2.226	2.992	0.0346978	unknown protein {Oryza sativa (japonica cultivar-group);}	TA98917_4577 Hypothetical protein OJ1714_H10.110 [Oryza sativa (japonica cultivar-group)]	At4g25030	expressed protein or expressed protein	not assigned.unknown
MZ00025962	TC290492	3.476	2.211	0.967	0.0370168	{Oryza sativa (japonica cultivar-group);}	TA110122_4577 OSJNBa0038O10.19 protein [Oryza sativa (japonica cultivar-group)]	At1g73390	expressed protein or expressed protein or expressed protein	not assigned.unknown
MZ00026578	TC301670	1.511	2.757	2.935	0.0150787	unknown protein {Oryza sativa (japonica cultivar-group);}	TA129667_4577 Hypothetical protein P0698A06.24 [Oryza sativa (japonica cultivar-group)]	At3g14280	expressed protein	not assigned.unknown
MZ00029049	TC304300	0.849	2.164	0.912	0.00898254	unknown protein {Oryza sativa (japonica cultivar-group);}	TA141800_4577	At5g16950	expressed protein	not assigned.unknown
MZ00029280	TC289544	1.566	3.318	3.223	0.0144735	contains EST hypothetical protein similar to Arabidopsis thaliana chromosome 5, At5g55120 {Oryza sativa (japonica cultivar-group);}	TA148337_4577 B1065G12.8 protein [Oryza sativa (japonica cultivar-group)]	At5g55120	expressed protein, strong similarity to unknown protein (pir::T04808)	not assigned.unknown
MZ00030587	TC283143	2.106	2.141	1.15	0.0433031	Hypothetical protein {Oryza sativa (japonica cultivar-group);}	TA129521_4577 At1g34630/F12K21.3 [Arabidopsis thaliana (Mouse-ear cress)]	At1g34630	expressed protein	not assigned.unknown
MZ00031240	TC294253	1.911	2.228	1.706	0.0261064	unknown protein {Oryza sativa (japonica cultivar-group);}	TA128606_4577 OJ000223_09.10 protein [Oryza sativa (japonica cultivar-group)]	At1g67660	expressed protein	not assigned.unknown
MZ00031592	TC297460	4.393	0.448	2.539	0.00466503	{Oryza sativa (japonica cultivar-group);}	TA132447_4577 Expressed protein [Oryza sativa (japonica cultivar-group)]	At1g02070	expressed protein	not assigned.unknown
MZ00032955	TC298974	1.644	1.468	2.208	0.0306335	Putative myosin heavy chain-like {Oryza sativa (japonica cultivar-group);}	TA134558_4577 Putative myosin heavy chain-like [Oryza sativa (japonica cultivar-group)]	At2g26570	expressed protein, contains Pfam profile PF05701: Plant protein of unknown function (DUF827); weak similarity to merozoite surface protein 3 alpha (GI:27596802) (Plasmodium vivax)	not assigned.unknown
MZ00046286	AZM5_10492	1.653	1.153	3.303	0.00788366	unknown protein {Oryza sativa (japonica cultivar-group);}	TA119022_4577 Hypothetical protein P0443D08.44 [Oryza sativa (japonica cultivar-group)]	At1g66860	expressed protein, similar to Hypothetical protein RP404. (Swiss-Prot:Q9ZDC7) (Rickettsia prowazekii); similar to Hypothetical protein yvdE homolog (Fragment) (Swiss-Prot:P22347) (Lactococcus lactis)	not assigned.unknown
MZ00050381	AZM5_104614	2.16	1.659	1.236	0.0244578	unknown protein {Arabidopsis thaliana;}	DV024599 Hypothetical protein B1026C12.9 [Oryza sativa (japonica cultivar-group)]	At2g39950		not assigned.unknown
MZ00050728	AZM5_34317	2.151	1.002	0.971	0.0374626	unknown protein {Oryza sativa (japonica cultivar-group);}	EE295378 Hypothetical protein P0408F06.3 [Oryza sativa (japonica cultivar-group)]	At1g67080		not assigned.unknown
MZ00050748	TC316917	1.697	3.112	3.261	0.033758	unknown protein {Oryza sativa (japonica cultivar-group);}	TA154768_4577 Hypothetical protein P0440D10.6 [Oryza sativa (japonica cultivar-group)]	At1g56230	expressed protein	not assigned.unknown
MZ00014206	TC300650	3.466	2.679	1.804	0.00536064	putative dihydropyrimidine dehydrogenase {Oryza sativa (japonica cultivar-group);}	TA114516_4577 Putative dihydropyrimidine dehydrogenase [Oryza sativa (japonica cultivar-group)]	At3g17810	dihydroorotate dehydrogenase family protein / dihydroorotate oxidase family protein, low similarity to SP:Q12882 Dihydropyrimidine dehydrogenase (NADP+) precursor (EC 1.3.1.2) (DPD) (DHPDHase) (Dihydrouracil dehydrogenase) (Dihydrothymine dehyd	nucleotide metabolism.degradation
MZ00027779	TC293424	3.386	2.332	1.085	0.0370168	putative dihydropyrimidine amidohydrolase {Oryza sativa (japonica cultivar-group);}	TA116786_4577 Putative dihydropyrimidine amidohydrolase [Oryza sativa (japonica cultivar-group)]	At5g12200	dihydropyrimidinase / DHPase / dihydropyrimidine amidohydrolase / hydantoinase (PYD2), identical to dihydropyrimidine amidohydrolase (PYD2) (Arabidopsis thaliana) GI:28194047; similar to SP:Q9EQF5 Dihydropyrimidinase (EC 3.5.2.2) (DHPase) (Hyda	nucleotide metabolism.degradation
MZ00016304	TC306055	5.737	3.74	2.946	0.0466147	putative CTP synthase {Oryza sativa (japonica cultivar-group);}	TA122038_4577 Putative CTP synthase [Oryza sativa (japonica cultivar-group)]	At1g30820	CTP synthase, putative / UTP--ammonia ligase, putative, similar to SP:P17812 CTP synthase (EC 6.3.4.2) (UTP--ammonia ligase) {Homo sapiens}; contains Pfam profile PF00117: glutamine amidotransferase class-I; similar to ESTs gb:AA660762, gb:AA22	nucleotide metabolism.synthesis.pyrimidine.CTP synthetase
MZ00032794	TC217490	2.53	1.864	1.438	0.0311521	putative CTP synthase {Oryza sativa (japonica cultivar-group);}	TA105993_4577 Putative CTP synthase [Oryza sativa (japonica cultivar-group)]	At3g12670	EMB2742;EMBRYO DEFECTIVE 2742;CTP synthase, putative / UTP--ammonia ligase, putative, similar to SP:P17812 CTP synthase (EC 6.3.4.2) (UTP--ammonia ligase) {Homo sapiens}; contains Pfam profile PF00117: glutamine amidotransferase class-I	nucleotide metabolism.synthesis.pyrimidine.CTP synthetase
MZ00025104	TC293303	2.794	1.933	2.31	0.0402797	hypothetical protein {Oryza sativa (japonica cultivar-group);}	TA117895_4577 Hypothetical protein P0431G05.7 [Oryza sativa (japonica cultivar-group)]	At3g20970	ATNFU2;nitrogen fixation NifU-like family protein, simikar ti HIRA-interacting protein 5 (NIFU FAMILY) (SP:Q9QZ23) {Mus musculus}; contains Pfam profile: PF01106 NifU-like domain or similar to nitrogen fixation NifU-like family protein [Arabi	protein assembly and cofactor ligation
MZ00041562	TC306144	2.974	2.838	1.519	0.013982	Leucine aminopeptidase 2, chloroplast precursor (EC 3.4.11.1) (LAP 2)(Leucyl aminopeptidase 2) (Proline aminopeptidase 2) (EC 3.4.11.5)(Prolyl aminopeptidase 2). {Oryza sativa;}	DV494187 Leucine aminopeptidase 2, chloroplast precursor [Oryza sativa (Rice)]	At2g24200	cytosol aminopeptidase, identical to cytosol aminopeptidase SP:P30184 from (Arabidopsis thaliana); contains Pfam profiles: PF00883 cytosol aminopeptidase family catalytic domain, PF02789: cytosol aminopeptidase family N-terminal domain	protein.degradation
MZ00005706	TC297338	2.38	1.582	1.737	0.0277458	cysteine-type endopeptidase/ cysteine-type peptidase {Arabidopsis thaliana;}	TA144035_4577 Hypothetical protein OSJNBb0108E17.2 [Oryza sativa (japonica cultivar-group)]	At1g09850		protein.degradation.cysteine protease
MZ00034164	TC319780	3.542	1.965	1.448	0.0291831	putative zinc dependent protease {Trifolium pratense;}	TA21935_4558 Putative FtsH-like protein Pftf [Oryza sativa (japonica cultivar-group)]	At5g15250		protein.degradation.metalloprotease
MZ00016962	TC284535	4.868	2.42	2.12	0.0393932	{Oryza sativa (japonica cultivar-group);}	TA7485_4577999 OSJNBa0019K04.9 protein [Oryza sativa (japonica cultivar-group)]	At3g14240	subtilase family protein, contains similarity to SBT1 GI:1771160 from (Lycopersicon esculentum)	protein.degradation.subtilases
MZ00001259	TC312413	1.028	1.166	2.58	0.0234709	protein binding {Arabidopsis thaliana;}	TA136241_4577 BTB/POZ domain containing protein, expressed [Oryza sativa (japonica cultivar-group)]	At1g01640	speckle-type POZ protein-related, contains Pfam profile:PF00651 BTB/POZ domain; similar to Speckle-type POZ protein (SP:O43791) (Homo sapiens) or speckle-type POZ protein-related, contains Pfam profile:PF00651 BTB/POZ domain; similar to Speckl	protein.degradation.ubiquitin.E3.BTB/POZ Cullin3.BTB/POZ
MZ00000664	TC308252	1.351	2.087	4.948	0.012977	RING finger-like {Oryza sativa (japonica cultivar-group);}	TA155285_4577 RING finger-like [Oryza sativa (japonica cultivar-group)]	At2g35910	zinc finger (C3HC4-type RING finger) family protein, low similarity to RING-H2 zinc finger protein ATL6 (Arabidopsis thaliana) GI:4928403; contains Pfam profile PF00097: Zinc finger, C3HC4 type (RING finger)	protein.degradation.ubiquitin.E3.RING
MZ00010027	CF002574	5.215	4.938	3.863	0.0182304	putative PGPD14 protein (pollen germination related protein) {Oryza sativa (japonica cultivar-group);}	CF002574 Zinc finger protein ZFP-like [Oryza sativa (japonica cultivar-group)]	At5g25560	zinc finger (C3HC4-type RING finger) family protein, contains Pfam domain PF00097: Zinc finger, C3HC4 type (RING finger)	protein.degradation.ubiquitin.E3.RING
MZ00020231	TC315202	4.576	2.068	3.296	0.0223992	zinc finger protein family-like {Oryza sativa (japonica cultivar-group);}	TA137670_4577	At4g30400	zinc finger (C3HC4-type RING finger) family protein, similar to RING-H2 finger protein RHX1a (Arabidopsis thaliana) GI:3790591; contains Pfam profile PF00097: Zinc finger, C3HC4 type (RING finger)	protein.degradation.ubiquitin.E3.RING
MZ00035733	AW360518	1.994	3.182	4.393	0.013982	RING-H2 finger protein {Triticum aestivum;}	AW360518 RING-H2 finger protein [Triticum aestivum (Wheat)]	At5g22000	zinc finger (C3HC4-type RING finger) family protein, contains Pfam profile: PF00097 zinc finger, C3HC4 type (RING finger) or zinc finger (C3HC4-type RING finger) family protein, contains Pfam profile: PF00097 zinc finger, C3HC4 type (RING fing	protein.degradation.ubiquitin.E3.RING
MZ00035970	AZM5_11350	2.17	1.978	1.147	0.013982	putative RING-H2 zinc finger protein {Oryza sativa (japonica cultivar-group);}	TA155126_4577 RING/C3HC4/PHD zinc finger-like protein [Oryza sativa (japonica cultivar-group)]	At5g27420		protein.degradation.ubiquitin.E3.RING
MZ00052513	TC296346	1.26	3.025	2.503	0.00241881	zinc finger-like {Oryza sativa (japonica cultivar-group);}	TA138112_4577 Zinc finger-like [Oryza sativa (japonica cultivar-group)]	At3g10910	zinc finger (C3HC4-type RING finger) family protein, contains Pfam domain, PF00097: Zinc finger, C3HC4 type (RING finger)	protein.degradation.ubiquitin.E3.RING
MZ00028131	TC320567	3.49	1.402	1.208	0.0223356	kelch repeat-containing F-box-like {Oryza sativa (japonica cultivar-group);}	TA123899_4577 Kelch repeat-containing F-box family protein, putative, expressed [Oryza sativa (japonica cultivar-group)]	At1g14330	kelch repeat-containing F-box family protein, contains Pfam profile PF01344: Kelch motif; contains weak Pfam PF00646: F-box domain; weak similarity to Kelch-like protein 1 (Swiss-Prot:Q9NR64) (Homo sapiens)	protein.degradation.ubiquitin.E3.SCF.FBOX
MZ00055903	TC285850	5.527	3.363	2.524	0.0115572	putative drought-induced protein {Oryza sativa (japonica cultivar-group);}	AY108025	At5g43260	chaperone protein dnaJ-related, similar to Chaperone protein dnaJ (SP:Q9WZV3) (Thermotoga maritima)	protein.folding
MZ00020299	TC301012	2.609	1.539	2.311	0.0143921	putative protein phosphatase 2C {Oryza sativa (japonica cultivar-group);}	TA139446_4577 Hypothetical protein P0446B05.26-1 [Oryza sativa (japonica cultivar-group)]	At5g51760	protein phosphatase 2C, putative / PP2C, putative, contains PF00481: Protein phosphatase 2C domain; similar to protein phosphatase 2C (GI:10432446) (Nicotiana tabacum)	protein.postranslational modification
MZ00026371	TC310509	2.083	1.043	1.354	0.0436969	Serine/threonine-protein kinase SAPK4 (EC 2.7.11.1) (Osmoticstress/abscisic acid-activated protein kinase 4). {Oryza sativa;}	TA13333_4577999 Serine/threonine-protein kinase SAPK4 [Oryza sativa (Rice)]	At1g10940		protein.postranslational modification
MZ00029811	TC283418	4.891	2.864	2.198	0.0425538	Serine/threonine-protein kinase SAPK1 (EC 2.7.11.1) (Osmoticstress/abscisic acid-activated protein kinase 1). {Oryza sativa;}	TA127312_4577 Serine/threonine-protein kinase SAPK1 [Oryza sativa (Rice)]	At1g78290	serine/threonine protein kinase, putative, similar to serine-threonine protein kinase (Triticum aestivum) gi:2055374:gb:AAB58348 or serine/threonine protein kinase, putative, similar to serine-threonine protein kinase (Triticum aestivum) gi:20	protein.postranslational modification
MZ00031823	TC267413	4.158	1.389	2.599	0.0399665	NPK1-related protein kinase-like protein {Zea mays;}	TA140313_4577 NPK1-related protein kinase-like protein [Zea mays (Maize)]	At4g26890	protein kinase family protein, contains protein kinase domain, Pfam:PF00069	protein.postranslational modification
MZ00034321	TC297045	1.705	2.477	2.248	0.0393932	Calcium-binding EF-hand; Tesmin/TSO1-like, CXC {Medicago truncatula;}	DR792875 Tesmin/TSO1-like CXC domain containing protein, expressed [Oryza sativa (japonica cultivar-group)]	NI		protein.postranslational modification
MZ00046844	AZM5_89872	2.829	1.373	1.737	0.0386219	{Oryza sativa (japonica cultivar-group);}	TA142933_4577 Protein phosphatase 2C [Prunus avium (Cherry)]	At3g11410		protein.postranslational modification
MZ00050709	TC288338	1.434	2.761	2.715	0.0317213	putative protein phosphatase-2C {Oryza sativa (japonica cultivar-group);}	TA109126_4577 Hypothetical protein P0470A03.13-1 [Oryza sativa (japonica cultivar-group)]	At1g79630	protein phosphatase 2C family protein / PP2C family protein, contains Pfam PF00481 : Protein phosphatase 2C domain; similar to protein phosphatase-2C GI:3643088 from (Mesembryanthemum crystallinum) or protein phosphatase 2C family protein / P	protein.postranslational modification
MZ00025495	TC289445	1.876	1.265	3.521	0.0290354	isopentenyl-diphosphate delta isomerase 2 {Zea mays;}	TA113933_4577 Isopentenyl-diphosphate delta isomerase 2 [Zea mays (Maize)]	At2g05830	eukaryotic translation initiation factor 2B family protein / eIF-2B family protein, similar to CIG2 (Nicotiana tabacum) GI:15216226, IDI2 (Hordeum vulgare subsp. vulgare) GI:12407304; weak similarity to SP:Q64270 Translation initiation factor e	protein.synthesis.initiation
MZ00037444	TC329056	2.785	1.633	1.049	0.0223356	putative protein translation factor Sui1 {Oryza sativa (japonica cultivar-group);}	TA5799_4577999 Hypothetical protein P0010D04.10 [Oryza sativa (japonica cultivar-group)]	At1g54290		protein.synthesis.initiation
MZ00013382	TC311992	1.376	2.369	1.263	0.0192454	60S ribosomal protein L17. {Zea mays;}	TA97602_4577 60S ribosomal protein L17 [Zea mays (Maize)]	At1g67430	60S ribosomal protein L17 (RPL17B), similar to ribosomal protein GI:19101 from (Hordeum vulgare)	protein.synthesis.misc ribososomal protein
MZ00013488	TC324281	2.332	8.002	2.412	0.0352714	40S ribosomal protein S15. {Oryza sativa;}	AW520199 Putative ribosomal protein S15 [Oryza sativa (japonica cultivar-group)]	At5g09510	40S ribosomal protein S15 (RPS15D), ribosomal protein S15 - Arabidopsis thaliana, EMBL:Z23161	protein.synthesis.misc ribososomal protein
MZ00023713	TC248728	1.763	1.965	3.293	0.0343114	ribosomal protein S16. {Oryza sativa;}	TA107215_4577 40S ribosomal protein S16 [Oryza sativa (Rice)]	At3g04230	40S ribosomal protein S16 (RPS16B), similar to 40S ribosomal protein S16 GB:AAD22696 (Arabidopsis thaliana)	protein.synthesis.misc ribososomal protein
MZ00055824	TC281595	1.882	2.371	3.657	0.0274845	unknown protein {Oryza sativa (japonica cultivar-group);}	TA3383_4577999 40S ribosomal protein S8 [Zea mays (Maize)]	At5g56550		protein.synthesis.misc ribososomal protein
MZ00009535	TC308523	6.85	4.529	9.533	0.0063903	'putative peptide chain release factor subunit 1 (eRF1), PF03463' {Oryza sativa (japonica cultivar-group);}	TA145524_4577 Putative peptide chain release factor subunit 1 (ERF1) ('putative peptide chain release factor subunit 1 (ERF1), PF03463') [Oryza sativa (japonica cultivar-group)]	At5g47880	eukaryotic peptide chain release factor subunit 1-1 (ERF1-1), identical to SP:Q39097 Eukaryotic peptide chain release factor subunit 1-1 (eRF1-1) (Eukaryotic release factor 1-1) (Omnipotent suppressor protein 1 homolog 1) (SUP1 homolog 1) {Arab	protein.synthesis.release
MZ00024453	TC206459	2.132	1.333	2.017	0.0393932	Ubiquinol-cytochrome c reductase iron-sulfur subunit, mitochondrialprecursor (EC 1.10.2.2) (Rieske iron-sulfur protein) (RISP). {Zea mays;} ^|^PIR|A41607|A41607 ubiquinol-cytochrome-c reductase (EC 1.10.2.2) Rieske iron-sulfur protein precursor - maize {Zea mays;} ^|^GB|AAA33507.1|168607|MZERFESPA Rieske Fe-S protein {Zea mays;}	TA106875_4577 Ubiquinol-cytochrome c reductase iron-sulfur subunit, mitochondrial precursor [Zea mays (Maize)]	At4g03280	cytochrome B6-F complex iron-sulfur subunit, chloroplast / Rieske iron-sulfur protein / plastoquinol-plastocyanin reductase (petC), identical to gi:9843639; identical to cDNA rieske iron-sulfur protein precursor (petC) GI:5725449 or cytochrome	PS.lightreaction.cytochrome b6/f
MZ00028511	TC329901	2.059	1.324	1.342	0.0401502	Ferredoxin, chloroplast precursor. {Triticum aestivum;}	TA139895_4577 Ferredoxin [Solanum lyratum (Lyreleaf nightshade)]	At1g10960		PS.lightreaction.other electron carrier (ox/red).ferredoxin
MZ00035146	TC335624	3.104	1.344	0.784	0.0150787	Chlorophyll a-b binding protein 1, chloroplast precursor (LHCII type ICAB-1) (LHCP). {Zea mays;}	TA100938_4577 Light harvesting chlorophyll a /b binding protein of PSII [Euglena gracilis]	At2g34420		PS.lightreaction.photosystem II.LHC-II
MZ00026669	TC301340	2.106	3.927	4.049	0.013982	{Oryza sativa (japonica cultivar-group);}	TA116068_4577 OSJNBa0053K19.8 protein [Oryza sativa (japonica cultivar-group)]	At4g18360	(S)-2-hydroxy-acid oxidase, peroxisomal, putative / glycolate oxidase, putative / short chain alpha-hydroxy acid oxidase, putative, similar to (S)-2-hydroxy-acid oxidase, peroxisomal (Glycolate oxidase, GOX) (Short chain alpha-hydroxy acid oxid	PS.photorespiration.glycolate oxydase
MZ00056447	AZM5_36287	1.194	2.267	1.145	0.0290354	L-galactono-1,4-lactone dehydrogenase {Capsicum annuum;}	TA124825_4577 L-galactono-1,4-lactone dehydrogenase, putative, expressed [Oryza sativa (japonica cultivar-group)]	At3g47930	L-galactono-1,4-lactone dehydrogenase, putative, strong similarity to L-galactono-1,4-lactone dehydrogenase, Brassica oleracea, Z97060 (gi:2760543), and gi:3986289 from Ipomea batatas	redox.ascorbate and glutathione.ascorbate.L-Galactono-1,4-lactone dehydrogenase
MZ00014089	TC295145	3.957	2.496	3.276	0.0257781	SOD2 protein {Zea mays;}	TA95795_4577 Superoxide dismutase [Cu-Zn] 2 [Zea mays (Maize)]	At1g08830	superoxide dismutase (Cu-Zn) (SODCC) / copper/zinc superoxide dismutase (CSD1), identical to SWISS-PROT: P24704	redox.dismutases and catalases
MZ00021799	TC325935	2.636	1.863	0.899	0.0325474	unknown protein {Oryza sativa (japonica cultivar-group);}	TA144449_4577 Hypothetical protein P0498B01.7 [Oryza sativa (japonica cultivar-group)]	At1g03850	glutaredoxin family protein, contains INTERPRO Domain IPR002109, Glutaredoxin (thioltransferase) or glutaredoxin family protein, contains INTERPRO Domain IPR002109, Glutaredoxin (thioltransferase)	redox.glutaredoxins
MZ00039019	CD974107	1.948	1.791	2.429	0.024116	peroxiredoxin {Oryza sativa (japonica cultivar-group);}	CD974107 Peroxiredoxin [Oryza sativa (Rice)]	At1g65980	PEROXIREDOXIN TPX1;peroxiredoxin type 2, putative, strong similarity to type 2 peroxiredoxin (Brassica rapa subsp. pekinensis) GI:4928472; contains Pfam profile: PF00578 AhpC/TSA (alkyl hydroperoxide reductase and thiol-specific antioxidant) fa	redox.periredoxins
MZ00026938	AZM5_39420	2.96	1.679	2.111	0.00837582	putative Thioredoxin M-type, chloroplast precursor {Oryza sativa (japonica cultivar-group);}	TA124957_4577 B1011H02.3 protein [Oryza sativa (Rice)]	At3g15360	ATM4;TRX-M4;thioredoxin M-type 4, chloroplast (TRX-M4), nearly identical to SP:Q9SEU6 Thioredoxin M-type 4, chloroplast precursor (TRX-M4) {Arabidopsis thaliana}	redox.thioredoxin
MZ00026999	TC209918	2.843	1.754	2.515	0.0461363	OSJNBa0089N06.15 {Oryza sativa (japonica cultivar-group);}	TA129953_4577 H0323C08.6 protein [Oryza sativa (Rice)]	At1g11530	ATCXXS1;Encodes a single cysteine active site thioredoxin-related protein, similar to thioredoxin H-type from Arabidopsis thaliana SP:P29448, Nicotiana tabacum SP:Q07090; contains Pfam profile: PF00085 Thioredoxin;	redox.thioredoxin
MZ00014087	DN217480	1.311	2.536	1.299	0.0274718	putative small nuclear ribonucleoprotein polypeptide F {Oryza sativa (japonica cultivar-group);}	DN217480 Small nuclear ribonucleoprotein F, putative, expressed [Oryza sativa (japonica cultivar-group)]	At4g30220	small nuclear ribonucleoprotein F, putative / snRNP-F, putative / Sm protein F, putative, similar to SWISS-PROT:Q15356 small nuclear ribonucleoprotein F (snRNP-F, Sm protein F, Sm-F, SmF) (Mouse)	RNA.processing
MZ00027459	TC283534	2.173	2.447	1.889	0.0353934	putative ribonuclease PH {Oryza sativa (japonica cultivar-group);}	TA128123_4577 Putative exoribonuclease [Oryza sativa (japonica cultivar-group)]	At4g27490		RNA.processing.ribonucleases
MZ00028247	TC327088	0.394	0.269	2.514	0.0427301	putative aleurone ribonuclease {Oryza sativa (japonica cultivar-group);}	TA133642_4577 Putative aleurone ribonuclease [Oryza sativa (japonica cultivar-group)]	At2g02990	RIBONUCLEASE 1;S-LIKE RIBONUCLEASE 1;S-LIKE RNASE 1;ribonuclease 1 (RNS1), identical to ribonuclease SP:P42813 Ribonuclease 1 precursor (EC 3.1.27.1) {Arabidopsis thaliana}, GI:561998 from (Arabidopsis thaliana)	RNA.processing.ribonucleases
MZ00020924	TC316528	1.247	3.245	0.915	0.00787176	putative potassium channel regulatory factor {Oryza sativa (japonica cultivar-group);}	TA144170_4577 Prp18 domain, putative [Oryza sativa (japonica cultivar-group)]	At1g54590	splicing factor Prp18 family protein, contains Pfam profile: PF02840 Prp18 domainsplicing factor Prp18 family protein, contains Pfam profile: PF02840 Prp18 domain	RNA.processing.splicing
MZ00025335	TC207710	1.174	3.129	1.5	0.0296382	EST AU056133(S20320) corresponds to a region of the predicted gene. Similar to Caenorhabditis elegans cosmid D1054; hypothetical protein (Z74030) {Oryza sativa (japonica cultivar-group);}	AI861263	At5g37370	pre-mRNA splicing factor PRP38 family protein (SRL1), contains Pfam profile PF03371: PRP38 family or pre-mRNA splicing factor PRP38 family protein (SRL1), contains Pfam profile PF03371: PRP38 family	RNA.processing.splicing
MZ00016166	TC280600	0.982	1.095	2.619	0.0222403	putative EREBP-type transcription factor {Oryza sativa;}	TA5448_4577999 Ethylene response element binding protein [Triticum aestivum (Wheat)]	At2g47520	encodes a member of the ERF (ethylene response factor) subfamily B-2 of ERF/AP2 transcription factor family. The protein contains one AP2 domain. There are 5 members in this subfamily including RAP2.2 AND RAP2.12.	RNA.regulation of transcription.AP2/EREBP, APETALA2/Ethylene-responsive element binding protein family
MZ00036608	BG836491	1.771	1.6	2.688	0.0197338	putative EREBP-type transcription factor {Oryza sativa;}	BG836491	NI		RNA.regulation of transcription.AP2/EREBP, APETALA2/Ethylene-responsive element binding protein family
MZ00039779	TC329180	1.923	2.02	3.119	0.0121643	AP2 domain transcription factor-like {Oryza sativa (japonica cultivar-group);}	CF024526	NI		RNA.regulation of transcription.AP2/EREBP, APETALA2/Ethylene-responsive element binding protein family
MZ00004550	TC277937	0.913	1.018	7.274	0.0303394	'unknown protein, contains helix-loop-helix DNA-binding domain,PF00010' {Oryza sativa (japonica cultivar-group);} ^|^GB|AAT07662.1|46981344|AC124144 unknown protein {Oryza sativa (japonica cultivar-group);} -TRUNCATED-	EE182472 Hypothetical protein OSJNBb0099P06.13 [Oryza sativa (japonica cultivar-group)]	At2g40200	basic helix-loop-helix (bHLH) family protein, contains Pfam profile: PF00010 helix-loop-helix DNA-binding domain	RNA.regulation of transcription.bHLH,Basic Helix-Loop-Helix family
MZ00006154	TC303345	2.691	1.42	3.377	0.0220289	bHLH transcription factor-like protein {Oryza sativa (japonica cultivar-group);}	TA110912_4577 BHLH transcription factor GBOF-1 [Tulipa gesneriana (Tulip)]	At5g50915	basic helix-loop-helix (bHLH) family protein, contains Pfam profile: PF00010 helix-loop-helix DNA-binding domain or basic helix-loop-helix (bHLH) family protein, contains Pfam profile: PF00010 helix-loop-helix DNA-binding domain	RNA.regulation of transcription.bHLH,Basic Helix-Loop-Helix family
MZ00026870	TC283995	3.509	1.511	1.325	0.00417206	RISBZ5 {Oryza sativa (japonica cultivar-group);}	TA117701_4577 RISBZ5 [Oryza sativa (Rice)]	At5g24800	bZIP transcription factor family protein, contains Pfam profile: PF00170 bZIP transcription factor; identical to cDNA bZIP protein BZO2H2 GI:10954096	RNA.regulation of transcription.bZIP transcription factor family
MZ00044448	TC282848	2.346	1.365	2.243	0.0179876	putative DNA binding protein {Oryza sativa (japonica cultivar-group);}	TA124243_4577 putative DNA binding protein [Oryza sativa (japonica cultivar-group)]	At5g44080	bZIP transcription factor family protein, contains Pfam profile: PF00170 bZIP transcription factor	RNA.regulation of transcription.bZIP transcription factor family
MZ00012987	CF637847	1.741	2.942	1.104	0.0343944	CONSTANS-like protein CO6 {Hordeum vulgare subsp. vulgare;}	CF637847 CONSTANS-like protein CO6 [Hordeum vulgare var. distichum (Two-rowed barley)]	At2g24790	COL3;CONSTANS-LIKE 3;zinc finger (B-box type) family protein or zinc finger (B-box type) family protein	RNA.regulation of transcription.C2C2(Zn) CO-like, Constans-like zinc finger family
MZ00046610	AZM5_19755	0.825	1.429	2.632	0.030731	zinc-finger protein {Oryza sativa (japonica cultivar-group);}	TA44119_4530 Zinc finger protein [Oryza sativa (japonica cultivar-group)]	At3g07650	CONSTANS-LIKE 9;zinc finger (B-box type) family protein, similar to zinc finger protein GB:BAA33206 (Oryza sativa) or zinc finger (B-box type) family protein, similar to zinc finger protein GB:BAA33206 (Oryza sativa) or similar to zinc finger	RNA.regulation of transcription.C2C2(Zn) CO-like, Constans-like zinc finger family
MZ00041923	TC312242	1.289	2.52	2.414	0.0359808	RAPB protein {Oryza sativa (indica cultivar-group);}	TA119199_4577 CCAAT-binding transcription factor subunit B family protein, expressed [Oryza sativa (japonica cultivar-group)]	At3g14020	CCAAT-binding transcription factor (CBF-B/NF-YA) family protein, contains Pfam profile: PF02045 CCAAT-binding transcription factor (CBF-B/NF-YA) subunit B	RNA.regulation of transcription.CCAAT box binding factor family, HAP2
MZ00010588	TC310246	7.312	4.026	7.55	0.0483576	putative homeodomain leucine zipper protein {Oryza sativa (japonica cultivar-group);}	TA36535_4577999 Putative homeodomain leucine zipper protein [Oryza sativa (japonica cultivar-group)]	At2g46680	ATHB7;ARABIDOPSIS THALIANA HOMEOBOX 7;homeobox-leucine zipper protein 7 (HB-7) / HD-ZIP transcription factor 7, identical to homeobox-leucine zipper protein ATHB-7 (HD-ZIP protein ATHB-7) (SP:P46897) (Arabidopsis thaliana); or similar to homeo	RNA.regulation of transcription.HB,Homeobox transcription factor family
MZ00017954	TC293714	1.561	1.501	3.71	0.0370168	putative MADS-domain transcription factor {Zea mays;}	TA101814_4577 Putative MADS-domain transcription factor [Zea mays (Maize)]	At2g45650	MADS-box protein (AGL6)	RNA.regulation of transcription.MADS box transcription factor family
MZ00040695	TC334117	1.234	1.661	2.102	0.0196207	typical P-type R2R3 Myb protein {Oryza sativa (japonica cultivar-group);}	TA139770_4577 Transcription factor MYB8 [Zea mays (Maize)]	At4g38620	myb family transcription factor (MYB4), contains Pfam profile: PF00249 myb-like DNA-binding domain	RNA.regulation of transcription.MYB domain transcription factor family
MZ00044666	TC334200	1.591	1.711	2.38	0.03853	{Oryza sativa (japonica cultivar-group);}	TA120363_4577 GHMYB25 [Gossypium hirsutum (Upland cotton)]	At4g05100	myb family transcription factor (MYB74), contains Pfam profile: PF00249 myb-like DNA-binding domain; identical to cDNA putative transcription factor (MYB74) mRNA, partial cds GI:3941505	RNA.regulation of transcription.MYB domain transcription factor family
MZ00023008	TC335520	5.95	2.45	6.438	0.00459731	putative I-box binding factor {Oryza sativa (japonica cultivar-group);}	TA138321_4577	At1g70000	DNA-binding family protein, contains Pfam domains, PF00249: Myb-like DNA-binding domain and PF00098: Zinc knuckle	RNA.regulation of transcription.MYB-related transcription factor family
MZ00053292	TC330876	0.908	0.431	2.014	0.0227393	putative myb-like transcription factor {Oryza sativa (japonica cultivar-group);}	TA153373_4577 Putative myb-like transcription factor [Oryza sativa (japonica cultivar-group)]	At5g58900	myb family transcription factor, contains Pfam profile: PF00249 myb-like DNA-binding domain	RNA.regulation of transcription.MYB-related transcription factor family
MZ00057153	AZM5_88616	1.574	1.99	3.213	0.0458527	unknown protein {Oryza sativa (japonica cultivar-group);}	TA122449_4577 Hypothetical protein OSJNBa0081C13.12 [Oryza sativa (japonica cultivar-group)]	At4g24020	RWP-RK domain-containing protein, similar to nodule inception protein (Lotus japonicus) GI:6448579; contains Pfam profile: PF02042 RWP-RK domain	RNA.regulation of transcription.NIN-like bZIP-related family
MZ00019541	TC322949	0.702	0.92	2.266	0.0143921	transcriptional co-repressor -like {Oryza sativa (japonica cultivar-group);}	TA28517_4547 Transcriptional co-repressor-like [Oryza sativa (japonica cultivar-group)]	At1g59890	paired amphipathic helix repeat-containing protein, similar to transcription co-repressor Sin3 (Xenopus laevis) GI:4960210; contains Pfam profile PF02671: Paired amphipathic helix repeat	RNA.regulation of transcription.putative DNA-binding protein
MZ00026524	TC285005	1.289	1.709	2.495	0.012768	putative 6b-interacting protein 1 {Oryza sativa (japonica cultivar-group);}	TA112642_4577 Putative 6b-interacting protein 1 [Oryza sativa (japonica cultivar-group)]	At3g58630	expressed protein, similar to 6b-interacting protein 1 (NtSIP1) (Nicotiana tabacum) GI:18149189	RNA.regulation of transcription.Trihelix, Triple-Helix transcription factor family
MZ00007335	CD439884	3.323	0.997	2.756	0.0108308	unnamed protein product; Similar to Arabidopsis thaliana DNA chromosome 4, BAC clone F22K18,putative protein. (AL035356) {Oryza sativa (japonica cultivar-group);}	CD439884 Zinc finger family protein, putative [Oryza sativa (japonica cultivar-group)]	At3g56930	zinc finger (DHHC type) family protein, low similarity to Golgi-specific DHHC zinc figer protein (Mus musculus) GI:21728103; contains Pfam profile PF01529: DHHC zinc finger domain	RNA.regulation of transcription.unclassified
MZ00021477	TC319468	3.801	2.331	0.945	0.0272767	putative heat stress transcription factor {Oryza sativa (japonica cultivar-group);}	TA149056_4577 Putative heat stress transcription factor [Oryza sativa (japonica cultivar-group)]	NA		RNA.regulation of transcription.unclassified
MZ00023127	TC322880	0.956	5.522	0.222	0.00417206	putative chloroplast nucleoid DNA binding protein {Arabidopsis thaliana;}	TA154014_4577 Eukaryotic aspartyl protease family protein, expressed [Oryza sativa (japonica cultivar-group)]	At1g09750	chloroplast nucleoid DNA-binding protein-related, contains Pfam profile PF00026: Eukaryotic aspartyl protease;b similar to CND41, chloroplast nucleoid DNA binding protein (GI:2541876) (Nicotiana tabacum)	RNA.regulation of transcription.unclassified
MZ00029845	TC213439	1.016	2.531	1.359	0.0387873	putative chloroplast nucleoid DNA-binding protein cnd41 {Oryza sativa (japonica cultivar-group);} ^|^GB|BAD12880.1|45735845|AP004040 putative chloroplast nucleoid DNA-binding protein cnd41 {Oryza sativa (japonica cultivar-group);}	TA114928_4577 Putative 41 kD chloroplast nucleoid DNA binding protein [Oryza sativa (japonica cultivar-group)]	At5g10770	chloroplast nucleoid DNA-binding protein, putative, similar to CND41, chloroplast nucleoid DNA binding protein (Nicotiana tabacum) GI:2541876; contains Pfam profile PF00026: Eukaryotic aspartyl protease	RNA.regulation of transcription.unclassified
MZ00000948	TC315482	2.192	1.513	1.515	0.0198443	{Oryza sativa (japonica cultivar-group);}	TA155034_4577 OSJNBa0064H22.4 protein [Oryza sativa (japonica cultivar-group)]	At1g59950	aldo/keto reductase, putative, similar to NADPH-dependent codeinone reductase GI:6478210 (Papaver somniferum), NAD(P)H dependent 6'-deoxychalcone synthase (Glycine max)(GI:18728)	secondary metabolism.flavonoids.chalcones
MZ00012573	TC329996	1.043	4.369	5.147	0.0413374	{Oryza sativa (japonica cultivar-group);}	TA135002_4577 OSJNBb0115I21.2 protein [Oryza sativa (japonica cultivar-group)]	At1g59960	aldo/keto reductase, putative, similar to NADPH-dependent codeinone reductase GI:6478210 (Papaver somniferum), NAD(P)H dependent 6'-deoxychalcone synthase (Glycine max)(GI:18728)	secondary metabolism.flavonoids.chalcones
MZ00036490	BG321256	2.423	1.883	3.232	0.0129271	OSJNBa0089N06.21 {Oryza sativa (japonica cultivar-group);}	TA136176_4577 OSJNBb0015D13.3 protein [Oryza sativa (Rice)]	At1g61720	BANYULS;dihydroflavonol 4-reductase (dihydrokaempferol 4-reductase) family (BAN), similar to dihydroflavonol 4-reductase GI:1332411 from (Rosa hybrida)	secondary metabolism.flavonoids.dihydroflavonols
MZ00028941	TC326921	0.94	0.813	2.039	0.00187002	hypothetical protein similar to Arabidopsis thaliana chromosome 1, F20D23.29 {Oryza sativa (japonica cultivar-group);}	TA132976_4577 Putative iron/ascorbate-dependent oxidoreductase [Oryza sativa (japonica cultivar-group)]	At1g17020	ATSRG1;SENESCENCE-RELATED GENE 1;oxidoreductase, 2OG-Fe(II) oxygenase family protein, similar to flavonol synthase (Petunia x hybrida)(GI:311658), leucoanthocyanidin dioxygenase (Malus domestica)(SP:P51091); contains PF03171 2OG-Fe(II) oxygenas	secondary metabolism.flavonoids.flavonols
MZ00017346	TC299180	1.921	1.4	2.086	0.0352714	putative phenylcoumaran benzylic ether reductase PT1 {Oryza sativa (japonica cultivar-group);}	TA129321_4577 Putative phenylcoumaran benzylic ether reductase PT1 [Oryza sativa (japonica cultivar-group)]	At1g75300	isoflavone reductase, putative, identical to SP:P52577 Isoflavone reductase homolog P3 (EC 1.3.1.-) {Arabidopsis thaliana}; contains Pfam profile PF02716: Isoflavone reductase	secondary metabolism.flavonoids.isoflavonoids
MZ00023398	TC258981	1.137	2.122	1.456	0.0244949	hypothetical protein [imported] - Arabidopsis thaliana {Arabidopsis thaliana;} ^|^GB|AAB70426.1|2341028|F19P19 Strong similarity to 60S ribosomal protein L17 (gb|X01694). EST gb|AA042332 comes from this gene-TRUNCATED-	DN210606 Ribosomal Pr 117 [Triticum aestivum (Wheat)]	At3g63520	9-cis-epoxycarotenoid dioxygenase / neoxanthin cleavage enzyme / NCED1 / carotenoid cleavage dioxygenase 1 (CCD1), identical to putative 9-cis-epoxy-carotenoid dioxygenase (GI:3096910); contains Pfam profile PF03055: Retinal pigment epithelial	secondary metabolism.isoprenoids.carotenoids.carotenoid cleavage dioxygenase
MZ00031098	TC320823	3.068	1.998	2.376	0.0412032	putative polyprenyl diphosphate synthase {Oryza sativa (japonica cultivar-group);}	TA113860_4577 Solanesyl diphosphate synthase [Hevea brasiliensis (Para rubber tree)]	At1g17050	SPS2;geranyl diphosphate synthase, putative / GPPS, putative / dimethylallyltransferase, putative / prenyl transferase, putative, similar to GI:11322965; Except for first 55 amino acids, 52% identical to Prenyl transferase (Cyanophora paradoxa)	secondary metabolism.isoprenoids.mevalonate pathway.geranyl diphosphate synthase
MZ00035905	DR829913	3.392	1.873	3.986	0.0211557	3-hydroxy-3-methylglutaryl {Oryza sativa (indica cultivar-group);}	TA107359_4577 3-hydroxy-3-methylglutaryl CoA reductase [Lycopersicon esculentum (Tomato)]	At1g76490	HMGR1;3-HYDROXY-3-METHYLGLUTARYL COA REDUCTASE;HMG-COA REDUCTASE;similar to 3-hydroxy-3-methylglutaryl-CoA reductase 2 / HMG-CoA reductase 2 (HMGR2) [Arabidopsis thaliana] (TAIR:At2g17370.1); similar to 3-hydroxy-3-methylglutaryl coenzyme A red	secondary metabolism.isoprenoids.mevalonate pathway.HMG-CoA reductase
MZ00043497	TC320624	1.354	2.623	1.5	0.023958	putative oxidoreductase {Oryza sativa (japonica cultivar-group);}	TA116095_4577 Putative oxidoreductase [Oryza sativa (japonica cultivar-group)]	At1g35190	oxidoreductase, 2OG-Fe(II) oxygenase family protein, low similarity to hyoscyamine 6-dioxygenase hydroxylase from Hyoscyamus niger (GB:P24397)(SP:P24397), Atropa belladona (gi:4996123); contains Pfam domain PF03171, 2OG-Fe(II) oxygenase superfa	secondary metabolism.N misc.alkaloid-like
MZ00029161	TC298790	0.377	4.211	2.254	0.0328499	putative o-methyltransferase ZRP4 {Oryza sativa (japonica cultivar-group);}	TA141751_4577 Putative o-methyltransferase ZRP4 [Oryza sativa (japonica cultivar-group)]	At4g35160	O-methyltransferase family 2 protein, similar to caffeic acid O-methyltransferase, Pinus taeda, gb:U39301O-methyltransferase family 2 protein, similar to caffeic acid O-methyltransferase, Pinus taeda, gb:U39301	secondary metabolism.phenylpropanoids
MZ00035182	TC260175	3.692	1.94	2.577	0.0322331	putative cinnamoyl-CoA reductase {Oryza sativa (japonica cultivar-group);}	AY103770 Putative cinnamoyl-CoA reductase [Oryza sativa (japonica cultivar-group)]	At2g33590	cinnamoyl-CoA reductase family, similar to cinnamoyl-CoA reductase from Pinus taeda (GI:17978649), Eucalyptus gunnii (GI:2058311)	secondary metabolism.phenylpropanoids
MZ00039890	CF036546	1.164	1.818	2.143	0.0150787	putative cinnamoyl CoA reductase {Oryza sativa (japonica cultivar-group);}	CF036546 Putative cinnamoyl-CoA reductase [Oryza sativa (japonica cultivar-group)]	NI		secondary metabolism.phenylpropanoids
MZ00026827	TC279948	1.364	2.077	2.691	0.00941482	{Oryza sativa (japonica cultivar-group);}	TA112471_4577 OSJNBa0070C17.13 protein [Oryza sativa (japonica cultivar-group)]	At4g37970	mannitol dehydrogenase, putative, similar to ELI3-2 (SP:Q02972), sinapyl alcohol dehydrogenase (Populus tremuloides) (gi:14279694); contains Pfam zinc-binding dehydrogenase domain PF00107	secondary metabolism.phenylpropanoids.lignin biosynthesis.CAD
MZ00000781	TC335387	10.81	4.31	4.082	0.01421	putative caffeoyl-CoA O-methyltransferase 1 {Oryza sativa (japonica cultivar-group);}	TA148638_4577 Putative caffeoyl-CoA O-methyltransferase 1 [Oryza sativa (japonica cultivar-group)]	At4g34050	caffeoyl-CoA 3-O-methyltransferase, putative, nearly identical to GI:2960356 (Populus balsamifera subsp. trichocarpa), GI:684942 (Medicago sativa subsp. sativa) isoform contains a GT-TG intron which removes an internal segment of the protein. o	secondary metabolism.phenylpropanoids.lignin biosynthesis.CCoAOMT
MZ00006657	TC281150	2.586	2.163	1.574	0.0462885	putative Gl1 {Oryza sativa (japonica cultivar-group);}	TA98717_4577 Putative glossy1 protein [Oryza sativa (japonica cultivar-group)]	At5g57800	CER1 protein, putative (WAX2), similar to maize glossy1 homolog GI:2213643 from (Oryza sativa); contains Pfam profile PF01598: Sterol desaturase	secondary metabolism.wax
MZ00041980	TC292802	2.668	2.147	1.958	0.0228642	beta-ketoacyl reductase GL8B {Zea mays;}	TA109778_4577 Beta-ketoacyl reductase GL8B [Zea mays (Maize)]	At1g67730	b-keto acyl reductase, putative (GLOSSY8), similar to b-keto acyl reductase GI:2586127 from (Hordeum vulgare)	secondary metabolism.wax
MZ00013299	TC326342	2.562	1.809	0.906	0.024482	NA	TA148527_4577 EF hand family protein, expressed [Oryza sativa (japonica cultivar-group)]	At5g49480	sodium-inducible calcium-binding protein (ACP1) / sodium-responsive calcium-binding protein (ACP1), identical to NaCl-inducible Ca2+-binding protein GI:2352828 from (Arabidopsis thaliana)	signalling.calcium
MZ00014941	TC279865	2.048	2.581	1.212	0.0124811	putative calcium binding protein {Oryza sativa (japonica cultivar-group);}	AY107241 Putative calcium binding protein [Oryza sativa (japonica cultivar-group)]	At1g70670		signalling.calcium
MZ00037210	BM500177	2.15	1.617	2.009	0.024116	Ras-related protein RIC2. {Oryza sativa;}	BM500177 Ras-related protein RIC2 [Oryza sativa (Rice)]	At4g18800	Ras-related GTP-binding family protein, similar to ras-related GTP binding protein RIC2 SP:P40393 from (Oryza sativa); contains Pfam profile: PF00071 Ras family	signalling.G-proteins
MZ00051157	AZM5_96726	1.081	2.026	2.846	0.00980923	putative GTP-binding protein {Oryza sativa (japonica cultivar-group);}	TA114693_4577 Putative GTP-binding protein [Oryza sativa (japonica cultivar-group)]	At4g39990	Ras-related GTP-binding protein, putative, similar to GTP-binding protein GI:303738 from (Pisum sativum)	signalling.G-proteins
MZ00006799	OGUJN19TV	1.127	1.331	3.859	0.0143921	putative phi-1 {Oryza sativa (japonica cultivar-group);}	TA22841_4558 Putative phi-1 [Oryza sativa (japonica cultivar-group)]	At4g08950	phosphate-responsive protein, putative (EXO), similar to phi-1 (phosphate-induced gene) (Nicotiana tabacum) GI:3759184; contains Pfam profile PF04674: Phosphate-induced protein 1 conserved region	signalling.in sugar and nutrient physiology
MZ00037423	BQ295564	2.21	1.307	1.434	0.0335216	pyruvate dehydrogenase kinase isoform 1 {Zea mays;}	DV021702 Pyruvate dehydrogenase kinase isoform 1 [Zea mays (Maize)]	At3g06483		signalling.in sugar and nutrient physiology
MZ00019578	TC328638	0.63	2.372	1.062	0.0255131	early light-inducible protein ELIP {Zea mays;}	TA107680_4577 Early light-inducible protein ELIP [Zea mays (Maize)]	At3g22840	ELIP;EARLY LIGHT-INDUCABLE PROTEIN;chlorophyll A-B binding family protein / early light-induced protein (ELIP), identical to early light-induced protein; ELIP (Arabidopsis thaliana) GI:1872544; contains Pfam profile: PF00504 chlorophyll A-B bin	signalling.light
MZ00041757	TC322599	1.685	11.2	1.983	0.00407338	putative low molecular mass early light-induced protein,chloroplast precursor (ELIP) {Oryza sativa (japonica cultivar-group);}	TA107678_4577 Putative low molecular mass early light-induced protein,chloroplast [Oryza sativa (japonica cultivar-group)]	At4g14690	chlorophyll A-B binding family protein / early light-induced protein, putative, strong similarity to early light-induced protein; ELIP (Arabidopsis thaliana) GI:1872544; contains Pfam profile: PF00504 chlorophyll A-B binding protein	signalling.light
MZ00017147	TC261354	1.854	1.676	2.818	0.0381051	putative mitogen-activated protein kinase wjumk1 {Oryza sativa (japonica cultivar-group);}	TA122533_4577 Mitogen-activated protein kinase 8 [Oryza sativa (Rice)]	NI		signalling.MAP kinases
MZ00018177	AZM5_16936	3.061	2.002	1.629	0.0458527	Mitogen-activated protein kinase 2 (EC 2.7.11.24) (MAP kinase 2). {Oryza sativa;}	TA63759_4530 MAPK-like protein [Oryza sativa (Rice)]	At1g01560	mitogen-activated protein kinase, putative / MAPK, putative (MPK11), similar to MAP kinase 5 GI:4239889 from (Zea mays); mitogen-activated protein kinase (MAPK)(AtMPK11), PMID:12119167	signalling.MAP kinases
MZ00051397	AZM5_6887	2.097	1.536	0.922	0.0143921	{Oryza sativa (japonica cultivar-group);}	TA24769_4577999 OSJNBa0091D06.12 protein [Oryza sativa (Rice)]	At3g60720		signalling.receptor kinases.misc
MZ00019201	TC305946	2.196	0.733	1.009	0.0458527	{Oryza sativa (japonica cultivar-group);}	TA135112_4577 OSJNBa0024J22.12 protein [Oryza sativa (japonica cultivar-group)]	At1g21230	WALL ASSOCIATED KINASE 5;wall-associated kinase, putative, similar to wall-associated kinase 1 (Arabidopsis thaliana) GI:3549626; expressed in leaves and stems & induced by salicylic acid or INA (PMID:10380805)	signalling.receptor kinases.wall associated kinase
MZ00035060	TC281314	0.578	1.253	2.18	0.039358	Unknown protein {Oryza sativa (japonica cultivar-group);}	TA125275_4577 Hypothetical protein OSJNBa0064E16.15 [Oryza sativa (japonica cultivar-group)]	At5g55530	C2 domain-containing protein, low similarity to cold-regulated gene SRC2 (Glycine max) GI:2055230; contains Pfam profile PF00168: C2 domain or C2 domain-containing protein, low similarity to cold-regulated gene SRC2 (Glycine max) GI:2055230; c	stress.abiotic.cold
MZ00037962	TC308229	3.681	1.844	2.243	0.0376953	Hydrophobic protein OSR8. {Oryza sativa;}	TA117156_4577 Low temperature and salt responsive protein [Pennisetum americanum (Pearl millet)]	At4g30660	hydrophobic protein, putative / low temperature and salt responsive protein, putative, similar to SP:Q9ZNQ7 Hydrophobic protein RCI2A (Low temperature and salt responsive protein LTI6A) {Arabidopsis thaliana}; contains Pfam profile PF01679: Unc	stress.abiotic.cold
MZ00046749	AZM5_9129	1.75	3.607	7.165	0.0270002	putative peroxidase {Oryza sativa (japonica cultivar-group);}	TA122262_4577 Class III peroxidase 70 precursor [Oryza sativa (japonica cultivar-group)]	At1g05260	RCI3A;PEROXIDASE PRECURSOR;RARE COLD INDUCIBLE GENE 3;peroxidase 3 (PER3) (P3) / rare cold-inducible protein (RCI3A) (PRC), identical to SP:O23044 Peroxidase 3 precursor (EC 1.11.1.7) (Atperox P3) (Rare cold inducible protein) (RCI3A) (ATPRC) {	stress.abiotic.cold
MZ00023411	TC329958	2.101	0.918	2.186	0.00663156	22 kDa drought-inducible protein {Saccharum hybrid cultivar;}	TA102320_4577 Water deficit inducible LP3-like protein [Pseudotsuga menziesii var. menziesii]	NI		stress.abiotic.drought
MZ00006635	AZM5_90919	1.163	2.362	1.42	0.0343944	hypothetical protein {Oryza sativa (japonica cultivar-group);}	TA154278_4577 DNAJ protein, putative, expressed [Oryza sativa (japonica cultivar-group)]	At5g03030	DNAJ heat shock N-terminal domain-containing protein, contains Pfam profile PF00226 DnaJ domain; DNAJ domain-containing protein, Homo sapiens, EMBL:AF126743	stress.abiotic.heat
MZ00016779	TC195970	1.489	2.06	1.495	0.0232353	contains EST C25453(S6452) similar to Arabidopsis thaliana chromosome 3,At3g62190 unknown protein {Oryza sativa (japonica cultivar-group);}	TA20768_4577999 Heat shock protein DnaJ, N-terminal [Medicago truncatula (Barrel medic)]	At1g10350	DNAJ heat shock protein, putative, similar to SP:Q9QYJ3 DnaJ homolog subfamily B member 1 (Heat shock 40 kDa protein 1) {Mus musculus}; contains Pfam profile PF00226: DnaJ domain	stress.abiotic.heat
MZ00023387	TC268849	6.845	2.312	2.598	0.00323958	heat shock protein 17.9 {Pennisetum glaucum;}	TA104886_4577 17.4 kDa class I heat shock protein 3 [Oryza sativa (Rice)]	At1g07400	17.6 kDa class I heat shock protein (HSP17.6A-CI), similar to 17.5 kDa class I heat shock protein SP:P04793 from (Glycine max)17.8 kDa class I heat shock protein (HSP17.8-CI), similar to 17.5 kDa class I heat shock protein S	stress.abiotic.heat
MZ00023395	TC308274	14.27	7.017	2.9	0.00843259	17.4 kDa class I heat shock protein 3. {Oryza sativa;}	TA128978_4577 17.4 kDa class I heat shock protein 3 [Oryza sativa (Rice)]	At1g59860	17.6 kDa class I heat shock protein (HSP17.6A-CI), similar to 17.5 kDa class I heat shock protein SP:P04793 from (Glycine max)17.8 kDa class I heat shock protein (HSP17.8-CI), similar to 17.5 kDa class I heat shock protein S	stress.abiotic.heat
MZ00026493	AZM5_1074	6.911	3.976	3.618	0.0363045	putative selenium binding protein {Zea mays;}	TA4823_4577999 17.0 kDa class II heat shock protein [Zea mays (Maize)]	At5g12020	17.6 kDa class II heat shock protein (HSP17.6-CII), identical to 17.6 kDa class II heat shock protein SP:P29830 from (Arabidopsis thaliana)	stress.abiotic.heat
MZ00029051	TC296418	10.81	16.25	6.213	0.00734305	unknown protein {Oryza sativa (japonica cultivar-group);}	TA133173_4577 Hypothetical protein OJ1187_E11.20 [Oryza sativa (japonica cultivar-group)]	At2g42750	DNAJ heat shock N-terminal domain-containing protein, low similarity to GFA2 (Arabidopsis thaliana) GI:21429604; contains Pfam profile PF00226: DnaJ domain	stress.abiotic.heat
MZ00029816	TC283096	78.08	25.29	88.64	0.00281772	heat shock protein 26 {Zea mays;}	TA131888_4577 Heat shock protein 26 [Zea mays (Maize)]	At4g27670	25.3 kDa small heat shock protein, chloroplast precursor (HSP25.3-P), identical to small heat shock protein, chloroplast precursor SP:P31170 from (Arabidopsis thaliana); identified in Scharf, K-D., et al,Cell Stress & Chaperones (2001) 6: 225-2	stress.abiotic.heat
MZ00032788	TC257023	22.08	8.436	2.894	0.0148585	class I low-molecular-weight heat shock protein 17.9 {Oryza sativa (japonica cultivar-group);} ^|^GB|AAP06878.1|29893624|AC135208 putative class I low-molecular-weight heat shock protein {Oryza sativa (japon-TRUNCATED-	TA143726_4577 17.4 kDa class I heat shock protein 3 [Oryza sativa (Rice)]	At3g46230		stress.abiotic.heat
MZ00036344	BG266083	10.15	5.989	4.734	0.0223356	NA	TA101510_4577 17.0 kDa class II heat shock protein [Zea mays (Maize)]	NI		stress.abiotic.heat
MZ00041287	CA404511	7.038	3.099	3.142	0.0146754	heat shock protein 70 {Zea mays;}	CA404511 Putative hsp70 [Oryza sativa (japonica cultivar-group)]	At3g12580	HSP70;heat shock protein 70, putative / HSP70, putative, strong similarity to heat shock protein GI:425194 (Spinacia oleracea)	stress.abiotic.heat
MZ00044655	TC216054	5.417	1.636	2.318	0.0229816	17.5 kDa class II heat shock protein. {Zea mays;} ^|^PIR|S14998|S14998 heat shock protein 18 (clone c9) - maize {Zea mays;} ^|^GB|CAA38013.1|22339|ZMHSP18K2 18kDa heat shock protein {Zea mays;}	TA101474_4577 17.0 kDa class II heat shock protein [Zea mays (Maize)]	At5g12020		stress.abiotic.heat
MZ00046792	AZM5_35662	2.302	0.964	0.837	0.0170603	putative heat shock protein {Oryza sativa (japonica cultivar-group);}	TA140504_4577 Putative heat shock protein [Oryza sativa (japonica cultivar-group)]	At5g37670		stress.abiotic.heat
MZ00016016	TC298660	2.71	2.448	1.863	0.0359808	unknown protein {Oryza sativa (japonica cultivar-group);}	TA93571_4577 B1100D10.31 [Oryza sativa (japonica cultivar-group)]	At5g54430	universal stress protein (USP) family protein, low similarity to early nodulin ENOD18 (Vicia faba) GI:11602747, ER6 protein (Lycopersicon esculentum) GI:5669654; contains Pfam profile PF00582: universal stress protein family	stress.abiotic.unspecified
MZ00026642	TC283814	5.583	7.034	1.536	0.00417206	dehydrin {Zea mays;}	TA3554_4577999 Putative cold acclimation protein [Oryza sativa (japonica cultivar-group)]	At1g20440		stress.abiotic.unspecified
MZ00036576	BG836014	1.528	6.824	15.07	0.00339797	germin-like protein {Zea mays;}	BG836014 24K germin like protein precursor [Nicotiana tabacum (Common tobacco)]	At5g20630	germin-like protein (GER3), identical to germin-like protein subfamily 3 member 3 (SP:P94072)	stress.abiotic.unspecified
MZ00041121	TC296043	1.014	1.343	2.053	0.0325738	Pollen-specific protein C13 precursor. {Zea mays;}	TA108177_4577 Pollen-specific protein C13 precursor [Zea mays (Maize)]	At5g45880	pollen Ole e 1 allergen and extensin family protein, contains Pfam domain, PF01190: Pollen proteins Ole e I family	stress.abiotic.unspecified
MZ00041439	TC282889	6.462	3.251	2.713	0.0200532	dehydrin {Zea mays;}	TA102852_4577 Dehydrin [Zea mays (Maize)]	At1g20440	dehydrin (COR47), identical to dehydrin COR47 (Cold-induced COR47 protein) (Arabidopsis thaliana) SWISS-PROT:P31168	stress.abiotic.unspecified
MZ00041440	TC297514	9.828	4.134	3.852	0.013982	dehydrin {Zea mays;}	TA102843_4577 Dehydrin [Zea mays (Maize)]	At1g20450	ERD10;LTI45;ER10;ERD10;dehydrin (ERD10), identical to dehydrin ERD10 (Low-temperature-induced protein LTI45) (Arabidopsis thaliana) SWISS-PROT:P42759 or dehydrin (ERD10), identical to dehydrin ERD10 (Low-temperature-induced protein LTI45) (Ara	stress.abiotic.unspecified
MZ00044067	TC329461	0.91	7.093	17.31	0.0143921	germin-like protein {Zea mays;}	TA125337_4577 Germin-like protein [Zea mays (Maize)]	At1g72610	GERMIN-LIKE PROTEIN 1;germin-like protein (GER1), identical to germin-like protein subfamily 3 member 1 SP:P94040; contains Pfam profile: PF01072 Germin family	stress.abiotic.unspecified
MZ00014433	TC322824	3.32	3.842	2.223	0.0222989	putative xylanase inhibitor protein {Triticum turgidum subsp. durum;}	TA108785_4577 Putative xylanase inhibitor protein precursor [Triticum turgidum subsp. durum (durum wheat)]	At5g24090		stress.biotic
MZ00016863	TC284589	1.656	1.662	2.151	0.0261702	Similar to seven transmembrane protein Mlo4 {Oryza sativa (japonica cultivar-group);}	TA103211_4577 Similar to seven transmembrane protein Mlo4 [Oryza sativa (japonica cultivar-group)]	At3g20970		stress.biotic
MZ00028944	TC319895	2.851	1.709	1.305	0.0115572	pathogenesis related protein-1 {Zea mays;}	TA141985_4577 Pathogenesis-related maize seed protein [Zea diploperennis (Diploperennial teosinte)]	At4g33720		stress.biotic
MZ00034300	TC331311	3.121	7.675	2.504	0.0180114	PRm 3 {Zea mays;}	TA98017_4577 PRm 3 [Zea mays (Maize)]	At5g24090	acidic endochitinase (CHIB1), identical to SP:P19172 Acidic endochitinase precursor (EC 3.2.1.14) {Arabidopsis thaliana}	stress.biotic
MZ00041272	TC259791	1.706	1.058	4.769	0.045579	defensin EGAD1 {Elaeis guineensis;}	TA96743_4577	At2g02100	LCR69;PDF2.2;LOW-MOLECULAR-WEIGHT CYSTEINE-RICH 69;plant defensin-fusion protein, putative (PDF2.2), plant defensin protein family member, personal communication, Bart Thomma (Bart.Thomma@agr.kuleuven.ac.be); similar to SWISS-PROT:O65740	stress.biotic
MZ00014361	TC281160	2.777	1.712	2.786	0.030731	contains ESTs AU066039(S0030),AU029929(E50252),AU075537(S0030),AU091693 (E50252) unknown protein {Oryza sativa (japonica cultivar-group);}	TA94498_4577 P0022F10.12 [Oryza sativa (japonica cultivar-group)]	At1g79750	ATNADP-ME4;The malic enzyme (EC 1.1.1.40) encoded by AtNADP-ME4 is localized to chloroplasts. The gene is expressed throughout the whole plant and during embryogenesis and germination. A possible involvement in the fatty acid biosynthesis has b	TCA / org. transformation.other organic acid transformaitons.malic
MZ00014362	TC300828	2.141	1.23	2.653	0.0378011	putative NADP-dependent malic protein {Oryza sativa (japonica cultivar-group);}	TA94682_4577 Putative NADP-dependent malic protein [Oryza sativa (japonica cultivar-group)]	At5g25880	The malic enzyme (EC 1.1.1.40) encoded by the ATNADP-ME3 is presumably cytosolic and restricted in its expression by both developmental and cell-specific signals.	TCA / org. transformation.other organic acid transformaitons.malic
MZ00024819	TC333656	6.435	3.261	2.948	0.0123806	{Oryza sativa (japonica cultivar-group);}	TA106489_4577 OSJNBa0060D06.11 protein [Oryza sativa (japonica cultivar-group)]	At3g61430	plasma membrane intrinsic protein 1A (PIP1A) / aquaporin PIP1.1 (PIP1.1) (AQ1), identical to plasma membrane intrinsic protein 1A SP:P43285 from (Arabidopsis thaliana)	transport.Major Intrinsic Proteins.PIP
MZ00044333	TC211779	4.207	2.952	2.734	0.0426119	plasma membrane integral protein ZmPIP1-4 {Zea mays;} ^|^GB|AAK26754.1|13447793|AF326487 plasma membrane integral protein ZmPIP1-3 {Zea mays;}	TA106483_4577 Plasma membrane MIP protein [Zea mays (Maize)]	At4g23400	major intrinsic family protein / MIP family protein, contains Pfam profile: MIP PF00230	transport.Major Intrinsic Proteins.PIP
MZ00028281	TC304653	1.487	1.836	6.177	0.0486213	tonoplast membrane integral protein ZmTIP1-2 {Zea mays;}	TA134530_4577 Probable aquaporin TIP1.2 [Oryza sativa (Rice)]	At2g36830	GAMMA-TIP1;TIP1;1;GAMMA-TONOPLAST INTRINSIC PROTEIN;major intrinsic family protein / MIP family protein, contains Pfam profile: MIP PF00230	transport.Major Intrinsic Proteins.TIP
MZ00037762	CA829797	1.283	2.193	1.574	0.0151567	tonoplast water channel {Zea mays;} ^|^GB|AAC09245.1|3004950|AF037061 tonoplast intrinsic protein {Zea mays;}	CA829797 Tonoplast intrinsic protein [Zea mays (Maize)]	At4g01470	major intrinsic family protein / MIP family protein, contains Pfam profile: MIP PF00230	transport.Major Intrinsic Proteins.TIP
MZ00041129	TC329588	1.492	3.255	2.16	0.024695	tonoplast intrinsic protein {Zea mays;}	TA103588_4577 Tonoplast intrinsic protein [Zea mays (Maize)]	At2g36830		transport.Major Intrinsic Proteins.TIP
MZ00050228	AZM5_28999	1.096	3.629	2.801	0.0447581	Probable aquaporin TIP3.2 (Tonoplast intrinsic protein 3.2)(OsTIP3.2). {Oryza sativa;}	TA92823_4565 Probable aquaporin TIP3.2 [Oryza sativa (Rice)]	At1g17810	BETA-TIP;BETA-TONOPLAST INTRINSIC PROTEIN;major intrinsic family protein / MIP family protein, contains Pfam profile: MIP PF00230 or major intrinsic family protein / MIP family protein, contains Pfam profile: MIP PF00230	transport.Major Intrinsic Proteins.TIP
MZ00012920	TC324964	5.402	4.99	7.114	0.0357111	hypothetical protein similar to Oryza sativa chromosome 1,P0443E07.21 {Oryza sativa (japonica cultivar-group);}	TA125846_4577 C4-dicarboxylate transporter-like protein [Oryza sativa (japonica cultivar-group)]	At5g24030	C4-dicarboxylate transporter/malic acid transport family protein, weak similarity to SP:P25396 Tellurite resistance protein tehA. {Escherichia coli}; contains Pfam profile PF03595: C4-dicarboxylate transporter/malic acid transport protein	transport.metabolite transporters at the mitochondrial membrane
MZ00027015	TC262563	2.262	1.477	1.521	0.0223356	putative mitochondrial carrier protein {Arabidopsis thaliana;} ^|^GB|AAO50551.1|28827414|BT005018 putative mitochondrial carrier protein {Arabidopsis thaliana;}	TA94615_4577 Mitochondrial carrier protein, expressed [Oryza sativa (japonica cultivar-group)]	At1g74240		transport.metabolite transporters at the mitochondrial membrane
MZ00041522	TC192717	1.301	2.427	1.361	0.00850369	ADP,ATP carrier protein, mitochondrial precursor (ADP/ATP translocase)(Adenine nucleotide translocator) (ANT). {Oryza sativa;} ^|^GB|BAD12908.1|45735874|AP004098 ATP/ADP translocator {Oryza sativa (japonica cultivar-group);} ^|^GB|BAA02161.1|218145|RICATADPT ATP/ADP translocator {Oryza sativa (japonica cultivar-group);}	TA102715_4577 ADP/ATP carrier protein [Penicillium chrysogenum (Penicillium notatum)]	At4g28390	ADP, ATP carrier protein, mitochondrial, putative / ADP/ATP translocase, putative / adenine nucleotide translocator, putative, similar to mitochondrial ADP,ATP carrier protein SP:P12857 from (Zea mays)	transport.metabolite transporters at the mitochondrial membrane
MZ00044564	TC291992	4.659	2.558	3.074	0.0135997	putative sugar transporter (alternative splicing product) {Oryza sativa (japonica cultivar-group);}	TA136775_4577 Putative sugar transporter [Oryza sativa (japonica cultivar-group)]	At3g13050	transporter-related, low similarity to apical organic cation transporter (Sus scrofa) GI:2062135, SP:Q02563 Synaptic vesicle protein 2 (SV2) {Rattus norvegicus}; contains Pfam profile PF00083: major facilitator superfamily protein	transport.misc
MZ00041358	TC303669	2.266	1.885	2.276	0.0144555	{Oryza sativa (japonica cultivar-group);}	CF625090 OSJNBa0083N12.23 protein [Oryza sativa (japonica cultivar-group)]	At3g01390	AVMA10;VACUOLAR MEMBRANE ATPASE 10;VACUOLAR MEMBRANE ATPASE SUBUNIT G;vacuolar ATP synthase subunit G 1 (VATG1) / V-ATPase G subunit 1 (VAG1) / vacuolar proton pump G subunit 1 (VMA10), identical to SWISS-PROT:O82628 vacuolar ATP synthase subun	transport.p- and v-ATPases
MZ00042322	TC300887	1.715	2.143	0.912	0.0223356	putative peptide transport protein {Oryza sativa (japonica cultivar-group);}	TA124488_4577 POT family protein, expressed [Oryza sativa (japonica cultivar-group)]	At5g46050	proton-dependent oligopeptide transport (POT) family protein, contains Pfam profile: PF00854 POT family	transport.peptides and oligopeptides
MZ00031996	TC335038	0.656	2.13	0.273	0.0143981	potassium transporter {Phragmites australis;}	TA151478_4577 HAK2 [Hordeum vulgare var. distichum (Two-rowed barley)]	At3g02050	ATKT4;ATKUP3;KUP3P;potassium transporter (KUP3), nearly identical to potassium transporter KUP3p (Arabidopsis thaliana) gi:6742169:gb:AAF19432; similar to tiny root hair 1 protein (Arabidopsis thaliana) gi:11181958:emb:CAC16137; KUP/HAK/KT Tran	transport.potassium
MZ00051575	AZM5_95474	3.307	2.359	1.283	0.0398433	sorbitol transporter {Malus x domestica;}	TA72063_4530 Sugar transporter protein [Oryza sativa (japonica cultivar-group)]	At3g18830	ATPLT5;This gene encodes a plasma membrane-localized polyol/cyclitol/monosaccharide-H+-symporter. The AtPLT5 symporter is able to catalyze the energy-dependent membrane passage of a wide range of linear polyols (three to six carbon backbone), o	transporter.sugars
MZ00000140	CD437849	1.063	2.183	0.404	0.0247549	NA	TA141652_4577	NA
MZ00000342	AI065890	1.506	2.128	2.102	0.0134095	NA	TA11158_4577999 OSJNBa0010H02.6 protein [Oryza sativa (japonica cultivar-group)]	NA
MZ00000752	AI833562	0.61	0.927	2.192	0.0148687	NA	TA155584_4577	NA
MZ00001464	AW289073	0.977	0.851	2.565	0.00561052	NA	AW289073	NA
MZ00003304	BE050213	1.735	2.519	1.08	0.0472647	NA	BE050213	NA
MZ00003827	BG320310	2.391	1.611	1.149	0.032	{Oryza sativa (indica cultivar-group);}	BG320310 H0103C06.2 protein [Oryza sativa (Rice)]	At5g16370
MZ00004195	BG840896	2.707	1.573	1.223	0.0164882	OSJNBa0011F23.22 {Oryza sativa (japonica cultivar-group);} ^|^GB|CAE02892.2|32488315|OSJN00056 OSJNBa0015K02.9 {Oryza sativa (japonica cultivar-group);} ^|^GB|AAL87189.1|19387278|AF480497 putative amino acid transport protein AAP2 {Oryza sativa (japonica cultivar-group);}	TA110457_4577 Putative amino acid transport protein AAP2 [Oryza sativa (japonica cultivar-group)]	At5g23810
MZ00004430	BI542981	10.79	2.387	3.807	0.012977	NA	BI542981	NA
MZ00004512	BM073469	3.973	0.573	1.483	0.00187002	unknown protein {Oryza sativa (japonica cultivar-group);}	BM073469	NA
MZ00004598	BM075314	5.639	12.71	27.89	0.0249717	NA	BM075314	NA
MZ00004840	BM332191	2.397	1.093	1.556	0.0249717	NA	TA148439_4577	NA
MZ00004977	BM339304	2.662	3.031	6.03	0.0335566	NA	BM339304	NA
MZ00005123	BM378454	0.902	0.999	2.465	0.043516	NA	BM378454	NA
MZ00005283	BM382014	5.433	1.337	2.612	0.0498143	NA	BM382014 Putative arm repeat protein [Oryza sativa (japonica cultivar-group)]	NA
MZ00006289	TC280504	2.651	1.726	2.799	0.0389547	hypothetical protein {Oryza sativa (japonica cultivar-group);}	TA143452_4577	NA
MZ00006603	CB278280	0.67	2.224	1.588	0.0316454	NA	CB278280	NA
MZ00006727	TC311548	2.309	1.675	1.938	0.0150787	putative PRLI-interacting factor K {Oryza sativa (japonica cultivar-group);}	TA144372_4577 Putative PRLI-interacting factor K [Oryza sativa (japonica cultivar-group)]	At4g15420
MZ00007372	TC279782	2.434	1.674	1.787	0.0355039	unknown protein {Oryza sativa (japonica cultivar-group);}	TA111727_4577 Hypothetical protein OSJNBb0027B08.11 [Oryza sativa (japonica cultivar-group)]	At3g16810
MZ00008360	CD953194	1.489	3.141	0.807	0.000397475	NA	CD953194	NA
MZ00008362	CD953232	0.455	1	2.028	0.00599793	NA	TA155154_4577 Expressed protein [Oryza sativa (japonica cultivar-group)]	NA
MZ00008463	CD955564	0.869	2.443	1.431	0.0397166	NA	CD955564	NA
MZ00008813	CD962767	2.358	2.277	4.266	0.0228642	NA	CD962767	NA
MZ00008996	CD965977	18.64	4.905	3.14	0.0334074	NA	CD965977	NA
MZ00009012	CD966327	1.276	2.542	1.477	0.0290354	NA	TA97083_4577	NA
MZ00009927	TC335514	0.449	2.106	0.728	0.00536064	unknown protein {Oryza sativa (japonica cultivar-group);}	CO439129 Hypothetical protein OJ1311_D08.2 [Oryza sativa (japonica cultivar-group)]	NA
MZ00010080	CF004382	2.239	0.861	1.667	0.0130885	NA	CF004382	NA
MZ00010399	TC328247	1.601	1.208	2.037	0.0352512	putative phosphoribosylanthranilate isomerase 1 (PAI1) {Oryza sativa (japonica cultivar-group);}	TA33803_4577999 Putative phosphoribosylanthranilate isomerase 1 [Oryza sativa (japonica cultivar-group)]	At5g05590
MZ00010473	CF019839	11.9	1.504	1.01	0.00941636	NA	CF019839	NA
MZ00010526	TC296768	7.323	2.944	2.107	0.00663156	{Oryza sativa (japonica cultivar-group);}	TA126899_4577 OSJNBa0088A01.11 protein [Oryza sativa (japonica cultivar-group)]	At5g13770
MZ00010545	CF023710	2.727	0.665	0.826	0.00734305	Elongation factor 1-alpha (EF-1-alpha). {Piriformospora indica;}	CF023710 T6D22.2 [Arabidopsis thaliana (Mouse-ear cress)]	At5g60390
MZ00011331	CF046567	2.35	2.282	4.46	0.0291413	NA	CF046567	NA
MZ00011603	CF053049	2.652	0.273	0.23	0.0462885	NA	CF053049 Ubiquitin-conjugating enzyme [Triticum aestivum (Wheat)]	At4g27960
MZ00011733	TC324676	0.962	2.32	0.444	0.0108308	mitochondrial uncoupling protein 3 {Saccharum officinarum;}	TA146022_4577 Mitochondrial uncoupling protein 3 [Saccharum officinarum (Sugarcane)]	NA
MZ00011753	CF056847	1.162	1.558	3.322	0.00643449	NA	CF056847	NA
MZ00011941	CF062415	3.577	0.968	3	0.0481913	NA	TA28741_4577999 Hypothetical protein [Oryza sativa (japonica cultivar-group)]	NA
MZ00012616	TC268021	2.294	1.421	1.295	0.0127472	UDP-glycosyltransferase 79A2 {Stevia rebaudiana;}	TA124658_4577 Flavonol 3-O-glucosyltransferase, putative, expressed [Oryza sativa (japonica cultivar-group)]	At4g27570
MZ00012641	TC317606	2.951	1.603	1.267	0.0196207	NA	TA144467_4577	NA
MZ00012680	TC323846	2.259	0.678	1.63	0.00080786	putative CBL-interacting protein kinase {Oryza sativa (japonica cultivar-group);}	CK986256 Putative CBL-interacting protein kinase [Oryza sativa (japonica cultivar-group)]	At2g25090
MZ00012804	CF633273	2.073	1.162	1.726	0.0263584	retrotransposon protein, putative, unclassified {Oryza sativa (japonica cultivar-group);}	CF633273 Retrotransposon protein, putative, unclassified, expressed [Oryza sativa (japonica cultivar-group)]	NA
MZ00012823	CF633727	2.403	1.261	1.572	0.0447164	NA	CF633727	NA
MZ00012952	CF637219_root	11.1	5.889	4.798	0.0363045	NA	TA124492_4577	NA
MZ00013234	T15309	2.625	1.98	1.53	0.0397166	low molecular mass heat shock protein Oshsp18.0 {Oryza sativa (japonica cultivar-group);}	T15309 17.4 kDa class I heat shock protein 3 [Oryza sativa (Rice)]	At3g46230
MZ00013668	TC306224	1.118	1.288	4.655	0.0192295	hypothetical protein {Rattus norvegicus;}	TA108491_4577	NA
MZ00013732	TC313156	2.44	3.12	7.455	0.0424752	NA	TA35955_4577999	NA
MZ00013791	TC289758	2.707	1.764	1.57	0.0415189	glycine-rich RNA binding protein {Zea mays;}	TA329_4577999 Putative ribosomal protein L27a [Oryza sativa (japonica cultivar-group)]	At1g70600
MZ00014088	TC293143	2.087	1.287	1.438	0.0432641	SOD2 protein {Zea mays;}	TA95864_4577 Superoxide dismutase [Cu-Zn] 2 [Zea mays (Maize)]	At1g08830
MZ00014363	TC325301	3.689	0.283	1.543	0.0305293	wound-induced protease inhibitor {Zea mays subsp. parviglumis;}	AW498099 Wound-induced protease inhibitor [Zea diploperennis (Diploperennial teosinte)]	NA
MZ00014898	TC324373	2.024	2.552	3.912	0.0148687	expressed protein {Oryza sativa (japonica cultivar-group);}	TA119853_4577	NA
MZ00015345	TC307429	2.881	9.723	23	0.0334074	NA	TA99675_4577	NA
MZ00015918	TC288287	2.555	2.699	4.421	0.0249717	unknown protein {Oryza sativa (japonica cultivar-group);}	TA123928_4577	NA
MZ00016305	TC306935	3.043	1.431	1.697	0.0229999	putative CTP synthase {Oryza sativa (japonica cultivar-group);}	TA122036_4577 Putative CTP synthase [Oryza sativa (japonica cultivar-group)]	At3g12670
MZ00016726	TC306665	0.923	3.027	1.437	0.0291995	hypothetical protein {Oryza sativa (japonica cultivar-group);}	AY107834 Hypothetical protein P0498F03.9 [Oryza sativa (japonica cultivar-group)]	NA
MZ00016877	CD997500	2.247	1.728	1.556	0.0260361	NA	CD997500	NA
MZ00016909	BM382478	1.85	1.912	4.125	0.005204	NA	TA124697_4577 Expressed protein [Oryza sativa (japonica cultivar-group)]	NA
MZ00018671	TC291295	3.931	1.705	1.443	0.0283337	putative Na+/H+ antiporter {Phragmites australis;}	TA120163_4577 Na+/H+ antiporter [Triticum aestivum (Wheat)]	At1g54370
MZ00019437	TC290333	2.236	1.431	3.601	0.0470159	NA	TA131476_4577	NA
MZ00020105	TC315266	2.207	1.97	3.221	0.00128693	NA	TA141934_4577	NA
MZ00020356	TC200367	1.864	2.059	2.918	0.0108308	hypothetical protein {Oryza sativa (japonica cultivar-group);} ^|^GB|BAB67927.1|15623869|AP003272 hypothetical protein {Oryza sativa (japonica cultivar-group);}	TA123609_4577 Hypothetical protein OSJNBa0052O12.29 [Oryza sativa (japonica cultivar-group)]	NA
MZ00021684	TC332723	4.388	2.438	2.968	0.0363045	NA	TA96949_4577 Hypothetical protein OJ1735_C10.11 [Oryza sativa (japonica cultivar-group)]	NA
MZ00021686	TC333876	1.386	1.116	2.095	0.0299702	NA	BE344908	NA
MZ00022797	TC318368	0.888	0.47	2.084	0.0223356	unknown {Zea mays;}	TA149345_4577 Hypothetical protein 9C20.6b [Zea mays (Maize)]	NA
MZ00023020	TC281876	1.859	0.586	2.91	0.0120344	hypothetical protein {Oryza sativa (japonica cultivar-group);}	TA146668_4577 Hypothetical protein OSJNBa0090L05.14 [Oryza sativa (japonica cultivar-group)]	At3g13600
MZ00023412	TC289349	2.23	1.388	1.408	0.0250451	22 kDa drought-inducible protein {Saccharum hybrid cultivar;}	TA102353_4577	NA
MZ00023506	TC293938	1.264	1.948	9.541	0.00619522	NA	TA105651_4577	NA
MZ00023533	TC204865	0.716	2.056	0.947	0.0140337	NA	TA100290_4577	NA
MZ00023738	TC300481	2.283	1.252	0.991	0.0484238	putative RNA binding protein {Oryza sativa (japonica cultivar-group);}	TA11922_4577999	NA
MZ00024276	TC311908	2.257	1.631	1.485	0.0370168	unknow protein {Oryza sativa (japonica cultivar-group);}	TA122564_4577	NA
MZ00024405	TC297712	2.858	1.579	1.501	0.0233649	{Oryza sativa (japonica cultivar-group);}	TA109787_4577 S-adenosylmethionine decarboxylase 2 [Oryza sativa (Rice)]	At5g18930
MZ00024420	TC288115	2.987	1.198	1.174	0.00339797	CIPK-like protein 1 (EC 2.7.11.1) (OsCK1). {Oryza sativa;}	TA101714_4577 CIPK-like protein 1, putative, expressed [Oryza sativa (japonica cultivar-group)]	At4g30960
MZ00024772	TC280479	0.8	2.862	0.995	0.0365938	unknown protein {Oryza sativa (japonica cultivar-group);}	TA96916_4577	At5g50080
MZ00024877	TC294054	2.129	3.737	5.104	0.014135	early nodulin 75 precursor-like protein {Oryza sativa (japonica cultivar-group);}	TA119275_4577	NA
MZ00026064	TC303659	9.313	3.553	9.258	0.0249717	NA	TA127746_4577	NA
MZ00026700	TC300451	2.575	0.981	1.085	0.00467508	Putative Phytosulfokines precursor {Oryza sativa (japonica cultivar-group);}	TA128446_4577 Putative phytosulfokine peptide precursor [Zea mays (Maize)]	NA
MZ00027105	TC284491	1.766	1.111	2.765	0.0272265	putative Bowman-Birk serine protease inhibitor {Oryza sativa (japonica cultivar-group);}	TA98614_4577	NA
MZ00028934	AZM5_18448	10.69	5.567	5.949	0.0161486	unknown protein {Oryza sativa (japonica cultivar-group);}	TA131898_4577 Hypothetical protein P0515A04.8 [Oryza sativa (japonica cultivar-group)]	NA
MZ00028979	TC306154	3.371	1.442	0.639	0.036067	unknown protein {Oryza sativa (japonica cultivar-group);}	TA138918_4577	NA
MZ00029048	TC313493	1.908	0.314	3.311	0.013982	NA	TA139732_4577	NA
MZ00029110	TC334263	2.023	8.378	2.043	0.0146754	NA	TA135904_4577	NA
MZ00029180	TC309154	1.572	1.737	3.731	0.0130456	{Oryza sativa (japonica cultivar-group);}	TA133741_4577	At5g56550
MZ00029486	TC305018	3.289	1.774	1.159	0.0272792	NA	TA119413_4577	NA
MZ00029520	TC297268	2.002	3.966	5.777	0.0329591	NA	TA142758_4577	NA
MZ00029614	AI372306	2.506	1.793	4.024	0.013982	NA	AI372306	NA
MZ00029722	TC283597	3.28	1.463	1.61	0.01421	putative ERD7 protein {Oryza sativa (japonica cultivar-group);}	TA116998_4577 Putative senescence-associated protein [Oryza sativa (Rice)]	At2g17840
MZ00029805	TC313774	0.737	4.835	0.657	0.00187002	{Oryza sativa (japonica cultivar-group);}	TA140399_4577 Hypothetical protein P0450E05.14 [Oryza sativa (japonica cultivar-group)]	NA
MZ00030330	CD995887	3.262	2.325	4.55	0.0249717	NA	TA133126_4577 Putative iron-sulfur cofactor synthesis protein iscU [Oryza sativa (japonica cultivar-group)]	NA
MZ00031893	TC318725	1.127	2.077	1.264	0.0202022	unknown protein {Oryza sativa (japonica cultivar-group);}	TA143111_4577 Hypothetical protein P0028A08.22 [Oryza sativa (japonica cultivar-group)]	NA
MZ00032090	TC216455	1.687	1.323	4.185	0.0225335	contains ESTs C97521(C60309),C28191(C60309) similar to Arabidopsis thaliana chromosome 1, At1g28520 unknown protein {Oryza sativa (japonica cultivar-group);}	CD954493	NA
MZ00032156	TC313724	4.388	1.691	2.057	0.0177067	NA	TA149039_4577	NA
MZ00032200	TC256665	1.238	3.126	1.462	0.00734305	contains ESTs AU032684(S13510),D47807(S13510),C28135(C60114) similar to Arabidopsis thaliana chromosome 1, F22O13.31 unknown protein {Oryza sativa (japonica cultivar-group);}	TA129314_4577 P0504E02.2 [Oryza sativa (japonica cultivar-group)]	NA
MZ00032776	TC317481	2.388	0.812	0.406	0.0127472	putative disease resistance response protein {Oryza sativa (japonica cultivar-group);}	TA153288_4577	NA
MZ00032977	TC257538	3.624	2.221	5.444	0.0144735	NA	TA132178_4577	NA
MZ00034308	TC280185	3.049	0.675	1.316	0.00946001	pore-forming toxin-like protein Hfr-2 {Triticum aestivum;}	TA107295_4577	NA
MZ00034906	trnR	0.533	0.696	2.744	0.0488203	NA		NA
MZ00035013	AI065741	0.353	0.603	2.203	0.016986	NA	TA134348_4577	NA
MZ00035046	AI065922	1.652	1.868	2.157	0.0474077	unknown protein {Oryza sativa (japonica cultivar-group);}	AI065922 T1K7.26 protein [Arabidopsis thaliana (Mouse-ear cress)]	At1g26360
MZ00035253	TC310976	1.341	0.987	2.68	0.0269315	NA	TA101516_4577	NA
MZ00035543	TC328989	0.802	0.901	2.171	0.0127326	hypothetical protein XP_795558 {Strongylocentrotus purpuratus;}	DV550925	NA
MZ00035771	AW438305	1.951	1.365	3.893	0.0123806	NA	AW438305	NA
MZ00035780	AW455678	142.9	7.437	0.763	0.0190703	NA	AW455678	NA
MZ00035807	TC308992	0.713	2.128	0.791	0.0368423	Contains similarity to CG10338 gene product from Drosophila melanogaster gb|AE003660. {Arabidopsis thaliana;}	TA101326_4577 Expressed protein [Oryza sativa (japonica cultivar-group)]	At1g13770
MZ00036489	BG321246	2.732	2.055	3.447	0.015064	NA	BG321246	NA
MZ00036553	BG549550	2.473	6.632	1.021	0.0319467	NA	BG549550 Hypothetical protein OJ1005_B11.15 [Oryza sativa (japonica cultivar-group)]	NA
MZ00036635	BG836963	0.945	0.949	2.015	0.0174913	NA	BG836963	NA
MZ00036739	BG842095	2.57	1.533	2.116	0.0321819	NA	BG842095	NA
MZ00037649	CA403170	1.14	1.707	2.101	0.0220852	putative isovaleryl-CoA dehydrogenase {Oryza sativa (japonica cultivar-group);}	TA113377_4577 Putative isovaleryl-CoA dehydrogenase [Oryza sativa (japonica cultivar-group)]	At3g45300
MZ00037658	CA403582	1.495	2.155	1.485	0.0260361	NA	TA103547_4577 Elongation factor 1-delta 1 [Oryza sativa (Rice)]	NA
MZ00037826	CB278260	1.916	1.568	8.955	0.0361584	NA	TA104290_4577	NA
MZ00038325	CD936563	2.082	1.599	0.964	0.0150787	NA	CD936563	NA
MZ00039367	TC329165	1.482	1.33	2.862	0.0481315	NA	CO440176	NA
MZ00039687	CF018896	0.8	3.367	0.289	0.0286871	NA	CF018896	NA
MZ00039748	CF022443	1.007	1.009	2.601	0.0308011	NA	CF022443	NA
MZ00039819	CF030903	6.467	1.851	3.19	0.00831776	NA	CF030903	NA
MZ00039837	CF032515	2.274	1.468	0.86	0.000383981	NA	TA110665_4577	NA
MZ00039862	CF034664	1.767	1.548	2.006	0.0233839	Putative ubiquitin protein {Oryza sativa (japonica cultivar-group);}	CF034664 Putative ubiquitin protein [Oryza sativa (japonica cultivar-group)]	At2g17190
MZ00040014	TC324595	1.331	1.439	4.076	0.00734305	putative transposase Tam3 {Oryza sativa (japonica cultivar-group);}	TA154433_4577 Putative transposase Tam3 [Oryza sativa (japonica cultivar-group)]	At1g08105
MZ00040219	CF059003	3.339	2.589	4.235	0.013982	{Oryza sativa (japonica cultivar-group);}	CF059003	NA
MZ00040840	ZRSgRGRR00000701	1.763	5.622	5.974	0.0414524	hypothetical protein {Oryza sativa (japonica cultivar-group);}	TA94914_4577 Hypothetical protein P0603C10.50 [Oryza sativa (japonica cultivar-group)]	NA
MZ00041196	TC298666	2.46	2.977	5.365	0.0146754	NA	TA99721_4577	NA
MZ00041200	BM340944	2.511	3.557	3.492	0.0268574	NA	BM340944	NA
MZ00041326	TC320359	2.382	4.321	3.435	0.0324289	putative Bowman-Birk serine protease inhibitor {Oryza sativa (japonica cultivar-group);}	TA107310_4577	NA
MZ00041513	TC325305	17.49	1.827	2.589	0.0203531	wound-induced protease inhibitor {Zea mays subsp. parviglumis;}	TA119656_4577 Wound-induced protease inhibitor [Zea diploperennis (Diploperennial teosinte)]	NA
MZ00041824	TC308589	1.611	0.961	3.747	0.0287398	EXPB10 {Zea mays;}	TA106847_4577 Zea m 1 allergen [Zea mays (Maize)]	At1g65680
MZ00041887	TC326376	3.082	1.65	0.777	0.0458527	NA	TA106589_4577	NA
MZ00043765	TC322122	1.201	2.276	1.23	0.0283337	unknown protein {Oryza sativa (japonica cultivar-group);}	TA121893_4577	NA
MZ00043769	TC333448	2.249	1.415	1.778	0.0256732	target of myb1 -like {Oryza sativa (japonica cultivar-group);}	TA116693_4577 Target of myb1-like [Oryza sativa (japonica cultivar-group)]	At3g08790
MZ00044109	TC294683	1.109	1.709	3.338	0.0192138	unknown protein {Oryza sativa (japonica cultivar-group);}	AY106402 Hypothetical protein P0503C12.12 [Oryza sativa (japonica cultivar-group)]	NA
MZ00044110	TC322178	1.085	1.38	2.158	0.0311037	NA	TA124062_4577	NA
MZ00044111	TC323263	0.819	1.335	2.7	0.0143921	unknown protein {Oryza sativa (japonica cultivar-group);}	TA124063_4577	NA
MZ00044192	TC331707	1.908	1.347	2.645	0.00941482	unknown protein {Oryza sativa (japonica cultivar-group);}	TA94508_4577	NA
MZ00044247	TC307426	72.27	4.774	0.441	0.048911	NA	TA134974_4577	NA
MZ00044313	TC315047	2.43	1.171	1.849	0.00532183	NA	TA132242_4577	NA
MZ00044314	TC288649	2.468	1.461	1.985	0.0258967	NA	TA26166_4577999	NA
MZ00044374	TC212243	4.53	1.169	1.451	0.0261702	NA	TA134770_4577	NA
MZ00044441	TC329912	12.87	2.984	5.375	0.00159348	NA	TA142343_4577	NA
MZ00044445	TC303531	2.506	1.133	1.53	0.0252285	NA	TA130422_4577	NA
MZ00045185	ZRSgOTKN0000283	1.003	2.063	19.45	0.0337698	NA	CN844362	NA
MZ00045186	ZRSgOTKN0000358	0.587	2.147	13.72	0.0283794	NA	CF974782	NA
MZ00045188	ZRSgOTKN0000677	0.797	4.033	41.57	0.0440242	NA	CB278312	NA
MZ00045189	ZRSgOTKN00000032	0.799	4.138	49.73	0.0327498	NA	CN844362	NA
MZ00045190	ZRSgOTKN0000787	0.871	3.217	34.82	0.0261064	NA	CB278312	NA
MZ00045235	ZRSgOTKN00000030	1.011	3.229	49.87	0.0260749	NA	CN844362	NA
MZ00045236	ZRSiOTKN0000020	0.965	3.292	54.08	0.0438475	NA	TA116615_4577	NA
MZ00045327	NP432524|AF466646.1|AAL75993.1	3.973	0.641	1.517	0.01421	putative transposase {Zea mays;}	TA110222_4577 Putative transposase [Zea mays (Maize)]	At3g62520
MZ00045456	ZRSgOTKN0000095	1.267	2.943	53.88	0.0305508	NA	CF974782	NA
MZ00045458	ZRSgOTKN0000358	0.705	2.675	29.55	0.0498143	NA	CF974782	NA
MZ00045459	ZRSgOTKN0000359	1.035	3.309	39.2	0.042733	NA	CN844362	NA
MZ00045460	ZRSgOTKN0000677	0.956	3.89	55.06	0.0348095	NA	CB278312	NA
MZ00045461	ZRSgOTKN00000032	0.778	3.678	36.71	0.0393932	NA	CN844362	NA
MZ00045462	ZRSgOTKN0000787	0.669	2.139	50.31	0.0352481	NA	CB278312	NA
MZ00046495	AZM5_25085	5.248	3.468	5.618	0.00663156	unknown protein {Oryza sativa (japonica cultivar-group);}	TA131130_4577	NA
MZ00046791	AZM5_6963	6.764	2.699	2.234	0.00607331	hypothetical protein {Oryza sativa (japonica cultivar-group);}	TA140787_4577 Hypothetical protein B1136H02.19 [Oryza sativa (japonica cultivar-group)]	NA
MZ00047204	AZM5_22831	1.205	1.771	2.057	0.034927	unknown protein {Oryza sativa (japonica cultivar-group);}	TA120004_4577 Hypothetical protein P0552F09.132 [Oryza sativa (japonica cultivar-group)]	NA
MZ00048269	DN206763	2.484	1.699	1.249	0.0148208	hypothetical protein {Oryza sativa (japonica cultivar-group);}	DN206763 Hypothetical protein OSJNBb0055I24.117 [Oryza sativa (japonica cultivar-group)]	At5g44690
MZ00048704	AZM5_90499	2.252	0.488	1.287	0.0458527	NA	TA135183_4577	NA
MZ00051548	TC329156	2.787	1.738	3.318	0.0203466	hypothetical protein {Oryza sativa (japonica cultivar-group);}	TA145886_4577	NA
MZ00052241	BE025369	0.783	2.101	1.259	0.00709321	NA	BE025369	NA
MZ00052256	BE051843	7.575	2.198	3.518	0.00914572	NA	BE051843	NA
MZ00052283	TC331995	2.07	1.653	2.495	0.0265231	NA	TA109222_4577	NA
MZ00052309	BE518747	2.678	3.805	2.827	0.0170603	NA	BE518747	NA
MZ00052483	TC309935	4.403	1.638	2.633	0.0150787	unknown protein {Oryza sativa (japonica cultivar-group);}	TA149754_4577	NA
MZ00052490	BI359410	1.106	1.706	3.475	0.0150787	NA	BI359410	NA
MZ00052507	BI431049	3.037	2.256	3.834	0.0215877	NA	BI431049	NA
MZ00052649	BM661210	0.709	1.358	2.222	0.016524	hypothetical protein {Oryza sativa (japonica cultivar-group);}	EE157385 Hypothetical protein P0459B01.18 [Oryza sativa (japonica cultivar-group)]	NA
MZ00052718	BQ619153	1.478	1.197	2.405	0.0283794	NA	BQ619153	NA
MZ00052794	TC326139	0.72	1.305	7.954	0.00187002	NA	CO450915	NA
MZ00052884	TC284267	1.645	1.89	2.18	0.0291636	contains ESTs C98134(C0765),C98133(C0765) similar to Arabidopsis thaliana chromosome 4, At4g01000 unknown protein {Oryza sativa (japonica cultivar-group);}	TA110964_4577 Splicing factor-like [Oryza sativa (japonica cultivar-group)]	At4g01000
MZ00053039	TC289547	2.379	3.103	4.841	0.0498574	NA	TA99862_4577	NA
MZ00053310	CD953103	1.057	2.904	2.789	0.0267601	NA	CD953103	NA
MZ00053328	CD953732	6.512	3.886	7.404	0.0122136	NA	CD953732	NA
MZ00053333	CD953915	1.629	1.318	2.094	0.04226	NA	CD953915	NA
MZ00053570	TC277615	2.594	2.922	5.61	0.0386219	unknown protein {Oryza sativa (japonica cultivar-group);}	TA142127_4577	NA
MZ00054218	CF022130	0.772	1.056	2.502	0.0150787	NA	CF022130	NA
MZ00054242	CF024772	1.886	4.388	2.093	0.0150787	NA	CF024772	NA
MZ00054281	CF031037	1.668	2.388	1.062	0.00536064	NA	CF031037	NA
MZ00054591	CF058668	1.001	2.195	3.954	0.0447581	NA	CF058668	NA
MZ00055275	TC331893	3.524	2	3.671	0.0275856	NA	TA134267_4577	NA
MZ00055529	TC333239	1.726	2.522	1.188	0.0442178	NA	TA148215_4577	NA
MZ00055618	TC328558	0.729	2.656	1.319	0.000788238	hypothetical protein {Oryza sativa (japonica cultivar-group);}	TA143208_4577	NA
MZ00055711	TC328836	3.492	1.581	13.92	0.0361302	NA	TA147613_4577	NA
MZ00055765	TC250037	2.063	1.166	0.827	0.00598298	NA	TA111578_4577	NA
MZ00055773	TC298189	1.132	1.369	3.028	0.024105	NA	TA99710_4577	NA
MZ00055785	TC334638	1.597	1.538	6.952	0.0291413	NA	CD945261	NA
MZ00055837	BF729056	0.693	2.218	0.689	0.00623352	NA	BF729056	NA
MZ00055922	CF046640	4.898	2.267	1.286	0.00467508	NA	TA143616_4577	NA
MZ00056070	TC332724	2.01	1.575	1.128	0.041816	NA	TA146915_4577	NA
MZ00056115	TC334193	1.804	2.119	1.229	0.0262114	NA	TA142263_4577 Putative mitochondrial phosphate translocator protein [Arabidopsis thaliana (Mouse-ear cress)]	NA
MZ00056159	TC331697	2.294	0.991	1.805	0.0469868	NA	TA151687_4577	NA
MZ00056269	TC303985	1.495	1.691	2.61	0.00345853	expressed protein {Oryza sativa (japonica cultivar-group);}	TA139502_4577 Expressed protein [Oryza sativa (japonica cultivar-group)]	NA
MZ00056319	trnR	0.499	0.763	3.469	0.0208407	NA		NA
MZ00056983	AZM5_85981	2.547	6.335	9.946	0.0256732	expressed protein {Oryza sativa (japonica cultivar-group);}	TA26253_4558 Hypothetical protein [Oryza sativa (japonica cultivar-group)]	NA
MZ00057159	AZM5_89748	0.607	0.408	2.152	0.0223356	putative aleurone ribonuclease {Oryza sativa (japonica cultivar-group);}	TA133642_4577 Putative aleurone ribonuclease [Oryza sativa (japonica cultivar-group)]	At2g02990

## Sheet: Down-regulated10days
Supplementary Table S1.Transcript levels of significant genes in the maize oligonucleotide microarray at 10 days stress
Array ID	Target accesion	Intensity mean values			FDR values	Target description maizearray	Target description	Arabidopsis Match	Target description MAPMAN	MAPMAN Function
		85-2	Cajete criollo	Michoacan 21	C*T		PLANTA Database
MZ00041170	TC324468	0.437	0.817	0.486	0.0261064	putative fumarylacetoacetate hydrolase {Oryza sativa (japonica cultivar-group);}	TA98354_4577 Putative fumarylacetoacetate hydrolase [Oryza sativa (japonica cultivar-group)]	At1g12050	fumarylacetoacetase, putative, similar to fumarylacetoacetase (Fumarylacetoacetate hydrolase, Beta-diketonase, FAA)(Rattus norvegicus) SWISS-PROT:P25093	amino acid metabolism.degradation.aromatic aa.tyrosine
MZ00018234	TC295745	1.557	0.384	0.673	0.0133056	{Oryza sativa (japonica cultivar-group);}	TA131797_4577 Arginine decarboxylase [Oryza sativa (japonica cultivar-group)]	At4g34710	arginine decarboxylase 2 (SPE2), identical to SP:O23141 Arginine decarboxylase 2 (EC 4.1.1.19) (ARGDC 2) (ADC 2) (ADC-N) {Arabidopsis thaliana} or arginine decarboxylase 2 (SPE2), identical to SP:O23141 Arginine decarboxylase 2 (EC 4.1.1.19) (	amino acid metabolism.degradation.glutamate family.arginine
MZ00015105	TC280286	0.265	0.0295	0.0789	0.000908893	Indole-3-glycerol phosphate lyase, chloroplast precursor (EC 4.1.2.-)(Indole synthase) (Tryptophan synthase alpha chain) (EC 4.2.1.20)(Benzoxazineless 1). {Zea mays;}	TA110898_4577 Indole-3-glycerol phosphate lyase, chloroplast precursor [Zea mays (Maize)]	At4g02610	tryptophan synthase, alpha subunit, putative, similar to A. thaliana tryptophan synthase alpha chain (EC 4.2.1.20), GenBank accession number U18993 (gi:619753)	amino acid metabolism.synthesis.aromatic aa.tryptophan
MZ00001412	AW261398	1.271	0.5	1.754	0.049596	NA	AW261398 Putative aminotransferase [Oryza sativa (Rice)]	At3g22200	GABA-T;GAMMA-AMINOBUTYRATE TRANSAMINASE;POLLEN-PISTIL INCOMPATIBILITY 2;POLLEN-PISTIL INTERACTION 2;4-aminobutyrate aminotransferase / gamma-amino-N-butyrate transaminase / GABA transaminase / beta-alanine--oxoglutarate aminotransferase, identi	amino acid metabolism.synthesis.central amino acid metabolism.GABA.GABA transaminase
MZ00029023	TC304773	1.412	0.257	0.792	0.00375835	glutamate decarboxylase {Oryza sativa (japonica cultivar-group);}	TA123416_4577 Glutamate decarboxylase [Oryza sativa (japonica cultivar-group)]	At5g17330	glutamate decarboxylase 1 (GAD 1), sp:Q42521	amino acid metabolism.synthesis.central amino acid metabolism.GABA.Glutamate decarboxylase
MZ00044555	TC335422	0.552	0.318	0.571	0.0163238	Ribose-phosphate pyrophosphokinase 3 (EC 2.7.6.1) (Phosphoribosylpyrophosphate synthetase 3). {Oryza sativa;}	DN206138	At1g10700	ribose-phosphate pyrophosphokinase 3 / phosphoribosyl diphosphate synthetase 3 (PRS3), nearly identical to phosphoribosyl diphosphate synthase GI:4902470 from (Arabidopsis thaliana)	amino acid metabolism.synthesis.histidine
MZ00003567	BE511078	0.351	0.321	0.719	0.024116	NA	TA113475_4577 Putative phosphoglycerate dehydrogenase [Oryza sativa (japonica cultivar-group)]	NI		amino acid metabolism.synthesis.serine-glycine-cysteine group.serine
MZ00029147	TC326880	0.479	0.919	0.683	0.012985	NA	TA134289_4577 5-formyltetrahydrofolate cyclo-ligase family protein, putative, expressed [Oryza sativa (japonica cultivar-group)]	NI		C1-metabolism
MZ00044508	TC324330	0.586	0.397	0.283	0.0445385	NA	TA148549_4577	At4g07960	glycosyl transferase family 2 protein, similar to cellulose synthase from Agrobacterium tumeficiens (gi:710492) and Agrobacterium radiobacter (gi:710493); contains Pfam glycosyl transferase, group 2 family protein domain PF00535	cell wall.cellulose synthesis
MZ00014883	TC279269	0.0903	0.417	0.169	0.00536064	putative exohydrolase {Oryza sativa (japonica cultivar-group);}	TA106907_4577 Exhydrolase II [Zea mays (Maize)]	At3g47000	glycosyl hydrolase family 3 protein, beta-D-glucan exohydrolase, Nicotiana tabacum, TREMBL:AB017502_1	cell wall.degradation.cellulases and beta -1,4-glucanases
MZ00037856	CB351692	0.29	0.587	0.494	0.0308011	exhydrolase II {Zea mays;}	CB351692 Exhydrolase II [Zea mays (Maize)]	At5g20950	glycosyl hydrolase family 3 protein, beta-D-glucan exohydrolase, Nicotiana tabacum, EMBL:AB017502 or glycosyl hydrolase family 3 protein, beta-D-glucan exohydrolase, Nicotiana tabacum, EMBL:AB017502	cell wall.degradation.cellulases and beta -1,4-glucanases
MZ00036021	AZM5_11519	0.686	0.729	0.371	0.0463181	putative xyloglucan fucosyltransferase {Oryza sativa (japonica cultivar-group);}	TA65488_4530 Putative xyloglucan fucosyltransferase [Oryza sativa (japonica cultivar-group)]	At2g03220	ATFT1;ATFUT1;MUR2;A-(1,2)-FUCOSYLTRANSFERASE;FUCOSYLTRANSFERASE 1;MURUS 2;XYLOGLUCAN FUCOSYLTRANSFERASE;galactoside 2-alpha-L-fucosyltransferase / xyloglucan alpha-(1,2)-fucosyltransferase (FUT1) (FT1), identical to SP:Q9SWH5 Galactoside 2-alph	cell wall.hemicellulose synthesis
MZ00029363	TC303022	0.691	0.758	0.314	0.0411739	Xyloglucan galactosyltransferase KATAMARI1 homolog (EC 2.4.1.-). {Oryza sativa;}	TA136146_4577 Xyloglucan galactosyltransferase KATAMARI1 homolog [Oryza sativa (Rice)]	At2g20370	KAM1;MUR3;KATAMARI1;MURUS 3;exostosin family protein, contains Pfam profile: PF03016	cell wall.hemicellulose synthesis
MZ00024972	TC284906	0.287	0.373	0.199	0.0267601	beta-expansin 7 {Zea mays;}	TA95762_4577 Beta-expansin 7 precursor [Zea mays (Maize)]	At4g28250	beta-expansin, putative (EXPB3), similar to soybean pollen allergen (cim1) protein - soybean, PIR2:S48032; beta-expansin gene family, PMID:11641069	cell wall.modification
MZ00044233	TC318884	0.945	0.446	0.591	0.0394834	UDP-N-acetylglucosamine pyrophosphorylase-like {Oryza sativa (japonica cultivar-group);}	CD526531 UDP-N-acetylglucosamine pyrophosphorylase-like [Oryza sativa (japonica cultivar-group)]	At5g52560	This gene was shown to have sequence similarities with pea PsUSP gene, encoding an UDP-sugar pyrophosphorylase. UDP-N-acetylglucosamine pyrophosphorylase-related, contains weak similarity to UDP-N-acetylglucosamine pyrophosphorylase (EC 2.7.7.2	cell wall.precursor synthesis
MZ00024646	TC305727	0.606	0.373	0.473	0.0208407	Probable rhamnose biosynthetic enzyme 2 (EC 4.2.1.-) (EC 1.1.1.-)(RHAMNOSE BIOSYNTHESIS 2 protein) (NDP-rhamnose synthase) (MUCILAGE-MODIFIED4 protein) (UDP-L-rhamnose synthase MUM4). {Arabidopsis thaliana;}	TA109674_4577 Rhamnose biosynthetic enzyme 1, putative, expressed [Oryza sativa (japonica cultivar-group)]	At3g14790	NAD-dependent epimerase/dehydratase family protein, similar to dTDP-glucose 4,6-dehydratase from Aneurinibacillus thermoaerophilus GI:16357461, Saccharopolyspora spinosa GI:15077647, RmlB from Leptospira borgpetersenii GI:4234803; contains Pfam	cell wall.precursor synthesis.RHM
MZ00021963	TC331551	0.551	0.31	0.692	0.0125683	lethal(2)denticleless-like protein {Oryza sativa (japonica cultivar-group);}	TA149766_4577 Lethal(2)denticleless-like protein [Oryza sativa (japonica cultivar-group)]	At1g62020	coatomer protein complex, subunit alpha, putative, contains Pfam PF00400: WD domain, G-beta repeat; similar to Coatomer alpha subunit (Alpha-coat protein) (Alpha-COP) (HEPCOP) (HEP-COP) (SP:P53621) (Homo sapiens)	cell. vesicle transport
MZ00024947	TC331368	0.38	0.903	0.594	0.0325738	putative alpha-coat protein {Oryza sativa (japonica cultivar-group);}	TA97535_4577 Coatomer alpha subunit [Hordeum vulgare var. distichum (Two-rowed barley)]	NI	TA97535_4577 Coatomer alpha subunit [Hordeum vulgare var. distichum (Two-rowed barley)]	cell. vesicle transport
MZ00022767	TC314545	0.888	0.475	1.068	0.0153436	F-box family protein-like {Oryza sativa (japonica cultivar-group);}	TA125331_4577 F-box family protein-like [Oryza sativa (japonica cultivar-group)]	At2g32570		cell.organisation
MZ00029962	TC284342	0.373	0.889	0.239	0.00850369	unknown protein {Oryza sativa (japonica cultivar-group);}	TA120957_4577 Hypothetical protein OSJNBa0088M05.15 [Oryza sativa (japonica cultivar-group)]	At2g38750	ANNEXIN 4;annexin 4 (ANN4), nearly identical to annexin (AnnAt4) (Arabidopsis thaliana) GI:6503084; contains Pfam profile PF00191: Annexin	cell.organisation
MZ00026547	TC307601	0.433	0.3	0.562	0.0166374	ankyrin-like protein {Oryza sativa (japonica cultivar-group);}	TA122606_4577 Ankyrin-like protein [Oryza sativa (japonica cultivar-group)]	At3g09550	ankyrin repeat family protein, contains ankyrin repeat domains, Pfam:PF00023	cell.organisation
MZ00040908	TC309039	0.604	0.372	0.453	0.0332075	Tubulin alpha-1 chain (Alpha-1 tubulin). {Zea mays;}	TA95919_4577 PREDICTED: similar to tubulin, alpha 2; tubulin alpha 2 [Gallus gallus]	At4g14960	tubulin alpha-6 chain (TUA6), nearly identical to SP:P29511 Tubulin alpha-6 chain {Arabidopsis thaliana} or tubulin alpha-6 chain (TUA6), nearly identical to SP:P29511 Tubulin alpha-6 chain {Arabidopsis thaliana}	cell.organisation
MZ00013350	TC248249	0.35	0.5	0.569	0.0393932	histone H4. {Arabidopsis thaliana;}	CF019976 Homolog of Homo sapiens "Histone 1, H2ai [Takifugu rubripes]	At5g59970	histone H4, identical to histone H4 from Lycopersicon esculentum GI:297150, Lolium temulentum SP:P02308, Acropora formosa GI:455652, Citrus jambhiri GI:16797797histone H4, identical to histone H4 from Lycopersicon esculentum	cell.organisation
MZ00039693	CF019085	0.232	0.445	0.367	0.005204	similar to germinal histone H4 gene {Canis familiaris;}	CF019085 Homolog of Homo sapiens "Histone 1, H2ai [Takifugu rubripes]	At5g59970	histone H4, identical to histone H4 from Lycopersicon esculentum GI:297150, Lolium temulentum SP:P02308, Acropora formosa GI:455652, Citrus jambhiri GI:16797797histone H4, identical to histone H4 from Lycopersicon esculentum	cell.organisation
MZ00019863	TC327325	0.299	0.55	0.372	0.0486213	{Oryza sativa (japonica cultivar-group);}	TA140531_4577 OSJNBa0043L24.12 protein [Oryza sativa (japonica cultivar-group)]	At5g57300	UbiE/COQ5 methyltransferase family protein, similar to ubiquinone biosynthesis methyltransferase COQ5 (Saccharomyces cerevisiae)(SP:P49017), ubiquinone/menaquinone biosynthesis methyltransferase ubiE (Escherichia coli)(SP:P27851); contains Pfam	Co-factor and vitamine metabolism
MZ00001229	TC316341	0.438	0.321	0.736	0.0374575	unknown protein {Oryza sativa (japonica cultivar-group);}	TA137595_4577 Hypothetical protein [Cynodon dactylon (Bermuda grass)]	At1g74940	senescence-associated protein-related, similar to senescence-associated protein SAG102 (GI:22331931) (Arabidopsis thaliana)	development.unspecified
MZ00041484	TC292209	0.749	0.485	0.479	0.027758	unknown protein {Arabidopsis thaliana;}	TA114488_4577	At2g41380	embryo-abundant protein-related, similar to embryo-abundant protein (Picea glauca) GI:1350531	development.unspecified
MZ00014029	TC192160	0.96	0.407	1.421	0.0443653	putative MADS-domain transcription factor {Zea mays;}	TA110928_4577 Putative MADS-domain transcription factor [Zea mays (Maize)]	At5g20240	floral homeotic protein PISTILLATA (PI), contains Pfam profiles PF01486: K-box region and PF00319: SRF-type transcription factor (DNA-binding and dimerisation domain)	development.unspecified
MZ00029137	AZM5_118057	0.705	0.305	0.616	0.0386219	Dreg-2 like protein {Oryza sativa (japonica cultivar-group);}	TA96988_4577 Dreg-2 like protein [Oryza sativa (japonica cultivar-group)]	At5g44730	haloacid dehalogenase-like hydrolase family protein, low similarity to SP:Q94915 Rhythmically expressed gene 2 protein (DREG-2) {Drosophila melanogaster}; contains InterPro accession IPR005834: Haloacid dehalogenase-like hydrolase or haloacid	development.unspecified
MZ00014341	TC330961	0.507	1.007	0.448	0.00734305	putative ripening regulated protein {Oryza sativa (japonica cultivar-group);}	TA116196_4577 Putative ripening regulated protein [Oryza sativa (japonica cultivar-group)]	At5g65380	ripening-responsive protein, putative, similar to ripening regulated protein DDTFR18 (Lycopersicon esculentum) GI:12231296; contains Pfam profile PF01554: Uncharacterized membrane protein family	development.unspecified
MZ00028505	TC326879	1.033	0.395	0.841	0.00323958	NA	TA137684_4577 DNA-damage-repair/toleration protein-like [Oryza sativa (japonica cultivar-group)]	NI		DNA.repair
MZ00035226	AI734668	0.548	0.734	0.393	0.0127472	Putative DEAD/DEAH box RNA helicase protein {Oryza sativa (japonica cultivar-group);}	AI734668 DEAD/DEAH box helicase, putative, expressed [Oryza sativa (japonica cultivar-group)]	At3g06980	DEAD/DEAH box helicase, putative, contains Pfam profile: PF00270 DEAD/DEAH box helicase	DNA.synthesis/chromatin structure
MZ00024860	TC315383	1.416	0.222	0.924	0.042733	ATP binding {Arabidopsis thaliana;}	TA116468_4577 Putative replication licensing factor MCM4 [Oryza sativa (japonica cultivar-group)]	At5g46280	DNA replication licensing factor, putative, similar to SP:Q43704 DNA replication licensing factor MCM3 homolog (Replication origin activator) (ROA protein) {Zea mays}; contains Pfam profile PF00493: MCM2/3/5 family	DNA.synthesis/chromatin structure
MZ00041373	TC292578	0.133	0.372	0.255	0.0429699	Probable histone H2A.2 (HTA13). {Arabidopsis thaliana;}	TA109825_4577 Histone H2A [Chlamydomonas reinhardtii]	At1g51060	histone H2A, putative, similar to histone H2A GI:7595337 from Arabidopsis thaliana, Triticum aestivum GI:536892, Picea abies SP:P35063; contains Pfam profile PF00125 Core histone H2A/H2B/H3/H4	DNA.synthesis/chromatin structure.histone
MZ00023893	TC316229	0.148	0.408	0.0913	0.0223356	H1 histone {Zea mays;}	TA105335_4577 Histone-like protein [Fritillaria liliacea (Fragrant fritillary)]	At2g18050	HISTONE H1-3;histone H1-3 (HIS1-3), similar to histone H1 (Lycopersicon pennellii) SWISS-PROT:P40267; identical to cDNA histone H1-3 (His1-3) GI:1809314, histone H1-3 (Arabidopsis thaliana) GI:1809305 or histone H1-3 (HIS1-3), similar to histo	DNA.synthesis/chromatin structure.histone
MZ00035070	AI396541	0.42	0.7	0.491	0.00899994	Histone H4. {Solanum chacoense;}	AI396541 Homolog of Homo sapiens "Histone 1, H2ai [Takifugu rubripes]	At2g28740	histone H4, identical to histone H4 from Lycopersicon esculentum GI:297150, Lolium temulentum SP:P02308, Acropora formosa GI:455652, Citrus jambhiri GI:16797797	DNA.synthesis/chromatin structure.histone
MZ00013526	AI881845	0.525	0.743	0.483	0.042519	histone H1-like protein {Zea mays;}	AI881845 Histone H1-like protein [Zea mays (Maize)]	At2g30620	histone H1.2, nearly identical to SP:P26569 Histone H1.2 {Arabidopsis thaliana}	DNA.synthesis/chromatin structure.histone
MZ00041374	TC303961	0.315	0.464	0.358	0.0183311	Probable histone H2A.1. {Oryza sativa;}	DV492570 Probable histone H2A.1 [Oryza sativa (Rice)]	At4g27230	histone H2A, putative, strong similarity to histone H2A Arabidopsis thaliana GI:7595337, Triticum aestivum GI:536892, Picea abies SP:P35063; contains Pfam profile PF00125 Core histone H2A/H2B/H3/H4	DNA.synthesis/chromatin structure.histone
MZ00023370	TC297111	0.581	0.651	0.449	0.0378011	H3 histone, family 2 isoform 2 {Mus musculus;}	TA104877_4577 Histone protein Hist2h3c1 [Mus musculus (Mouse)]	At5g65360	histone H3, identical to histone H3 from Zea mays SP:P05203, Medicago sativa GI:166384, Encephalartos altensteinii SP:P08903, Pisum sativum SP:P02300; contains Pfam profile PF00125 Core histone H2A/H2B/H3/H4	DNA.synthesis/chromatin structure.histone
MZ00023377	TC311764	0.44	0.807	0.746	0.0326562	Histone H3. {Petroselinum crispum;}	TA98502_4577 Histone 3 [Camellia sinensis (Tea)]	NI	histone H3, identical to histone H3 from Zea mays SP:P05203, Medicago sativa GI:166384, Encephalartos altensteinii SP:P08903, Pisum sativum SP:P02300; contains Pfam profile PF00125 Core histone H2A/H2B/H3/H4	DNA.synthesis/chromatin structure.histone
MZ00041038	TC191239	0.85	0.799	0.446	0.0179876	histone H1-like protein {Zea mays;}	TA3649_4577999 Surface antigen [Trypanosoma cruzi]	NI		DNA.synthesis/chromatin structure.histone
MZ00044866	W21707	0.187	0.256	0.203	0.0458527	NA	CO452646 Probable histone H2A.3 [Medicago truncatula (Barrel medic)]	NI		DNA.synthesis/chromatin structure.histone
MZ00010366	CF007789	1.069	0.437	0.958	0.0295864	NA	DN213620 Putative SEC14 cytosolic factor [Oryza sativa (japonica cultivar-group)]	NA		DNA.unspecified
MZ00044707	DN213620	0.307	6.393	0.758	0.0190703	putative SEC14 cytosolic factor (SEC14) {Oryza sativa (japonica cultivar-group);}	DN213620 Putative SEC14 cytosolic factor [Oryza sativa (japonica cultivar-group)]	NI	SEC14 cytosolic factor, putative / polyphosphoinositide-binding protein, putative, similar to polyphosphoinositide binding protein SEC14 homolog Ssh1p (GI:2739044) {Glycine max}	DNA.unspecified
MZ00014679	TC279400	0.834	0.288	0.469	0.0249717	Alcohol dehydrogenase 2 (EC 1.1.1.1). {Zea mays;}	TA94476_4577 Alcohol dehydrogenase 2 [Zea mays (Maize)]	At1g77120	ADH;ATADH;ALCOHOL DEHYDROGENASE;ALCOHOL DEHYDROGENASE 1;The protein undergoes thiolation following treatment with the oxidant tert-butylhydroperoxide.	fermentation.ADH
MZ00041042	TC290977	0.194	0.406	0.359	0.0261702	Phosphoenolpyruvate carboxykinase [ATP] (EC 4.1.1.49) (PEPcarboxykinase) (Phosphoenolpyruvate carboxylase) (PEPCK). {Zea mays;}	TA106876_4577 Phosphoenolpyruvate carboxykinase [ATP] [Zea mays (Maize)]	At4g37870	phosphoenolpyruvate carboxykinase (ATP), putative / PEP carboxykinase, putative / PEPCK, putative, similar to phosphoenolpyruvate carboxykinase (Lycopersicon esculentum) GI:16950587, SP:Q9SLZ0 Phosphoenolpyruvate carboxykinase (ATP) (EC 4.1.1.4	gluconeogenese/ glyoxylate cycle.PEPCK
MZ00023460	TC204716	0.574	0.347	1.006	0.0122228	Fructose-bisphosphate aldolase, cytoplasmic isozyme (EC 4.1.2.13). {Zea mays;} ^|^PIR|S07789|ADZM fructose-bisphosphate aldolase (EC 4.1.2.13), cytosolic - maize {Zea mays;} ^|^GB|CAA31366.1|295850|ZMALDOAR fructose bisphosphate aldolase {Zea mays;} ^|^GB|AAA33435.1|168420|MZEALD aldolase {Zea mays;}	TA105567_4577 Fructose-bisphosphate aldolase, cytoplasmic isozyme [Zea mays (Maize)]	At4g26520	fructose-bisphosphate aldolase, cytoplasmic, identical to SP:P22197 Fructose-bisphosphate aldolase, cytoplasmic isozyme (EC 4.1.2.13) {Arabidopsis thaliana}	glycolysis.aldolase
MZ00041077	TC269805	0.39	0.585	0.545	0.0283794	Enolase 1 (EC 4.2.1.11) (2-phosphoglycerate dehydratase 1) (2-phospho-D-glycerate hydro-lyase 1). {Zea mays;} ^|^PIR|S16257|S16257 phosphopyruvate hydratase (EC 4.2.1.11) - maize {Zea mays;} ^|^GB|CAA39454.1-TRUNCATED-	TA98020_4577 Enolase 1 [Zea mays (Maize)]	NI	enolase, identical to SWISS-PROT:P25696 enolase (EC 4.2.1.11) (2-phosphoglycerate dehydratase)(2-phospho-D- glycerate hydro-lyase) (Arabidopsis thaliana)	glycolysis.enolase
MZ00053283	TC303527	0.771	0.418	0.497	0.0407362	fructose-6-phosphate-2-kinase/fructose-2, 6-bisphosphatase {Oryza sativa (indica cultivar-group);}	TA129568_4577 6-phosphofructo-2-kinase family protein, expressed [Oryza sativa (japonica cultivar-group)]	At1g07110	ATF2KP;FKFBP;FRUCTOSE-2,6-BISPHOSPHATASE;FRUCTOSE-6-PHOSPHATE 2-KINASE;fructose-6-phosphate 2-kinase / fructose-2,6-bisphosphatase (F2KP), identical to fructose-6-phosphate 2-kinase/fructose-2,6-bisphosphatase (F2KP) (Arabidopsis thaliana) GI:1	glycolysis.Fruc2,6BisPase
MZ00014980	TC311343	0.529	0.343	0.358	0.00187002	Pyruvate kinase {Medicago truncatula;}	TA106047_4577 Pyruvate kinase family protein, expressed [Oryza sativa (japonica cultivar-group)]	At2g36580	pyruvate kinase, putative, similar to pyruvate kinase, cytosolic isozyme (Glycine max) SWISS-PROT:Q42806pyruvate kinase, putative, similar to pyruvate kinase, cytosolic isozyme (Glycine max) SWISS-PROT:Q42806	glycolysis.PK
MZ00037659	CA403615	0.645	0.302	0.674	0.0135348	OSJNBa0064G10.16 {Oryza sativa (japonica cultivar-group);}	TA93714_4577 H0402C08.9 protein [Oryza sativa (Rice)]	At5g08570	pyruvate kinase, putative, similar to pyruvate kinase, cytosolic isozyme (Glycine max) SWISS-PROT:Q42806	glycolysis.PK
MZ00026228	TC286107	0.823	0.476	1.089	0.00403494	putative diphosphate-fructose-6-phosphate 1-phosphotransferase {Oryza sativa (japonica cultivar-group);}	TA34488_4530 Putative diphosphate-fructose-6-phosphate 1-phosphotransferase [Oryza sativa (japonica cultivar-group)]	At5g61580	phosphofructokinase family protein, similar to phosphofructokinase (Amycolatopsis methanolica) GI:17432243; contains Pfam profile PF00365: Phosphofructokinase or similar to phosphofructokinase family protein [Arabidopsis thaliana] (TAIR:At5g56	glycolysis.PPFK
MZ00004279	BG842800	0.807	0.725	0.498	0.0440575	auxin response factor 10 {Oryza sativa;}	TA146254_4577 Putative auxin response factor 10 [Oryza sativa (japonica cultivar-group)]	At4g30080	transcriptional factor B3 family protein, contains Pfam profile: PF02362 B3 DNA binding domain	hormone metabolism.auxin.signal transduction
MZ00025898	TC305938	0.703	0.422	2.955	0.0458527	unknown protein {Oryza sativa (japonica cultivar-group);}	TA14150_4577999 Hypothetical protein OJ1123_G04.7 [Oryza sativa (japonica cultivar-group)]	At3g61460	zinc finger (C3HC4-type RING finger) family protein (BRH1), identical to BRH1 RING finger protein (Arabidopsis thaliana) GI:4689366; identical to cDNA BRH1 RING finger protein, GI:4689365	hormone metabolism.brassinosteroid.induced-regulated-responsive-activated
MZ00031137	TC318853	0.656	0.883	0.498	0.0432641	putative serine carboxypeptidase II-3 precursor {Oryza sativa (japonica cultivar-group);}	TA108563_4577 Serine carboxypeptidase II-3 precursor (EC 3.4.16.6) (CP-MII.3) [Contains: Serine carboxypeptidase II-3 chain A; Serine carboxypeptidase II-3 chain B] [Hordeum vulgare (Barley)]	At3g63470		hormone metabolism.brassinosteroid.signal transduction.other
MZ00051344	AZM5_9426	1.455	0.544	0.488	0.0387873	putative serine carboxypeptidase II-3 precursor {Oryza sativa (japonica cultivar-group);}	TA51069_4530 Putative serine carboxypeptidase II-3 [Oryza sativa (japonica cultivar-group)]	At3g63470		hormone metabolism.brassinosteroid.signal transduction.other
MZ00029921	TC296798	0.153	0.427	0.343	0.0230464	putative benzothiadiazole-induced S-adenosyl-L-methionine:salicylic acid carboxyl methyltransferase 1 {Oryza sativa (japonica cultivar-group);}	TA141383_4577 Putative benzothiadiazole-induced S-adenosyl-L-methionine:salicylic acid carboxyl methyltransferase 1 [Oryza sativa (japonica cultivar-group)]	At1g19640	JASMONIC ACID CARBOXYL METHYLTRANSFERASE;S-adenosyl-L-methionine:jasmonic acid carboxyl methyltransferase (JMT), nearly identical to gi:13676829	hormone metabolism.jasmonate.synthesis-degradation.jasmonate-O-methyltransferase
MZ00000026	AZM5_130232	0.299	0.275	0.0969	0.01421	Putative lipoxygenase 5 (EC 1.13.11.12). {Oryza sativa;}	TA33483_4513 Lipoxygenase-like protein [Hordeum vulgare var. distichum (Two-rowed barley)]	At1g72520	lipoxygenase, putative, similar to lipoxygenase gi:1495804 (Solanum tuberosum), gi:1654140 (Lycopersicon esculentum), GB:CAB56692 (Arabidopsis thaliana)	hormone metabolism.jasmonate.synthesis-degradation.lipoxygenase
MZ00029300	TC304841	1.294	0.318	0.742	0.00467508	putative benzothiadiazole-induced S-adenosyl-L-methionine:salicylic acid carboxyl methyltransferase 1 {Oryza sativa (japonica cultivar-group);}	TA136919_4577 Putative benzothiadiazole-induced S-adenosyl-L-methionine:salicylic acid carboxyl methyltransferase 1 [Oryza sativa (japonica cultivar-group)]	At2g14060	S-adenosyl-L-methionine:carboxyl methyltransferase family protein, similar to SAM:salicylic acid carboxyl methyltransferase (SAMT) (GI:6002712)(Clarkia breweri) and to SAM:benzoic acid carboxyl methyltransferase (BAMT)(GI:9789277)(Antirrhinum m	hormone metabolism.salicylic acid.synthesis-degradation
MZ00006158	TC267121	0.47	0.553	0.768	0.0410069	putative serine palmitoyltransferase {Oryza sativa (japonica cultivar-group);}	TA138368_4577 Putative serine palmitoyltransferase [Oryza sativa (japonica cultivar-group)]	NI	serine C-palmitoyltransferase (LCB2), identical to serine palmitoyltransferase (Arabidopsis thaliana) GI:9309380; similar to serine palmitoyltransferase from Solanum tuberosum (GI:4995890), Homo sapiens (SP:O15270), Mus musculus (SP:P97363); co	lipid metabolism.'exotics' (steroids, squalene etc).sphingolipids
MZ00043480	TC249394	0.132	0.18	0.102	0.0359808	omega-3 fatty acid desaturase (EC 1.14.99.-) FAD8 - maize (fragment) {Zea mays;} ^|^GB|BAA22442.1|2447000|D84409 fatty acid desaturase {Zea mays;} ^|^GB|BAA22440.1|2446996|D63953 fatty acid desaturase {Zea m-TRUNCATED-	D63953 Fatty acid desaturase [Zea mays (Maize)]	At5g05580	FADD;FATTY ACID DESATURASE 7;OMEGA-3 FATTY ACID DESATURASE, CHLOROPLAST PRECURSOR;omega-3 fatty acid desaturase, chloroplast (FAD7) (FADD), identical to omega-3 fatty acid desaturase, chloroplast precursor SP:P46310 (Arabido	lipid metabolism.FA desaturation.omega 3 desaturase
MZ00047498	AZM5_93213	0.369	0.187	0.37	0.0359586	unknown protein {Oryza sativa (japonica cultivar-group);}	AU056833 Hypothetical protein P0024G09.1 [Oryza sativa (japonica cultivar-group)]	At5g01220	UDP-sulfoquinovose:DAG sulfoquinovosyltransferase / sulfolipid synthase (SQD2), identical to GI:20302857	lipid metabolism.glycolipid synthesis.sulfolipid synthase
MZ00017921	TC309872	0.683	1.012	0.285	0.0478215	putative PrMC3 {Oryza sativa (japonica cultivar-group);}	TA109085_4577 Putative PrMC3 [Oryza sativa (japonica cultivar-group)]	At2g03550	expressed protein, similar to PrMC3 (Pinus radiata) GI:5487873; contains an esterase/lipase/thioesterase active site serine domain (prosite: PS50187)	lipid metabolism.lipid degradation.beta-oxidation
MZ00006667	TC288670	0.707	0.265	0.864	0.0103015	P0625E02.103 gene product {Oryza sativa (japonica cultivar-group);}	TA127865_4577 Putative triacylglycerol lipase [Oryza sativa (japonica cultivar-group)]	At5g18640	lipase class 3 family protein, low similarity to Triacylglycerol Acylhydrolase (E.C.3.1.1.3) (Rhizomucor miehei) GI:230348; contains Pfam profile PF01764: Lipase	lipid metabolism.lipid degradation.lipases
MZ00014277	TC284965	1.055	0.468	0.837	0.00358866	glycerophosphoryl diester phosphodisterase {Oryza sativa (japonica cultivar-group);}	TA110944_4577 Glycerophosphoryl diester phosphodisterase [Oryza sativa (japonica cultivar-group)]	At3g02040	SENESCENCE-RELATED GENE 3;glycerophosphoryl diester phosphodiesterase family protein, contains Pfam profile PF03009: Glycerophosphoryl diester phosphodiesterase family	lipid metabolism.lipid degradation.lysophospholipases
MZ00016827	TC280341	0.416	0.456	0.689	0.0190703	glycerophosphoryl diester phosphodisterase {Oryza sativa (japonica cultivar-group);}	AY109175 OSJNBa0072K14.4 protein [Oryza sativa (japonica cultivar-group)]	At5g43300		lipid metabolism.lipid degradation.lysophospholipases
MZ00052823	CA452524	1.308	0.262	0.538	0.00187002	NA	TA110944_4577 Glycerophosphoryl diester phosphodisterase [Oryza sativa (japonica cultivar-group)]	NI		lipid metabolism.lipid degradation.lysophospholipases
MZ00003743	TC321329	0.343	0.336	0.479	0.0249717	sucrose synthase:ISOTYPE=2. {Zea mays;}	TA94197_4577 Sucrose synthase [Bambusa oldhamii (Giant timber bamboo)]	At5g20830	sucrose synthase / sucrose-UDP glucosyltransferase (SUS1), identical to SP:P49040 Sucrose synthase (EC 2.4.1.13) (Sucrose-UDP glucosyltransferase) {Arabidopsis thaliana} or similar to sucrose synthase, putative / sucrose-UDP glucosyltransferas	major CHO metabolism.degradation.sucrose.Susy
MZ00016774	TC195965	0.213	0.381	0.341	0.0411653	putative phytochelatin synthetase {Hordeum vulgare subsp. vulgare;}	TA117604_4577 Roothairless 3 [Zea mays (Maize)]	At4g27110	phytochelatin synthetase-related, contains Pfam PF04833: Phytochelatin synthetase-like conserved region	metal handling
MZ00014091	TC303445	0.157	0.722	0.271	0.0173145	putative copper chaperone {Oryza sativa (japonica cultivar-group);}	AY107613	At3g56240	copper homeostasis factor / copper chaperone (CCH) (ATX1), identical to gi:3168840 Pfam profile PF00403: Heavy-metal-associated domain	metal handling.binding, chelation and storage
MZ00041207	TC307980	0.982	0.24	6.001	0.0182304	Metallothionein-like protein type 2. {Oryza sativa;}	TA106025_4577	NI		metal handling.binding, chelation and storage
MZ00016746	TC292997	0.576	0.593	0.442	0.0343944	putative inositol-1-monophosphatase {Oryza sativa (japonica cultivar-group);}	TA130676_4577 Putative inositol-1-monophosphatase [Oryza sativa (japonica cultivar-group)]	At4g39120	inositol monophosphatase family protein, low similarity to Mono-phosphatase (Streptomyces anulatus) GI:1045231; contains Pfam profile PF00459: Inositol monophosphatase family	minor CHO metabolism.myo-inositol.inositol phosphatase
MZ00035030	AI065864	0.649	0.474	0.686	0.0335282	NA	TA134801_4577 Type II inositol-1,4,5-trisphosphate 5-phosphatase 12 [Arabidopsis thaliana (Mouse-ear cress)]	NI		minor CHO metabolism.myo-inositol.inositol phosphatase
MZ00041251	TC191823	0.7	0.752	0.271	0.0319348	myo-inositol 1-phosphate synthase {Zea mays;}	TA97847_4577 Inositol-3-phosphate synthase [Zea mays (Maize)]	At2g22240	inositol-3-phosphate synthase isozyme 2 / myo-inositol-1-phosphate synthase 2 / MI-1-P synthase 2 / IPS 2, identical to SP:Q38862 Myo-inositol-1-phosphate synthase isozyme 2 (EC 5.5.1.4) (MI-1-P synthase 2) (IPS 2) {Arabidopsis thaliana} or in	minor CHO metabolism.myo-inositol.InsP Synthases
MZ00035816	TC326850	0.743	0.629	0.287	0.0225335	Inositol-3-phosphate synthase (EC 5.5.1.4) (Myo-inositol-1-phosphatesynthase) (MI-1-P synthase) (IPS). {Zea mays;}	TA97809_4577 Inositol-3-phosphate synthase [Zea mays (Maize)]	At4g39800	inositol-3-phosphate synthase isozyme 1 / myo-inositol-1-phosphate synthase 1 / MI-1-P synthase 1 / IPS 1, identical to SP:P42801 Inositol-3-phosphate synthase isozyme 1 (EC 5.5.1.4) (Myo-inositol-1- phosphate synthase 1) (MI-1-P synthase 1) (I	minor CHO metabolism.myo-inositol.InsP Synthases
MZ00034942	TC291756	0.293	0.562	0.416	0.0215443	aldo/keto reductase family-like protein {Oryza sativa (japonica cultivar-group);}	TA124694_4577 Aldo/keto reductase family-like protein [Oryza sativa (japonica cultivar-group)]	At1g06690	aldo/keto reductase family protein, contains Pfam profile PF00248: oxidoreductase, aldo/keto reductase family	minor CHO metabolism.others
MZ00037480	TC290375	0.199	0.152	0.427	0.0283698	contains ESTs AU056964(S21022),AU056963(S21022) similar to Lycopersicon esculentum putative acid phosphatase unknown protein {Oryza sativa (japonica cultivar-group);}	TA122943_4577 Phosphatase-like [Oryza sativa (japonica cultivar-group)]	At1g73010	expressed protein, similar to phosphatase, orphan 1 (GI:20196841) (Mus musculus), (GI:20196839) (Homo sapiens); contains TIGRFAM TIGR01489: 2,3-diketo-5-methylthio-1-phosphopentane phosphatase profile; contains TIGRFAM TIGR01488: HAD-superfamil	misc.acid and other phosphatases
MZ00022649	TC287110	0.482	0.514	1.37	0.0424952	putative purple acid phosphatase {Oryza sativa (japonica cultivar-group);}	TA127449_4577 Acid phosphatase [Glycine max (Soybean)]	NI	calcineurin-like phosphoesterase family protein, contains Pfam profile: PF00149 calcineurin-like phosphoesterase	misc.acid and other phosphatases
MZ00028553	TC280645	0.353	0.611	0.877	0.0483367	putative phytase {Oryza sativa (japonica cultivar-group);}	TA112190_4577 Putative phytase [Oryza sativa (japonica cultivar-group)]	NI	ATPAP15;serine/threonine protein phosphatase family protein, contains similarity to purple acid phosphatase (Arabidopsis thaliana) gi:20257489:gb:AAM15914	misc.acid and other phosphatases
MZ00014307	TC319848	1.026	0.411	0.331	0.0123063	Cytochrome P450 71C2 (EC 1.14.-.-) (Benzoxazineless 3). {Zea mays;}	TA106049_4577 Cytochrome P450 71C2 [Zea mays (Maize)]	At1g13080	CYTOCHROME P450 71B2;CYTOCHROME P450 MONOOXYGENASE 71B2;cytochrome P450 family protein, identical to gb:D78605 cytochrome P450 monooxygenase from Arabidopsis thaliana and is a member of the PF:00067 Cytochrome P450 family. ESTs gb:Z18072, gb:Z3	misc.cytochrome P450
MZ00009853	TC285237	0.609	0.625	0.382	0.0197398	cytochrome P450-like protein {Oryza sativa (japonica cultivar-group);}	TA126775_4577 Cytochrome P450-like protein [Oryza sativa (japonica cultivar-group)]	At2g45510	cytochrome P450, putativecytochrome P450 family protein, contains Pfam PF00067: Cytochrome P450; similar to Cytochrome P450 86A2 (SP:O23066) (Arabidopsis thaliana)	misc.cytochrome P450
MZ00024984	TC326696	0.516	0.35	1.002	0.026668	cytochrome P450-like protein {Sorghum bicolor;}	TA110853_4577 Cytochrome P450-like protein [Sorghum bicolor (Sorghum) (Sorghum vulgare)]	At3g44970	cytochrome P450 family protein, similar to Cytochrome P450 85 (SP:Q43147) {Lycopersicon esculentum}; contains Pfam profile: PF00067 cytochrome P450	misc.cytochrome P450
MZ00028883	TC321595	0.473	0.854	0.451	0.036067	cytochrome P450 monooxygenase, putative {Oryza sativa (japonica cultivar-group);}	TA143692_4577 Cytochrome P450 family protein, expressed [Oryza sativa (japonica cultivar-group)]	At3g53130	cytochrome P450 family protein, similar to Cytochrome P450 97B2 (SP:048921) (Glycine max)	misc.cytochrome P450
MZ00019364	TC290225	1.671	0.492	0.416	0.0249717	flavonoid 3',5'-hydroxylase {Vitis vinifera;}	TA121177_4577 Flavonoid 3',5'-hydroxylase [Solanum melongena (Eggplant) (Aubergine)]	At4g12320		misc.cytochrome P450
MZ00005279	TC299357	0.402	1.15	1.742	0.00187002	putative cytochrome P450 {Oryza sativa (japonica cultivar-group);}	TA132051_4577 Putative cytochrome P450 [Oryza sativa (japonica cultivar-group)]	NI	cytochrome P450 family protein, similar to Cytochrome P450 72A1 (SP:Q05047) (Catharanthus roseus); similar to fatty acid omega-hydroxylase cytochrome P450 4A11 - Homo sapiens, PIR:I53015; supported by cDNA: gi_16604323_gb_AY058060.1_	misc.cytochrome P450
MZ00005464	BM500984	0.355	0.604	1.029	0.0341499	putative cytochrome P450-like protein {Sorghum bicolor;}	BM500984 Putative cytochrome P450-like protein [Sorghum bicolor (Sorghum) (Sorghum vulgare)]	NI	cytochrome P450 family protein, similar to Cytochrome P450 90A1 (SP:Q42569) (Arabidopsis thaliana)	misc.cytochrome P450
MZ00055463	TC298782	0.805	0.38	0.687	0.0461491	putative lipase {Oryza sativa (japonica cultivar-group);}	TA138212_4577 Putative lipase [Oryza sativa (japonica cultivar-group)]	At1g28590	lipase, putative, similar to lipase (Arabidopsis thaliana) GI:1145627; contains InterPro Entry IPR001087 Lipolytic enzyme, G-D-S-L family	misc.GDSL-motif lipase
MZ00013608	TC333856	0.346	0.12	0.246	0.0121643	beta-glucosidase aggregating factor precursor {Zea mays;}	TA106462_4577 Jasmonate-induced protein, putative [Oryza sativa (japonica cultivar-group)]	At1g19720		misc.gluco-, galacto- and mannosidases
MZ00008304	CD951819	0.452	0.729	0.537	0.0215223	putative alpha-glucosidase II {Oryza sativa (japonica cultivar-group);}	TA143974_4577 Putative alpha-glucosidase II [Oryza sativa (japonica cultivar-group)]	NI	HGL1;HETEROGLYCAN GLUCOSIDASE 1;glycosyl hydrolase family 31 protein, similar to alpha-glucosidase II from SP:Q9F234 (Bacillus thermoamyloliquefaciens); contains Pfam profile: PF01055 Glycosyl hydrolases family 31	misc.gluco-, galacto- and mannosidases
MZ00027308	TC327265	0.298	0.767	0.606	0.0451864	putative beta-galactosidase {Oryza sativa (japonica cultivar-group);}	TA121639_4577 Putative beta-galactosidase [Oryza sativa (japonica cultivar-group)]	NI	beta-galactosidase, putative / lactase, putative, similar to beta-galactosidase precursor SP:P48980 from (Lycopersicon esculentum)	misc.gluco-, galacto- and mannosidases
MZ00027309	TC288397	0.14	0.744	0.614	0.0421454	putative beta-galactosidase {Oryza sativa (japonica cultivar-group);}	TA121639_4577 Putative beta-galactosidase [Oryza sativa (japonica cultivar-group)]	NI	beta-galactosidase, putative / lactase, putative, similar to beta-galactosidase precursor SP:P48980 from (Lycopersicon esculentum)	misc.gluco-, galacto- and mannosidases
MZ00044395	TC212639	0.25	0.0724	0.522	0.0136926	Bronze-2 protein - maize {Zea mays;} ^|^GB|CAA57496.1|23304519|ZMBZ2GENE Bz2 (Bronze2) {Zea mays;}	TA22731_4577999 Bronze-2 protein [Zea mays (Maize)]	At1g10360	GST29;GLUTATHIONE S-TRANSFERASE 29;glutathione S-transferase, putative, similar to glutathione S-transferase (sp:Q03666:GTX4_TOBAC); similar to EST gb:H36275 gb:AB039930.	misc.glutathione S transferases
MZ00023465	TC303240	0.445	1.3	0.441	0.0195649	glutathione S-transferase GST 22 {Zea mays;}	TA107314_4577 Glutathione S-transferase GST 22 [Zea mays (Maize)]	At1g69930	glutathione S-transferase, putative, similar to glutathione transferase GB:CAA09188 (Alopecurus myosuroides)	misc.glutathione S transferases
MZ00041713	TC193450	0.358	0.851	0.422	0.0326492	glutathione S-transferase GST 8 {Zea mays;}	TA118656_4577 Glutathione S-transferase GST 8 [Zea mays (Maize)]	At3g62760	glutathione S-transferase, putative, Glutathione transferase III(b) - Zea mays, EMBL:AJ010296	misc.glutathione S transferases
MZ00001143	TC323629	0.164	0.407	0.69	0.00831776	putative serine/threonine kinase {Oryza sativa (japonica cultivar-group);}	TA141920_4577 B0808H03.2 protein [Oryza sativa (Rice)]	At4g03230	S-locus lectin protein kinase family protein, contains Pfam domins, PF00069: Protein kinase domain, PF00954: S-locus glycoprotein family and PF01453: Lectin (probable mannose binding)	misc.myrosinases-lectin-jacalin
MZ00044234	TC333860	0.515	0.403	0.561	0.0338878	NA	TA136042_4577 Glycosyl transferase-like protein [Oryza sativa (japonica cultivar-group)]	At1g12990	glycosyl transferase family 17 protein, low similarity to beta-1,4-mannosyl-glycoprotein beta-1,4-N-acetylglucosaminyltransferase (EC 2.4.1.144) from Mus musculus (SP:Q10470), Rattus norvegicus (SP:Q02527), Homo sapiens (SP:Q09327); contains Pf	misc.nitrilases, *nitrile lyases, berberine bridge enzymes, reticuline oxidases, troponine reductases
MZ00033060	TC217855	0.385	1.482	1.313	0.0186819	Pir7b {Oryza sativa;}	BM379941 Esterase PIR7B [Oryza sativa (Rice)]	NI	hydrolase, alpha/beta fold family protein, similar to ethylene-induced esterase (Citrus sinensis) GI:14279437, polyneuridine aldehyde esterase (Rauvolfia serpentina) GI:6651393	misc.nitrilases, *nitrile lyases, berberine bridge enzymes, reticuline oxidases, troponine reductases
MZ00003218	AZM5_13735	1.083	0.932	0.465	0.0139698	flavin containing monooxygenase 3 -like {Oryza sativa (japonica cultivar-group);}	TA32531_4558 Flavin containing monooxygenase 3-like [Oryza sativa (japonica cultivar-group)]	At1g19250	flavin-containing monooxygenase family protein / FMO family protein, low similarity to SP:P97501 Dimethylaniline monooxygenase (N-oxide forming) 3 (EC 1.14.13.8) (Hepatic flavin-containing monooxygenase 3) (FMO 3) {Mus musculus}; contains Pfam	misc.oxidases - copper, flavone etc.
MZ00011692	AZM5_24751	0.201	0.348	0.322	0.013982	unknown protein {Arabidopsis thaliana;}	TA30530_4558 Amine oxidase, putative, expressed [Oryza sativa (japonica cultivar-group)]	At1g56000	TA30530_4558 Amine oxidase, putative, expressed [Oryza sativa (japonica cultivar-group)]	misc.oxidases - copper, flavone etc.
MZ00020250	TC310110	0.161	0.242	0.352	0.0146754	peroxidase {Cenchrus ciliaris;}	TA130576_4577 Peroxidase precursor [Cenchrus ciliaris (Buffelgrass) (Pennisetum ciliare)]	At5g58390	peroxidase, putative, similar to peroxidase (Nicotiana tabacum) gi:5381253:dbj:BAA82306	misc.peroxidases
MZ00017106	TC279978	0.225	0.639	0.671	0.0258664	putative peroxidase {Oryza sativa (japonica cultivar-group);}	TA106971_4577 Putative peroxidase [Oryza sativa (japonica cultivar-group)]	NI	peroxidase, putative, identical to peroxidase ATP22a (Arabidopsis thaliana) gi:1620369:emb:CAA70034	misc.peroxidases
MZ00043616	TC310614	0.172	0.701	0.134	0.023958	hypothetical protein {Oryza sativa (japonica cultivar-group);}	TA112822_4577	At2g18370	protease inhibitor/seed storage/lipid transfer protein (LTP) family protein, similar to lipid-transfer protein (Nicotiana glauca) GI:6782436; contains Pfam protease inhibitor/seed storage/LTP family domain PF00234	misc.protease inhibitor/seed storage/lipid transfer protein (LTP) family protein
MZ00041019	TC323452	0.275	0.232	0.135	0.0321782	{Zea mays;}	TA107152_4577 ZmGR1b protein [Zea mays (Maize)]	At2g45180	protease inhibitor/seed storage/lipid transfer protein (LTP) family protein, similar to 14 kDa polypeptide (Catharanthus roseus) GI:407410; contains Pfam protease inhibitor/seed storage/LTP family domain PF00234	misc.protease inhibitor/seed storage/lipid transfer protein (LTP) family protein
MZ00003778	TC305160	0.29	0.214	0.13	0.0404558	{Oryza sativa (japonica cultivar-group);}	TA118535_4577 Cold acclimation protein WCOR518 [Triticum aestivum (Wheat)]	At3g22120	CELL WALL-PLASMA MEMBRANE LINKER PROTEIN;protease inhibitor/seed storage/lipid transfer protein (LTP) family protein, similar to SP:Q00451:PRF1_LYCES 36.4 kDa proline-rich protein Lycopersicon esculentum, proline-rich cell wall protein (Medicag	misc.protease inhibitor/seed storage/lipid transfer protein (LTP) family protein
MZ00044691	TC334712	0.483	0.498	0.152	0.00101252	{Oryza sativa (japonica cultivar-group);}	TA150624_4577 Cold acclimation protein WCOR518 [Triticum aestivum (Wheat)]	At3g22120	CELL WALL-PLASMA MEMBRANE LINKER PROTEIN;protease inhibitor/seed storage/lipid transfer protein (LTP) family protein, similar to SP:Q00451:PRF1_LYCES 36.4 kDa proline-rich protein Lycopersicon esculentum, proline-rich cell wall protein (Medicag	misc.protease inhibitor/seed storage/lipid transfer protein (LTP) family protein
MZ00040293	CF064475	1.131	0.815	0.389	0.0458527	Short-chain dehydrogenase/reductase SDR {Medicago truncatula;}	CF064475 Short-chain dehydrogenase/reductase protein-like [Oryza sativa (japonica cultivar-group)]	At1g01800	short-chain dehydrogenase/reductase (SDR) family protein, similar to carbonyl reductase GI:1049108 from (Mus musculus)	misc.short chain dehydrogenase/reductase (SDR)
MZ00016584	TC284913	0.538	0.37	0.374	0.0403215	NADPH-protochlorophyllide oxidoreductase {Zea mays;}	TA107139_4577 NADPH-protochlorophyllide oxidoreductase [Zea mays (Maize)]	At1g64590	short-chain dehydrogenase/reductase (SDR) family protein, contains INTERPRO family IPR002198 short-chain dehydrogenase/reductase (SDR) superfamily	misc.short chain dehydrogenase/reductase (SDR)
MZ00000298	AI065472	0.327	0.489	0.194	0.00522543	putative WW-domain oxidoreductase {Oryza sativa (japonica cultivar-group);} ^|^GB|AAK43508.1|13876532|AC020666 putative WW-domain oxidoreductase {Oryza sativa (japonica cultivar-group);}	TA133566_4577 Putative WW-domain oxidoreductase [Oryza sativa (japonica cultivar-group)]	At5g02540	short-chain dehydrogenase/reductase (SDR) family protein, contains INTERPRO family IPR002198 Short-chain dehydrogenase/reductase (SDR) superfamily	misc.short chain dehydrogenase/reductase (SDR)
MZ00024744	TC293782	0.442	0.824	0.631	0.0127472	putative enoyl-ACP reductase {Oryza sativa (japonica cultivar-group);}	TA104420_4577 Putative enoyl-ACP reductase [Oryza sativa (japonica cultivar-group)]	NI	short-chain dehydrogenase/reductase (SDR) family protein, contains INTERPRO family IPR002198 short-chain dehydrogenase/reductase (SDR) superfamily	misc.short chain dehydrogenase/reductase (SDR)
MZ00051744	AZM5_126857	0.104	0.171	0.107	0.0359764	putative glucosyltransferase-2 {Oryza sativa (japonica cultivar-group);}	TA143662_4577 Putative glucosyltransferase-2 [Oryza sativa (japonica cultivar-group)]	At3g11340	UDP-glucoronosyl/UDP-glucosyl transferase family protein, contains Pfam profile: PF00201 UDP-glucoronosyl and UDP-glucosyl transferase	misc.UDP glucosyl and glucoronyl transferases
MZ00012836	CF634127	0.341	0.308	0.432	0.0395918	putative glucosyltransferase {Oryza sativa (japonica cultivar-group);}	CF634127 Indole-3-acetate beta-glucosyltransferase, putative, expressed [Oryza sativa (japonica cultivar-group)]	At4g14090	UDP-glucoronosyl/UDP-glucosyl transferase family protein, contains Pfam profile: PF00201 UDP-glucoronosyl and UDP-glucosyl transferase ;similar to UDP-glucose:anthocyanin 5-O-glucosyltransferase GI:4115563 from (Verbena x hybrida)	misc.UDP glucosyl and glucoronyl transferases
MZ00019593	TC275368	0.484	0.732	0.34	0.00941636	putative Limonoid UDP-glucosyltransferase {Oryza sativa (japonica cultivar-group);}	TA128818_4577 Putative Limonoid UDP-glucosyltransferase [Oryza sativa (japonica cultivar-group)]	At4g15490	UDP-glucoronosyl/UDP-glucosyl transferase family protein, contains Pfam profile: PF00201 UDP-glucoronosyl and UDP-glucosyl transferase ;simalr to UDP-glucose:sinapate glucosyltransferase GI:9794913 from (Brassica napus)	misc.UDP glucosyl and glucoronyl transferases
MZ00028063	TC279442	0.549	0.258	0.462	0.0358877	Anthocyanidin 3-O-glucosyltransferase (EC 2.4.1.115) (Flavonol 3-O-glucosyltransferase) (UDP-glucose flavonoid 3-O-glucosyltransferase)(Bronze-1) (Bz-W22 allele). {Zea mays;}	TA137102_4577 Anthocyanidin 3-O-glucosyltransferase [Zea mays (Maize)]	At5g17050	UDP-glucoronosyl/UDP-glucosyl transferase family protein, similar to UDP glucose:flavonoid 3-o-glucosyltransferase, Vitis vinifera, EMBL:AF000372	misc.UDP glucosyl and glucoronyl transferases
MZ00029247	TC269041	0.511	0.245	0.335	0.0135348	cytochrome c [validated] - rice {Oryza sativa;} ^|^GB|AAV25652.1|53982673|AC137623 putative cytochrome c {Oryza sativa (japonica cultivar-group);} ^|^GB|AAT44244.1|48475175|AC124836 Cytochrome c {Oryza sativ-TRUNCATED-	TA102046_4577 Cytochrome c [Oryza sativa (Rice)]	At4g10040	cytochrome c, putative, similar to cytochrome c (Pumpkin, Winter squash) SWISS-PROT:P00051	mitochondrial electron transport / ATP synthesis.cytochrome c
MZ00039603	CF013009	0.781	0.372	0.327	0.0196207	NADH dehydrogenase (ubiquinone) {Arabidopsis thaliana;}	CF013009 CHCH domain containing protein, expressed [Oryza sativa (japonica cultivar-group)]	At3g06310	NADH-ubiquinone oxidoreductase 19 kDa subunit (NDUFA8) family protein, contains Pfam profile PF05850: NADH-ubiquinone oxidoreductase 19 kDa subunit (NDUFA8); similar to NADH-ubiquinone oxidoreductase 19 kDa subunit (EC 1.6.5.3) (EC 1.6.99.3) (C	mitochondrial electron transport / ATP synthesis.NADH-DH.localisation not clear
MZ00022880	TC268563	0.307	0.323	0.178	0.0118876	contains similarity to anion transporter {Oryza sativa (japonica cultivar-group);}	TA132865_4577 Putative anion transporter [Oryza sativa (Rice)]	At1g02260	transmembrane protein, putative, similar to P protein (Melanocyte-specific transporter protein) (SP:Q04671) {Homo sapiens}; contains 8 transmembrane domains	not assigned.no ontology
MZ00048029	AZM5_23277	0.565	0.917	0.38	0.0254933	unknown protein {Oryza sativa (japonica cultivar-group);}	TA52867_4530 Hypothetical protein OSJNBb0006J12.11 [Oryza sativa (japonica cultivar-group)]	At1g03220	extracellular dermal glycoprotein, putative / EDGP, putative, similar to extracellular dermal glycoprotein EDGP precursor (Daucus carota) GI:285741extracellular dermal glycoprotein, putative / EDGP, putative, similar to extr	not assigned.no ontology
MZ00031114	TC284111	0.0971	0.21	0.099	0.0108308	putative lysophospholipase homolog {Oryza sativa (japonica cultivar-group);}	TA126030_4577 Putative lysophospholipase homolog [Oryza sativa (japonica cultivar-group)]	At1g11090	hydrolase, alpha/beta fold family protein, similar to monoglyceride lipase from (Homo sapiens) GI:14594904, (Mus musculus) GI:2632162; contains Pfam profile PF00561: hydrolase, alpha/beta fold family	not assigned.no ontology
MZ00047427	AZM5_88872	0.371	0.539	0.386	0.00607573	{Oryza sativa (japonica cultivar-group);}	TA62317_4530 OSJNBb0085F13.6 protein [Oryza sativa (japonica cultivar-group)]	At1g12550	oxidoreductase family protein, similar to glyoxylate reductase from Homo sapiens (gi:6002730); contains Pfam D-isomer specific 2-hydroxyacid dehydrogenase, NAD binding domain PF02826	not assigned.no ontology
MZ00026802	TC298941	0.423	0.611	0.424	0.0264866	putative metal-dependent phosphohydrolase HD domain-containing protein {Oryza sativa (japonica cultivar-group);}	TA95474_4577 Putative metal-dependent phosphohydrolase HD domain-containing protein [Oryza sativa (japonica cultivar-group)]	At1g26160	metal-dependent phosphohydrolase HD domain-containing protein, contains Pfam profile PF01966: HD domain	not assigned.no ontology
MZ00021666	TC291457	0.118	0.217	0.204	0.0211557	hydrolase-like {Oryza sativa (japonica cultivar-group);}	TA139061_4577 Hydrolase-like [Oryza sativa (japonica cultivar-group)]	At1g52510	hydrolase, alpha/beta fold family protein, low similarity to SP:P22643 Haloalkane dehalogenase (EC 3.8.1.5) {Xanthobacter autotrophicus}; contains Pfam profile PF00561: hydrolase, alpha/beta fold family or similar to hydrolase, alpha/beta fold	not assigned.no ontology
MZ00026362	TC307016	0.635	0.44	0.429	0.0102962	putative step II splicing factor SLU7 {Oryza sativa (japonica cultivar-group);}	TA127185_4577 Putative step II splicing factor SLU7 [Oryza sativa (japonica cultivar-group)]	At1g65660	zinc knuckle (CCHC-type) family protein, contains Pfam domain, PF00098: Zinc knuckle	not assigned.no ontology
MZ00035177	TC311259	0.502	0.404	1.258	0.00900584	expressed protein {Oryza sativa (japonica cultivar-group);}	AI665396 Expressed protein [Oryza sativa (japonica cultivar-group)]	At2g20830	expressed protein, weak similarity to formiminotransferase cyclodeaminase (GI:3980064) (Gallus gallus) or expressed protein, weak similarity to formiminotransferase cyclodeaminase (GI:3980064) (Gallus gallus)	not assigned.no ontology
MZ00020211	TC308838	0.652	0.477	0.401	0.00342836	hypothetical protein {Arabidopsis thaliana;}	TA29046_4577999 Expressed protein [Oryza sativa (japonica cultivar-group)]	At2g31670	expressed protein, similar to NADH-ubiquinone oxidoreductase B16.6 subunit (EC 1.6.5.3) (EC 1.6.99.3) (Complex I-B16.6) (CI-B16.6) (Gene associated with retinoic-interferon-induced mortality 19 protein) (GRIM-19) (Cell death-regulatory protein	not assigned.no ontology
MZ00012842	CF634242	0.332	0.459	0.428	0.0309411	hypothetical protein {Oryza sativa (japonica cultivar-group);}	TA148711_4577 Hypothetical protein OSJNBa0094J08.19 [Oryza sativa (japonica cultivar-group)]	At2g38480	integral membrane protein, putative, contains 4 transmembrane domains; contains plant integral membrane protein domain, TIGR01569 and PF04535;: Domain of unknown function (DUF588); At3g16300, At1g45222 both share this domain structure; distantl	not assigned.no ontology
MZ00024603	TC300675	0.849	0.462	0.515	0.0393932	expressed protein {Oryza sativa (japonica cultivar-group);}	TA113515_4577 Expressed protein [Oryza sativa (japonica cultivar-group)]	At3g05270	expressed protein, similar to endosome-associated protein (EEA1) (GI:1016368) (Homo sapiens); similar to smooth muscle myosin heavy chain (GI:4417214) (Homo sapiens; contains Pfam profile PF05911: Plant protein of unknown function (DUF869)	not assigned.no ontology
MZ00026892	TC330261	0.652	0.567	0.388	0.0387619	unknown protein {Oryza sativa (japonica cultivar-group);}	TA110127_4577 Hypothetical protein P0425G02.34 [Oryza sativa (japonica cultivar-group)]	At3g08640	alphavirus core protein family, contains Pfam profile: PF00944 alphavirus core protein	not assigned.no ontology
MZ00017024	TC300133	0.388	0.654	0.457	0.0337719	Nitrous oxide reductase, N-terminal {Medicago truncatula;}	TA117372_4577 Hypothetical protein T8M16_230 [Arabidopsis thaliana (Mouse-ear cress)]	At3g56900	aladin-related / adracalin-related, weak similarity to SP:Q9NRG9 Aladin (Adracalin) (GL003) {Homo sapiens}; non-consensus AT-AC splice sites at intron 6	not assigned.no ontology
MZ00009730	TC291457	0.0939	0.178	0.164	0.0373182	hydrolase-like {Oryza sativa (japonica cultivar-group);}	TA139061_4577 Hydrolase-like [Oryza sativa (japonica cultivar-group)]	At4g12830	hydrolase, alpha/beta fold family protein, low similarity to haloalkane dehalogenase from (Mycobacterium avium subsp. avium) GI:14422311, (Pseudomonas pavonaceae) GI:6689030; contains Pfam profile PF00561: hydrolase, alpha/beta fold family	not assigned.no ontology
MZ00055596	TC298710	0.3	0.337	0.233	0.0148301	putative ethylene-inducible protein {Oryza sativa (japonica cultivar-group);}	TA109075_4577 Putative ethylene-inducible protein [Oryza sativa (japonica cultivar-group)]	At5g01410	Encodes a protein predicted to function in tandem with PDX2 to form glutamine amidotransferase complex with involved in vitamin B6 biosynthesis.	not assigned.no ontology
MZ00004958	BM338558	0.247	0.369	0.36	0.0234501	putative Chain A, Crystal Structure Of Phosphopantothenoylcysteine Synthetase {Oryza sativa (japonica cultivar-group);}	TA123332_4577 Putative Chain A, Crystal Structure Of Phosphopantothenoylcysteine Synthetase [Oryza sativa (japonica cultivar-group)]	At5g02080	DNA/panthothenate metabolism flavoprotein family protein, contains Pfam domain PF04127: DNA / pantothenate metabolism flavoproteinDNA/panthothenate metabolism flavoprotein family protein, contains Pfam domain PF04127: DNA /	not assigned.no ontology
MZ00026224	TC299657	0.283	0.405	0.247	0.0382728	unknown protein {Oryza sativa (japonica cultivar-group);}	TA125032_4577	At5g02600	heavy-metal-associated domain-containing protein, low similarity to gi:3168840 copper homeostasis factor; contains Pfam heavy-metal-associated domain PF00403; predicted proteins, Arabidopsis thaliana or heavy-metal-associated domain-containing	not assigned.no ontology
MZ00044322	TC306253	0.61	0.485	0.59	0.038064	unknown protein {Oryza sativa (japonica cultivar-group);}	TA107085_4577 Hypothetical protein OSJNBa0047P18.22 [Oryza sativa (japonica cultivar-group)]	At5g52060	BAG domain-containing protein, contains Pfam:PF02179 BAG domain	not assigned.no ontology
MZ00035698	TC335090	1.038	0.304	0.518	0.0307944	Thiazole biosynthetic enzyme 1-2, chloroplast precursor. {Zea mays;}	TA106323_4577 Thiazole biosynthetic enzyme 1-2, chloroplast precursor [Zea mays (Maize)]	At5g54770	thiazole biosynthetic enzyme, chloroplast (ARA6) (THI1) (THI4), identical to SP:Q38814 Thiazole biosynthetic enzyme, chloroplast precursor (ARA6) {Arabidopsis thaliana}	not assigned.no ontology
MZ00000861	AI902052	0.357	0.745	0.522	0.0134318	cell division inhibitor-like {Oryza sativa (japonica cultivar-group);}	AI902052 Cell division inhibitor-like [Oryza sativa (japonica cultivar-group)]	NA	ATSULA;GIANT CHLOROPLAST 1;expressed protein, similar to YfhF (GI:2804536) (Bacillus subtilis)	not assigned.no ontology
MZ00004317	TC288541	0.326	0.533	0.523	0.0233839	cell division inhibitor-like {Oryza sativa (japonica cultivar-group);}	TA133743_4577 Cell division inhibitor-like [Oryza sativa (japonica cultivar-group)]	NI	ATSULA;GIANT CHLOROPLAST 1;expressed protein, similar to YfhF (GI:2804536) (Bacillus subtilis)	not assigned.no ontology
MZ00012444	TC303137	0.223	0.518	0.565	0.0242942	putative 0-deacetylbaccatin III-10-O-acetyl transferase-like protein {Musa acuminata;}	TA143019_4577 Putative 0-deacetylbaccatin III-10-O-acetyl transferase-like protein [Musa acuminata (Banana)]	NI	transferase family protein, low similarity to Taxus cuspidata transferases: 10-deacetylbaccatin III-10-O-acetyl transferase GI:6746554, taxadienol acetyl transferase GI:6978038, 2-debenzoyl-7,13-diacetylbaccatin III-2-O-benzoyl transferase GI:1	not assigned.no ontology
MZ00015509	TC294550	0.13	0.227	0.247	0.0389591	harpin-induced protein 1 family (HIN1)-like {Oryza sativa (japonica cultivar-group);}	TA20044_4577999 Harpin-induced protein 1 family (HIN1)-like [Oryza sativa (japonica cultivar-group)]	NI		not assigned.no ontology
MZ00026923	CB278090	0.281	0.63	0.532	0.00898254	{Oryza sativa (japonica cultivar-group);}	CB278090 OSJNBa0079F16.3 protein [Oryza sativa (Rice)]	NA	nitrogen regulation family protein, contains Pfam domain PF01207: Dihydrouridine synthase (Dus); similar to (SP:P45672) NIFR3-like protein (SP:P45672) (Azospirillum brasilense)	not assigned.no ontology
MZ00031995	TC321956	0.34	0.922	0.867	0.0147994	putative WD-40 repeat protein {Oryza sativa (japonica cultivar-group);}	CO458435 Transducin family protein, putative, expressed [Oryza sativa (japonica cultivar-group)]	NI	transducin family protein / WD-40 repeat family protein, contains contains Pfam PF00400: WD domain, G-beta repeat (7 copies, 3 weak);similar to gene PC326 protein - mouse, PIR2:S37694	not assigned.no ontology
MZ00033132	TC283424	0.396	0.635	0.862	0.0378017	putative pirin {Oryza sativa (japonica cultivar-group);}	TA125429_4577 Putative pirin [Oryza sativa (japonica cultivar-group)]	NI	pirin, putative, similar to SP:O00625 Pirin {Homo sapiens}; contains Pfam profile PF02678: Pirin	not assigned.no ontology
MZ00036506	TC281737	0.376	0.568	0.667	0.0401502	unknown protein {Oryza sativa (japonica cultivar-group);}	TA19538_4577999 Hypothetical protein P0426G01.8 [Oryza sativa (japonica cultivar-group)]	NI	hydrolase, alpha/beta fold family protein, low similarity to hydrolase (Terrabacter sp. DBF63) GI:14196240; contains Pfam profile PF00561: hydrolase, alpha/beta fold family	not assigned.no ontology
MZ00038647	CD956286	0.116	0.286	0.242	0.0334074	harpin-induced protein 1 family (HIN1)-like {Oryza sativa (japonica cultivar-group);}	CD956286 Harpin-induced protein 1 family (HIN1)-like [Oryza sativa (japonica cultivar-group)]	NI		not assigned.no ontology
MZ00053447	CD957857	0.561	0.642	0.301	0.0271801	interferon-related putative protein {Homo sapiens;}	CD957857 Interferon-related IFRD2 (PC4-B) protein [Homo sapiens (Human)]	NI		not assigned.no ontology
MZ00000968	AI964511	1.285	0.915	0.385	0.0468425	putative protein {Oryza sativa;}	TA117383_4577 3-isopropylmalate dehydratase, small subunit-like [Oryza sativa (japonica cultivar-group)]	At2g43090	aconitase C-terminal domain-containing protein, contains Pfam profile PF00694: Aconitase C-terminal domain	not assigned.no ontology.aconitase C-terminal domain-containing protein
MZ00031202	TC215192	0.338	0.542	0.331	0.015407	hypothetical protein F15H11.6 [imported] - Arabidopsis thaliana {Arabidopsis thaliana;} ^|^GB|AAN13082.1|23297064|AY142624 unknown protein {Arabidopsis thaliana;} ^|^GB|AAM64351.1|21592400|AY086279 zinc finger and C2 domain protein, putative {Arabidopsis thaliana;} ^|^GB|AAD55497.1|5902395|AC008148 Hypothetical protein {Arabidopsis thaliana;}	TA128705_4577 C2 domain-containing protein-like [Oryza sativa (japonica cultivar-group)]	At3g17980	C2 domain-containing protein, similar to zinc finger and C2 domain protein GI:9957238 from (Arabidopsis thaliana)	not assigned.no ontology.C2 domain-containing protein
MZ00031847	TC330059	0.618	0.992	0.496	0.00339797	glycine-rich protein GRP22-like {Oryza sativa (japonica cultivar-group);}	TA148464_4577	NI		not assigned.no ontology.glycine rich proteins
MZ00020371	TC301192	0.264	0.468	0.44	0.0359586	hypothetical protein {Oryza sativa (japonica cultivar-group);}	TA37752_4577999 Hypothetical protein OSJNBb0060I05.12 [Oryza sativa (japonica cultivar-group)]	At4g23470	hydroxyproline-rich glycoprotein family protein, contains proline-rich extensin domains, INTERPRO:IPR002965 or hydroxyproline-rich glycoprotein family protein, contains proline-rich extensin domains, INTERPRO:IPR002965 or similar to proline-r	not assigned.no ontology.hydroxyproline rich proteins
MZ00005730	TC319266	0.611	0.495	0.348	0.0387682	putative selenium-binding protein {Arabidopsis thaliana;}	TA147668_4577 PPR986-12, putative, expressed [Oryza sativa (japonica cultivar-group)]	At2g22070	pentatricopeptide (PPR) repeat-containing protein, contains INTERPRO:IPR002885 PPR repeats	not assigned.no ontology.pentatricopeptide (PPR) repeat-containing protein
MZ00035849	TC290468	0.445	0.319	0.79	0.0305848	Hypothetical protein {Oryza sativa (japonica cultivar-group);}	TA137884_4577 Hypothetical protein OJ1134F05.14 [Oryza sativa (japonica cultivar-group)]	At3g28640	pentatricopeptide (PPR) repeat-containing protein, contains Pfam profile PF01535: PPR repeatpentatricopeptide (PPR) repeat-containing protein, contains Pfam profile PF01535: PPR repeat	not assigned.no ontology.pentatricopeptide (PPR) repeat-containing protein
MZ00028572	TC321037	0.443	0.494	0.209	0.00467508	putative fertility restorer {Oryza sativa (japonica cultivar-group);}	TA138290_4577 Putative fertility restorer [Oryza sativa (japonica cultivar-group)]	At4g30825	pentatricopeptide (PPR) repeat-containing protein, contains Pfam profile PF01535: PPR repeat	not assigned.no ontology.pentatricopeptide (PPR) repeat-containing protein
MZ00031592	TC297460	4.393	0.448	2.539	0.00466503	{Oryza sativa (japonica cultivar-group);}	TA132447_4577 Expressed protein [Oryza sativa (japonica cultivar-group)]	At1g02070	expressed protein	not assigned.unknown
MZ00021904	TC331191	0.256	0.196	0.317	0.0127094	unknown protein {Oryza sativa (japonica cultivar-group);}	TA156649_4577 Hypothetical protein OSJNBb0034B12.21 [Oryza sativa (japonica cultivar-group)]	At1g21500	expressed protein	not assigned.unknown
MZ00026859	BM078183	0.426	0.696	0.421	0.0447164	{Oryza sativa (japonica cultivar-group);}	BM078183 OSJNBa0038O10.25 protein [Oryza sativa (japonica cultivar-group)]	At1g28150	expressed protein	not assigned.unknown
MZ00030887	TC301031	0.562	0.643	0.395	0.0338093	unknown protein {Arabidopsis thaliana;}	TA138427_4577 Hypothetical protein At1g32520 [Arabidopsis thaliana (Mouse-ear cress)]	At1g32520	expressed protein, similar to hypothetical protein [Oryza sativa (japonica cultivar-group)] (GB:XP_475242.1)	not assigned.unknown
MZ00000151	TC299379	0.74	0.861	0.474	0.0197338	unknown protein {Arabidopsis thaliana;}	TA148744_4577 Uncharacterized plant-specific domain TIGR01627 family protein, expressed [Oryza sativa (japonica cultivar-group)]	At1g33800	expressed protein, contains Pfam profile PF04669: Protein of unknown function (DUF579)	not assigned.unknown
MZ00013569	TC331413	0.463	0.759	0.484	0.0309624	contains ESTs AU066201(S5593),AU032549(S10727),AU088748(S5593) unknown protein {Oryza sativa (japonica cultivar-group);}	TA104734_4577 P0460E08.25 protein [Oryza sativa (japonica cultivar-group)]	At1g52220	expressed protein or expressed protein, similar to expressed protein [Arabidopsis thaliana] (TAIR:At2g46820.1); similar to unknown protein [Oryza sativa (japonica cultivar-group)] (GB:XP_478022.1)	not assigned.unknown
MZ00013150	TC335206	0.465	0.453	0.93	0.0491732	putative DD1A protein {Oryza sativa (japonica cultivar-group);}	AY107390 Putative DD1A protein [Oryza sativa (japonica cultivar-group)]	At1g55360	expressed protein, contains Pfam profile PF03080: Arabidopsis proteins of unknown function	not assigned.unknown
MZ00040043	CF046802	0.392	0.664	0.315	0.0135997	unknown protein {Oryza sativa (japonica cultivar-group);}	CF046802 Hypothetical protein OSJNBb0036F07.14 [Oryza sativa (japonica cultivar-group)]	At1g62250	expressed protein or expressed protein	not assigned.unknown
MZ00036790	TC335635	0.271	0.425	0.264	0.0453642	unknown protein {Oryza sativa (japonica cultivar-group);}	TA130556_4577 Hypothetical protein OJ1735_C10.6 [Oryza sativa (japonica cultivar-group)]	At1g64355	expressed protein or expressed protein, similar to hypothetical protein Tery02003428 [Trichodesmium erythraeum IMS101] (GB:ZP_00326379.1)	not assigned.unknown
MZ00044177	TC317776	0.303	0.843	0.448	0.0370012	unknown protein {Oryza sativa (japonica cultivar-group);}	TA130555_4577 Hypothetical protein OJ1735_C10.6 [Oryza sativa (japonica cultivar-group)]	At1g64355	expressed protein or expressed protein, similar to hypothetical protein Tery02003428 [Trichodesmium erythraeum IMS101] (GB:ZP_00326379.1)	not assigned.unknown
MZ00026931	TC330011	0.672	0.394	0.58	0.0303162	{Oryza sativa (japonica cultivar-group);}	TA125138_4577 OSJNBb0015G09.12 protein [Oryza sativa (japonica cultivar-group)]	At1g76020	expressed protein	not assigned.unknown
MZ00035155	TC311215	0.87	0.941	0.473	0.016986	unknown protein {Oryza sativa (japonica cultivar-group);}	TA129385_4577 Hypothetical protein OSJNBa0086N05.106 [Oryza sativa (japonica cultivar-group)]	At2g14560	expressed protein, contains Pfam profile PF04525: Protein of unknown function (DUF567) or expressed protein, contains Pfam profile PF04525: Protein of unknown function (DUF567)	not assigned.unknown
MZ00055756	TC304478	1.073	1.229	0.488	0.0111373	{Oryza sativa (japonica cultivar-group);}	TA117243_4577 OSJNBa0073E02.5 protein [Oryza sativa (Rice)]	At2g20515	expressed protein	not assigned.unknown
MZ00031131	TC296021	0.816	0.642	0.392	0.0151736	unknown protein {Arabidopsis thaliana;}	TA141066_4577 Expressed protein [Oryza sativa (japonica cultivar-group)]	At2g26340	expressed protein	not assigned.unknown
MZ00055288	TC328656	0.535	0.431	0.729	0.00512898	unknown protein {Oryza sativa (japonica cultivar-group);}	TA134854_4577 Hypothetical protein OJ1611_C08.7 [Oryza sativa (japonica cultivar-group)]	At2g32970	expressed protein	not assigned.unknown
MZ00001288	AZM5_19503	0.858	0.327	0.454	0.00663156	similar to an Arabidopsis thialiana chromosome BAC genomic sequence; unknown protein (AC005896) {Oryza sativa (japonica cultivar-group);}	TA134978_4577 Similar to an Arabidopsis thialiana chromosome BAC genomic sequence [Oryza sativa (Rice)]	At2g37330	ALUMINUM SENSITIVE 3;expressed protein, and genefinder	not assigned.unknown
MZ00017532	TC320074	0.219	0.432	1.059	0.0458527	unknown protein {Oryza sativa (japonica cultivar-group);}	TA30445_4558 Hypothetical protein P0551C06.13-1 [Oryza sativa (japonica cultivar-group)]	At3g12685	expressed protein, contains Pfam domain, PF02681: Uncharacterized BCR, COG1963	not assigned.unknown
MZ00020461	TC294759	1.418	0.457	0.395	0.000381421	expressed protein {Oryza sativa (japonica cultivar-group);}	TA105230_4577 Expressed protein [Oryza sativa (japonica cultivar-group)]	At3g15840	expressed protein or expressed protein or expressed protein	not assigned.unknown
MZ00000435	TC314348	0.385	0.213	0.567	0.0352714	unknown protein {Oryza sativa (japonica cultivar-group);}	TA98878_4577 Hypothetical protein OSJNBa0052O12.17 [Oryza sativa (japonica cultivar-group)]	At3g19340	expressed protein	not assigned.unknown
MZ00019504	TC308686	0.283	0.412	0.415	0.0136374	rhodanese-like domain-containing protein -like {Oryza sativa (japonica cultivar-group);}	TA132829_4577 Rhodanese-like domain-containing protein-like [Oryza sativa (japonica cultivar-group)]	At4g24750	similar to rhodanese-like domain-containing protein [Arabidopsis thaliana] (TAIR:At3g08920.1); similar to rhodanese family protein-like [Oryza sativa (japonica cultivar-group)] (GB:XP_450481.1); contains InterPro domain Rhodanese-like (InterPro	not assigned.unknown
MZ00036678	TC299983	1.379	0.581	0.356	0.00522543	contains ESTs AU097436(S4951),D41930(S4951),AU101944(S2163),AU095016 (E50186),AU058216(E50186),C72995(E2631),D40291(S2163), D41387(S3866) unknown protein {Oryza sativa (japonica cultivar-group);}	TA109866_4577 Hypothetical protein P0410E03.33-1 [Oryza sativa (japonica cultivar-group)]	At4g32460	expressed protein, contains Pfam profile PF04862: Protein of unknown function, DUF642 or expressed protein, contains Pfam profile PF04862: Protein of unknown function, DUF642	not assigned.unknown
MZ00000278	AA979798	0.0882	0.133	0.137	0.0444502	lysine decarboxylase-like protein {Arabidopsis thaliana;}	AA979798 Lysine decarboxylase-like protein [Arabidopsis thaliana (Mouse-ear cress)]	At4g35190	expressed protein, contains Pfam profile PF03641: decarboxylase family protein	not assigned.unknown
MZ00017156	TC310670	0.374	0.583	0.408	0.0401638	unknown protein {Oryza sativa (japonica cultivar-group);}	TA137199_4577 SLT1 protein, putative, expressed [Oryza sativa (japonica cultivar-group)]	At5g02480	expressed protein, p	not assigned.unknown
MZ00028681	TC283860	0.213	0.463	0.271	0.0114792	unknown {Sorghum bicolor;}	TA127812_4577 Hypothetical protein 110K5.12 [Sorghum bicolor (Sorghum) (Sorghum vulgare)]	At5g05250	expressed protein	not assigned.unknown
MZ00010658	TC285531	0.154	0.258	0.191	0.0306335	{Oryza sativa (japonica cultivar-group);}	TA145755_4577 OSJNBa0071G03.4 protein [Oryza sativa (japonica cultivar-group)]	At5g24860	expressed protein	not assigned.unknown
MZ00017251	TC312208	0.635	0.376	0.328	0.0381694	unknown protein {Oryza sativa (japonica cultivar-group);}	BG840486 Arabidopsis thaliana genomic DNA, chromosome 5, TAC clone:K3K3 [Arabidopsis thaliana (Mouse-ear cress)]	At5g39210	expressed protein	not assigned.unknown
MZ00004515	BM073516	0.277	0.386	0.595	0.0387873	hypothetical protein {Oryza sativa (japonica cultivar-group);}	TA153461_4577 Hypothetical protein OJ1001_C01.107 [Oryza sativa (japonica cultivar-group)]	At5g45540	expressed protein, contains Pfam domain, PF04578: Protein of unknown function, DUF594; expression supported by MPSS	not assigned.unknown
MZ00012819	TC300539	0.379	0.783	0.757	0.0351681	glycosyltransferase {Sorghum bicolor;}	TA25278_4577999 Glycosyltransferase [Sorghum bicolor (Sorghum) (Sorghum vulgare)]	NI	expressed protein, contains Pfam domain, PF04577: Protein of unknown function (DUF563)	not assigned.unknown
MZ00023884	TC317115	0.393	0.736	1.015	0.00688603	unknown protein {Oryza sativa (japonica cultivar-group);}	TA93907_4577 Hypothetical protein [Arabidopsis thaliana (Mouse-ear cress)]	NI	expressed protein, ESTs gb:AA650895, gb:AA720043 and gb:R29777 come from this gene	not assigned.unknown
MZ00008128	TC334975	0.791	0.384	0.682	0.038292	putative ectonucleoside triphosphate diphosphohydrolase {Oryza sativa (japonica cultivar-group);}	TA134458_4577 Putative ectonucleoside triphosphate diphosphohydrolase [Oryza sativa (japonica cultivar-group)]	At2g02970	nucleoside phosphatase family protein / GDA1/CD39 family protein, low similarity to SP:P55772 Ectonucleoside triphosphate diphosphohydrolase 1 (EC 3.6.1.5) (Ecto-apyrase) {Mus musculus}; contains Pfam profile PF01150: GDA1/CD39 (nucleoside phos	nucleotide metabolism.degradation
MZ00023067	TC294907	0.473	0.715	0.357	0.0253935	{Oryza sativa (indica cultivar-group);}	TA137838_4577 H0901F07.3 protein [Oryza sativa (Rice)]	At5g12200	dihydropyrimidinase / DHPase / dihydropyrimidine amidohydrolase / hydantoinase (PYD2), identical to dihydropyrimidine amidohydrolase (PYD2) (Arabidopsis thaliana) GI:28194047; similar to SP:Q9EQF5 Dihydropyrimidinase (EC 3.5.2.2) (DHPase) (Hyda	nucleotide metabolism.degradation
MZ00039673	CF017826	0.531	0.431	0.352	0.0299702	putative inorganic diphosphatase {Oryza sativa (japonica cultivar-group);}	CF017826 Vacuolar H+-translocating inorganic pyrophosphatase [Zea mays (Maize)]	At1g15690	ATAVP3;AVP-3;VACUOLAR H+ - PYROPHOSPHATASE AVP-3;pyrophosphate-energized vacuolar membrane proton pump / pyrophosphate-energized inorganic pyrophosphatase (AVP-3), identical to pyrophosphate-energized vacuolar membrane proton pump (pyrophosphat	nucleotide metabolism.phosphotransfer and pyrophosphatases.misc
MZ00035761	TC334239	0.657	0.66	0.363	0.00899994	putative inorganic pyrophosphatase {Oryza sativa (japonica cultivar-group);}	TA104629_4577 Putative inorganic pyrophosphatase [Oryza sativa (japonica cultivar-group)]	At5g09650	inorganic pyrophosphatase family protein, similar to SP:Q15181 Inorganic pyrophosphatase (EC 3.6.1.1) (Pyrophosphate {Homo sapiens}; contains Pfam profile PF00719: inorganic pyrophosphatase	nucleotide metabolism.phosphotransfer and pyrophosphatases.misc
MZ00017159	TC293905	0.396	0.743	0.596	0.00178641	Formyl transferase, N-terminal {Medicago truncatula;}	TA135250_4577 Formyl transferase family protein, expressed [Oryza sativa (japonica cultivar-group)]	NI	phosphoribosylglycinamide formyltransferase, similar to phosphoribosylglycinamide formyltransferase, chloroplast precursor (Arabidopsis thaliana) SWISS-PROT:P52422	nucleotide metabolism.synthesis.purine.GAR transformylase
MZ00025407	TC281265	0.705	0.186	0.483	0.0249717	Polyamine oxidase precursor (EC 1.5.3.11). {Zea mays;}	TA112963_4577 Polyamine oxidase precursor [Zea mays (Maize)]	At5g13700	polyamine oxidase, putative, similar to SP:O64411 Polyamine oxidase precursor (EC 1.5.3.11) from Zea mays	polyamine metabolism.degradation.polyamin oxidase
MZ00029711	TC323965	0.541	0.626	0.429	0.034927	putative isoleucyl-tRNA synthetase {Oryza sativa (japonica cultivar-group);}	TA127773_4577 Putative isoleucyl-tRNA synthetase [Oryza sativa (japonica cultivar-group)]	At5g49030	tRNA synthetase class I (I, L, M and V) family protein, similar to SP:P41972 Isoleucyl-tRNA synthetase (EC 6.1.1.5) (Isoleucine--tRNA ligase) (IleRS) {Staphylococcus aureus}; contains Pfam profile PF00133: tRNA synthetases class I (I, L, M and	protein.aa activation
MZ00028815	TC307358	0.424	0.882	0.507	0.010194	putative tRNA-glutamine synthetase {Oryza sativa (japonica cultivar-group);}	CO444318 Putative tRNA-glutamine synthetase [Oryza sativa (japonica cultivar-group)]	NI	OVA9;OVULE ABORTION 9;glutamine-tRNA ligase, putative / glutaminyl-tRNA synthetase, putative / GlnRS, putative, similar to tRNA-glutamine synthetase GI:2995454 from (Lupinus luteus)	protein.aa activation
MZ00032919	TC299182	0.448	1.093	0.344	0.0138436	putative metacaspase, having alternative splicing products {Oryza sativa (japonica cultivar-group);}	TA125407_4577 Putative metacaspase, having alternative splicing products [Oryza sativa (japonica cultivar-group)]	At1g02170	AMC1;ATMCPB1;MCP1B;LSD ONE LIKE 3;Metacaspase AtMCP1b. Arginine/lysine-specific cysteine protease activity. Induces apoptosis in yeast. Contains Pfam profile PF00656: ICE-like protease (caspase) p20 domain	protein.degradation
MZ00022811	TC280108	0.403	0.452	0.555	0.0299702	dipeptidase {Arabidopsis thaliana;}	TA136892_4577 Putative glutamate carboxypeptidase [Oryza sativa (japonica cultivar-group)]	At3g54720	glutamate carboxypeptidase, putative (AMP1), identical to GI:15624092 glutamate carboxypeptidase {Arabidopsis thaliana}; ileal peptidase, Rattus norvegicus, EMBL:AF009921; identical to cDNA glutamate carboxypeptidase (AMP1) GI:15624091; contai	protein.degradation
MZ00006190	CA399028	0.343	1.511	1.368	0.0266672	Leucine aminopeptidase 2, chloroplast precursor (EC 3.4.11.1) (LAP 2)(Leucyl aminopeptidase 2) (Proline aminopeptidase 2) (EC 3.4.11.5)(Prolyl aminopeptidase 2). {Oryza sativa;}	TA127953_4577 Putative leucine aminopeptidase 1 [Oryza sativa (Rice)]	NI	cytosol aminopeptidase, identical to cytosol aminopeptidase SP:P30184 from (Arabidopsis thaliana); contains Pfam profiles: PF00883 cytosol aminopeptidase family catalytic domain, PF02789: cytosol aminopeptidase family N-terminal domain	protein.degradation
MZ00040244	CF059955	0.339	0.547	0.601	0.0271801	unknown protein {Oryza sativa (japonica cultivar-group);}	CF059955 Hypothetical protein OSJNBa0003O19.4 [Oryza sativa (Rice)]	NI	human Rev interacting-like family protein / hRIP family protein, contains InterPro accession IPR001164: Human Rev interacting-like protein (hRIP) or similar to human Rev interacting-like family protein / hRIP family protein [Arabidopsis thalia	protein.degradation
MZ00005985	BQ619125	0.47	1.39	0.742	0.00281772	AAA-type ATPase-like {Oryza sativa (japonica cultivar-group);}	TA109525_4577 AAA-type ATPase-like [Oryza sativa (japonica cultivar-group)]	NI	AAA-type ATPase family protein, contains Pfam profile: ATPase family PF00004	protein.degradation.AAA type
MZ00030942	TC305021	0.145	0.0859	0.0328	0.0229816	{Oryza sativa (japonica cultivar-group);}	TA133300_4577 OSJNBa0035O13.5 protein [Oryza sativa (japonica cultivar-group)]	At5g45890	senescence-specific SAG12 protein (SAG12) / cysteine proteinase, putative, identical to senescence-specific protein SAG12 GI:1046373 from (Arabidopsis thaliana)	protein.degradation.cysteine protease
MZ00013706	TC330173	0.451	0.976	0.477	0.00688603	putative DegP protease {Oryza sativa (japonica cultivar-group);}	TA12989_4577999 Putative DegP protease [Oryza sativa (japonica cultivar-group)]	At3g27925	DegP protease, putative, SP:022609; almost identical to DegP protease precursor GB:AF028842 from (Arabidopsis thaliana) (J. Biol. Chem. 273 (12), 7094-7098 (1998))	protein.degradation.serine protease
MZ00036419	TC300197	0.799	0.747	0.358	0.00672886	unknown protein {Oryza sativa (japonica cultivar-group);}	TA101779_4577 Hypothetical protein OJ1643_A10.30 [Oryza sativa (japonica cultivar-group)]	At5g23140	ATP-dependent Clp protease proteolytic subunit, putative, nClpP2/nClpP7; similar to SP:Q9X6W8 ATP-dependent Clp protease proteolytic subunit (EC 3.4.21.92) (Endopeptidase Clp) from (Azospirillum brasilense)	protein.degradation.serine protease
MZ00042331	TC289737	0.59	0.522	0.35	0.00512005	unknown protein {Oryza sativa (japonica cultivar-group);}	TA101808_4577 Hypothetical protein OJ1643_A10.30 [Oryza sativa (japonica cultivar-group)]	At5g23140	ATP-dependent Clp protease proteolytic subunit, putative, nClpP2/nClpP7; similar to SP:Q9X6W8 ATP-dependent Clp protease proteolytic subunit (EC 3.4.21.92) (Endopeptidase Clp) from (Azospirillum brasilense)	protein.degradation.serine protease
MZ00011603	CF053049	2.652	0.273	0.23	0.0462885	NA	CF053049 Ubiquitin-conjugating enzyme [Triticum aestivum (Wheat)]	At4g27960	ubiquitin-conjugating enzyme E2-17 kDa 9 (UBC9), E2; identical to gi:297883, SP:P35132; identical to cDNA UBC9 for ubiquitin conjugating enzyme homolog GI:297883 or ubiquitin-conjugating enzyme E2-17 kDa 9 (UBC9), E2; ident	protein.degradation.ubiquitin.E2
MZ00029752	TC321317	0.502	0.473	0.688	0.0150077	{Oryza sativa (japonica cultivar-group);}	TA133585_4577	At1g45180	zinc finger (C3HC4-type RING finger) family protein, similar to Pfam domain, PF00097: Zinc finger, C3HC4 type (RING finger)	protein.degradation.ubiquitin.E3.RING
MZ00037861	TC305969	0.401	0.989	0.45	0.00241881	OJ1734_E02.21-2 gene product {Oryza sativa (japonica cultivar-group);}	TA115397_4577 Putative NEP1-interacting protein [Oryza sativa (japonica cultivar-group)]	At1g74410	zinc finger (C3HC4-type RING finger) family protein, contains Pfam profile: PF00097 zinc finger, C3HC4 type (RING finger)	protein.degradation.ubiquitin.E3.RING
MZ00044733	TC319726	0.391	0.611	0.363	0.0236528	OJ1734_E02.21-2 gene product {Oryza sativa (japonica cultivar-group);}	TA115399_4577 Putative NEP1-interacting protein [Oryza sativa (japonica cultivar-group)]	At1g74410	zinc finger (C3HC4-type RING finger) family protein, contains Pfam profile: PF00097 zinc finger, C3HC4 type (RING finger)	protein.degradation.ubiquitin.E3.RING
MZ00039795	CF027034	0.6	0.531	0.323	0.0135997	geranylgeranyl hydrogenase {Triticum aestivum;}	CF027034 Geranylgeranyl hydrogenase [Triticum aestivum (Wheat)]	At1g74470	zinc finger (C3HC4-type RING finger) family protein, contains Pfam profile: PF00097 zinc finger, C3HC4 type (RING finger)	protein.degradation.ubiquitin.E3.RING
MZ00026147	TC280489	0.392	0.631	0.737	0.0447581	contains ESTs AU101517(E60867),AU101518(E60867) similar to Arabidopsis thaliana chromosome 5, At5g12310 unknown protein {Oryza sativa (japonica cultivar-group);}	TA113081_4577 RING finger-like protein [Oryza sativa (japonica cultivar-group)]	NI	zinc finger (C3HC4-type RING finger) family protein, contains Pfam profile: PF00097 zinc finger, C3HC4 type (RING finger)	protein.degradation.ubiquitin.E3.RING
MZ00048167	AZM5_106935	0.348	1.242	1.043	0.0135997	contains ESTs AU070737(R10171),AU163462(R10171) unknown protein {Oryza sativa (japonica cultivar-group);}	BE597786 Hypothetical protein B1011A07.5 [Oryza sativa (japonica cultivar-group)]	NI	zinc finger (C3HC4-type RING finger) family protein, contains Pfam domain, PF00097: Zinc finger, C3HC4 type (RING finger)	protein.degradation.ubiquitin.E3.RING
MZ00031510	TC331159	0.277	0.267	0.548	0.0176829	putative F-box protein Fbl2 {Oryza sativa (japonica cultivar-group);}	TA26593_4558 Putative F-box protein Fbl2 [Oryza sativa (japonica cultivar-group)]	At2g25490	EBF1;FBL6;EIN3-BINDING F BOX PROTEIN 1;F-box family protein (FBL6), contains similarity to grr1 GI:2407790 from (Glycine max)	protein.degradation.ubiquitin.E3.SCF.FBOX
MZ00029498	TC280115	0.428	0.623	0.821	0.0219381	kelch repeat-containing F-box protein-like {Oryza sativa (japonica cultivar-group);}	TA111832_4577 Kelch repeat-containing F-box protein-like [Oryza sativa (japonica cultivar-group)]	NI	kelch repeat-containing F-box family protein, similar to SKP1 interacting partner 6 (Arabidopsis thaliana) GI:10716957; contains Pfam profiles PF01344: Kelch motif, PF00646: F-box domain	protein.degradation.ubiquitin.E3.SCF.FBOX
MZ00013907	TC332562	1.312	0.638	0.46	0.0370168	{Oryza sativa (japonica cultivar-group);}	TA108705_4577 OSJNBa0058G03.7 protein [Oryza sativa (japonica cultivar-group)]	At1g29150	RPN6;19S PROTEOSOME SUBUNIT 9;26S proteasome regulatory subunit, putative (RPN6), similar to 19S proteosome subunit 9 GB:AAC34120 GI:3450889 from (Arabidopsis thaliana)	protein.degradation.ubiquitin.proteasom
MZ00044466	TC325362	0.36	0.285	0.224	0.0475329	unknown protein {Arabidopsis thaliana;}	TA145960_4577 Hypothetical protein At1g75690 [Arabidopsis thaliana (Mouse-ear cress)]	At1g75690	chaperone protein dnaJ-related, contains Pfam PF00684 : DnaJ central domain (4 repeats); similar to bundle sheath defective protein 2 (GI:4732091) (Zea mays)	protein.folding
MZ00005366	BM499069	0.699	0.607	0.443	0.0332776	immunophilin-like {Oryza sativa (japonica cultivar-group);}	BM499069 Immunophilin-like [Oryza sativa (japonica cultivar-group)]	At3g12340	similar to immunophilin-related / FKBP-type peptidyl-prolyl cis-trans isomerase-related [Arabidopsis thaliana] (TAIR:At4g25340.1); similar to putative immunophilin/FKBP-type peptidyl-prolyl cis-trans isomerase [Helianthus annuus] (GB:AAR23804.1	protein.folding
MZ00036515	BG354265	0.483	0.666	0.49	0.0272792	putative chloroplast chaperonin {Oryza sativa (japonica cultivar-group);}	BG354265 Putative chloroplast chaperonin [Oryza sativa (Rice)]	At3g60210	chloroplast chaperonin 10, putative, similar to chloroplast chaperonin 10 GI:14041813 from (Arabidopsis thaliana)	protein.folding
MZ00041409	TC294467	0.673	1.011	0.447	0.013982	putative chloroplast chaperonin {Oryza sativa (japonica cultivar-group);}	TA111236_4577 Putative chloroplast chaperonin [Oryza sativa (Rice)]	At3g60210	chloroplast chaperonin 10, putative, similar to chloroplast chaperonin 10 GI:14041813 from (Arabidopsis thaliana)	protein.folding
MZ00028894	TC322962	0.379	0.699	0.713	0.0261064	putative immunophilin {Oryza sativa (japonica cultivar-group);}	TA134791_4577 Putative immunophilin / FKBP-type peptidyl-prolyl cis-trans isomerase [Oryza sativa (japonica cultivar-group)]	NI	immunophilin / FKBP-type peptidyl-prolyl cis-trans isomerase family protein, identical to Probable FKBP-type peptidyl-prolyl cis-trans isomerase 2, chloroplast precursor (Ppiase) (Rotamase) (SP:O22870)(Arabidopsis thaliana); contains Pfam PF002	protein.folding
MZ00038088	CD441386	0.408	0.68	0.565	0.0345677	putative 20 kDa chaperonin, chloroplast {Oryza sativa (japonica cultivar-group);}	CD441386 Putative 20 kDa chaperonin, chloroplast [Oryza sativa (japonica cultivar-group)]	NI	20 kDa chaperonin, chloroplast (CPN21) (CHCPN10) (CPN20), identical to chloroplast 20 kDa chaperonin, chloroplast precursor (Protein Cpn21), chloroplast protein Cpn10, chloroplast chaperonin 10 (Ch-CPN10), SP:O65282 from (Arabidopsis thaliana);	protein.folding
MZ00015575	TC303934	0.821	0.723	0.397	0.0402797	dual-specificity phosphatase protein {Oryza sativa;}	TA121713_4577 Dual-specificity phosphatase protein [Oryza sativa (Rice)]	At1g05000	tyrosine specific protein phosphatase family protein, contains tyrosine specific protein phosphatases active site, PROSITE:PS00383	protein.postranslational modification
MZ00026837	TC290186	0.273	0.274	0.422	0.0180659	putative ankyrin-kinase {Oryza sativa (japonica cultivar-group);}	TA115709_4577 Putative ankyrin-kinase [Oryza sativa (japonica cultivar-group)]	At1g14000	protein kinase family protein / ankyrin repeat family protein, contains Pfam profiles: PF00069 protein kinase domain, PF00023 ankyrin repeat	protein.postranslational modification
MZ00050297	TC333564	0.383	0.289	0.365	0.0483848	putative protein kinase {Oryza sativa (japonica cultivar-group);}	TA130909_4577 Hypothetical protein B1377B10.7 [Oryza sativa (japonica cultivar-group)]	At3g17750	protein kinase family protein, contains Pfam profile: PF00069 Eukaryotic protein kinase domain	protein.postranslational modification
MZ00011512	TC335693	0.433	0.305	0.537	0.0267601	protein kinase C binding {Arabidopsis thaliana;}	TA132712_4577 Hypothetical protein At3g56490 [Arabidopsis thaliana (Mouse-ear cress)]	At3g56490	zinc-binding protein, putative / protein kinase C inhibitor, putative, similar to 14 kDa zinc-binding protein (Protein kinase C inhibitor, PKCI) (Zea mays) Swiss-Prot:P42856	protein.postranslational modification
MZ00050437	AZM5_112958	0.428	0.697	0.398	0.0452778	hypothetical protein similar to Lycopersicon esculentum putative acid phosphatase {Oryza sativa (japonica cultivar-group);}	TA131182_4577 P0025A05.29 [Oryza sativa (japonica cultivar-group)]	At4g29530	2,3-diketo-5-methylthio-1-phosphopentane phosphatase family, contains TIGRfam TIGR01489: 2,3-diketo-5-methylthio-1-phosphopentane phosphatase	protein.postranslational modification
MZ00019684	DR791569	0.799	0.44	0.802	0.0409816	protein kinase-like protein {Oryza sativa (japonica cultivar-group);}	DR791569 Protein kinase-like protein [Oryza sativa (Rice)]	At2g17090	protein kinase family protein, similar to Arabidopsis thaliana APK1A (SP:Q06548), APK1B (SP:P46573); contains Pfam profile: PF00069 Protein kinase domain	protein.postranslational modification.kinase.receptor like cytoplasmatic kinase II
MZ00005807	BQ280301	0.549	0.41	0.536	0.0269315	putative protein serine/threonine kinase {Oryza sativa (japonica cultivar-group);}	BQ280301 putative protein kinase [Oryza sativa (japonica cultivar-group)]	At5g13160	protein kinase family protein, contains protein kinase domain, Pfam:PF00069	protein.postranslational modification.kinase.receptor like cytoplasmatic kinase VII
MZ00010024	TC291628	0.74	0.623	0.441	0.0387504	putative protein serine/threonine kinase {Triticum aestivum;}	TA129194_4577 Hypothetical protein STK [Triticum aestivum (Wheat)]	At5g13160	protein kinase family protein, contains protein kinase domain, Pfam:PF00069	protein.postranslational modification.kinase.receptor like cytoplasmatic kinase VII
MZ00020472	TC255174	0.497	0.715	0.752	0.0163834	putative protein serine/threonine kinase {Oryza sativa (japonica cultivar-group);} ^|^GB|BAD22970.1|48716359|AP004048 putative protein serine/threonine kinase {Oryza sativa (japonica cultivar-group);} -TRUNCATED-	TA123922_4577 Hypothetical protein P0474F11.3 [Oryza sativa (japonica cultivar-group)]	NI	protein kinase, putative, similar to protein kinase APK1A (Arabidopsis thaliana) Swiss-Prot:Q06548 or similar to protein kinase, putative [Arabidopsis thaliana] (TAIR:At5g15080.1); similar to putative protein kinase [Oryza sativa (japonica cul	protein.postranslational modification.kinase.receptor like cytoplasmatic kinase VII
MZ00014452	TC307081	0.534	0.712	0.335	0.0068451	putative chloroplast 50S ribosomal protein L31 {Oryza sativa (japonica cultivar-group);}	TA118126_4577 Chloroplast 50S ribosomal protein L31-like [Oryza sativa (japonica cultivar-group)]	At1g75350	EMB2184;EMBRYO DEFECTIVE 2184;ribosomal protein L31 family protein, similar to SP:O46917 from (Guillardia theta)	protein.synthesis.chloroplast/mito - plastid ribosomal protein.plastid
MZ00036407	BG319826	0.457	0.426	0.265	0.0442997	putative 50S ribosomal protein L12 {Oryza sativa (japonica cultivar-group);}	BG319826 50S ribosomal protein L12, chloroplast precursor [Oryza sativa (Rice)]	At3g27850		protein.synthesis.chloroplast/mito - plastid ribosomal protein.plastid
MZ00040807	rpl33	0.44	0.965	1.901	0.0491732	Chloroplast 50S ribosomal protein L33. {Saccharum officinarum;}	TA103870_4577 Chloroplast 30S ribosomal protein S18 [Zea mays (Maize)]	NI		protein.synthesis.chloroplast/mito - plastid ribosomal protein.plastid
MZ00026141	TC334506	0.359	0.57	0.31	0.0256732	structural constituent of ribosome {Arabidopsis thaliana;}	TA129103_4577 Chloroplast 30S ribosomal protein S10, putative, expressed [Oryza sativa (japonica cultivar-group)]	At3g13120	30S ribosomal protein S10, chloroplast, putative, similar to 30S ribosomal protein S10 GB:P02364 (Escherichia coli) (est matches suggest the N-terminal extension)	protein.synthesis.chloroplast/mito - plastid ribosomal protein.unknown
MZ00034949	AI065464	0.487	0.985	0.785	0.00510271	elongation factor 1 gamma-like protein {Oryza sativa (japonica cultivar-group);}	CF054169 Elongation factor 1-gamma 1 [Oryza sativa (Rice)]	NI	elongation factor 1B-gamma, putative / eEF-1B gamma, putative, similar to elongation factor 1B gamma GI:3868758 from (Oryza sativa) or similar to elongation factor 1B-gamma, putative / eEF-1B gamma, putative [Arabidopsis th	protein.synthesis.elongation
MZ00042971	TC332904	1.677	0.903	0.476	0.0133056	putative protein translation factor Sui1 {Oryza sativa (japonica cultivar-group);}	TA5799_4577999 Hypothetical protein P0010D04.10 [Oryza sativa (japonica cultivar-group)]	At1g54290	eukaryotic translation initiation factor SUI1, putative, similar to P:P32911 Protein translation factor SUI1 {Saccharomyces cerevisiae}; contains Pfam profile PF01253: Translation initiation factor SUI1	protein.synthesis.initiation
MZ00041331	TC282274	0.639	0.952	0.486	0.0335566	putative translation initiation factor eIF-2 beta chain {Oryza sativa (japonica cultivar-group);}	TA109963_4577 Putative translation initiation factor eIF-2 beta chain [Oryza sativa (japonica cultivar-group)]	At5g20920	eukaryotic translation initiation factor 2 subunit 2, putative / eIF-2-beta, putative, similar to SP:P41035 Eukaryotic translation initiation factor 2 subunit (eIF-2-beta) {Oryctolagus cuniculus}; contains Pfam profile PF01873: Domain found in	protein.synthesis.initiation
MZ00014220	TC249427	0.969	0.537	0.371	0.0135348	unknown protein {Oryza sativa (japonica cultivar-group);}	TA110699_4577 Putative eukaryotic translation initiation factor 3 subunit 6 interacting protein [Oryza sativa (japonica cultivar-group)]	NI		protein.synthesis.initiation
MZ00010419	CF017991	0.611	1.015	0.453	0.0265039	putative 60S ribosomal protein L39 {Oryza sativa (japonica cultivar-group);}	CF017991 Putative 60S ribosomal protein L39 [Oryza sativa (japonica cultivar-group)]	At4g31985	60S ribosomal protein L39 (RPL39C)	protein.synthesis.misc ribososomal protein
MZ00036723	BG842389	0.293	0.881	0.529	0.0432641	putative 60S ribosomal protein L18a {Oryza sativa (japonica cultivar-group);}	BG842389 Putative 60S ribosomal protein L18a [Oryza sativa (japonica cultivar-group)]	NI	60S ribosomal protein L18A (RPL18aB)	protein.synthesis.misc ribososomal protein
MZ00035679	AW282359	0.432	0.527	0.362	0.0402499	Preprotein translocase secY subunit, chloroplast precursor (CpSecY). {Zea mays;}	AW282359 Preprotein translocase secY subunit, chloroplast precursor [Spinacia oleracea (Spinach)]	At2g18710	preprotein translocase secY subunit, chloroplast (CpSecY), Identical to SP:Q38885 Preprotein translocase secY subunit, chloroplast precursor (CpSecY) {Arabidopsis thaliana}	protein.targeting.chloroplast
MZ00029150	TC317456	0.485	0.961	0.649	0.0337698	putative SecA-type chloroplast protein transport factor {Oryza sativa (japonica cultivar-group);}	TA129916_4577 Putative SecA [Oryza sativa (japonica cultivar-group)]	NI	preprotein translocase secA subunit, putative, similar to preprotein translocase secA subunit, chloroplast (precursor) SP:Q9SYI0 from (Arabidopsis thaliana); non-consensus GA donor splice site at exon 4	protein.targeting.chloroplast
MZ00016560	TC272975	0.908	0.357	0.557	0.0370168	putative nucleoporin PRECOZ {Arabidopsis thaliana;}	TA115052_4577 Nucleoporin family protein, putative, expressed [Oryza sativa (japonica cultivar-group)]	At1g80680	MOS3;MOS3;PRECOCIOUS;PRECOZ;nucleoporin family protein, contains Pfam profile: PF04096 nucleoporin autopeptidase	protein.targeting.nucleus
MZ00036446	BG320676	0.685	0.358	0.24	0.0295864	putative alanine aminotransferase {Oryza sativa (japonica cultivar-group);}	BG320676 Alanine aminotransferase [Oryza sativa (indica cultivar-group)]	At1g70580	GGAT2;GGT2;ALANINE-2-OXOGLUTARATE AMINOTRANSFERASE 2;GLUTAMATE:GLYOXYLATE AMINOTRANSFERASE 2;glutamate:glyoxylate aminotransferase 2 (GGT2), identical to glutamate:glyoxylate aminotransferase 2 (Arabidopsis thaliana) GI:24461829; similar to ala	PS.aminotransferases peroxisomal
MZ00023549	TC331359	0.793	1.181	0.497	0.0144735	triosephosphate isomerase 1 {Zea mays;}	TA107113_4577 Triosephosphate isomerase, cytosolic [Zea mays (Maize)]	At2g21170	TRIOSEPHOSPHATE ISOMERASE;triosephosphate isomerase, chloroplast, putative, similar to Triosephosphate isomerase, chloroplast precursor: SP:P48496 from Spinacia oleracea, SP:P46225 from Secale cereale	PS.calvin cycle.TPI
MZ00041182	TC321656	0.167	0.321	0.225	0.0123806	putative Triosephosphate isomerase, chloroplast precursor {Oryza sativa (japonica cultivar-group);}	TA100693_4577 Putative Triosephosphate isomerase, chloroplast [Oryza sativa (japonica cultivar-group)]	At2g21170	TRIOSEPHOSPHATE ISOMERASE;triosephosphate isomerase, chloroplast, putative, similar to Triosephosphate isomerase, chloroplast precursor: SP:P48496 from Spinacia oleracea, SP:P46225 from Secale cereale	PS.calvin cycle.TPI
MZ00041185	TC320209	0.302	0.461	0.368	0.0254177	putative Triosephosphate isomerase, chloroplast precursor {Oryza sativa (japonica cultivar-group);}	TA100676_4577 Putative Triosephosphate isomerase, chloroplast [Oryza sativa (japonica cultivar-group)]	At2g21170	TRIOSEPHOSPHATE ISOMERASE;triosephosphate isomerase, chloroplast, putative, similar to Triosephosphate isomerase, chloroplast precursor: SP:P48496 from Spinacia oleracea, SP:P46225 from Secale cereale	PS.calvin cycle.TPI
MZ00024833	DR802497	0.234	0.409	0.366	0.0120344	fructose-1, 6-bisphosphatase {Saccharum hybrid cultivar H65-7052;}	DR802497 Fructose-1,6-bisphosphatase, cytosolic [Saccharum hybrid (Sugarcane)]	At5g64380	fructose-1,6-bisphosphatase family protein, similar to SP:P22418 Fructose-1,6-bisphosphatase, chloroplast precursor (EC 3.1.3.11) (D-fructose-1,6-bisphosphate 1-phosphohydrolase) (FBPase) {Spinacia oleracea}; contains Pfam profile PF00316: fruc	PS.calvin cyle.FBPase
MZ00014226	TC290128	0.385	0.482	0.278	0.0349351	RuBisCO large subunit-binding protein subunit alpha, chloroplastprecursor (60 kDa chaperonin subunit alpha) (CPN-60 alpha) (Fragment). {Triticum aestivum;}	TA93724_4577 RuBisCO subunit binding-protein alpha subunit, chloroplast, putative, expressed [Oryza sativa (japonica cultivar-group)]	At2g28000	CH-CPN60A;SLP;CHAPERONIN-60ALPHA;SCHLEPPERLESS;RuBisCO subunit binding-protein alpha subunit, chloroplast / 60 kDa chaperonin alpha subunit / CPN-60 alpha, identical to SWISS-PROT:P21238- RuBisCO subunit binding-protein alpha subunit, chloropla	PS.calvin cyle.rubisco interacting
MZ00055804	TC333910	0.306	0.216	0.206	0.0223619	NA	TA119842_4577 Ribulose bisphosphate carboxylase/oxygenase activase, chloroplast precursor [Zea mays (Maize)]	NI		PS.calvin cyle.rubisco interacting
MZ00014822	TC309226	0.12	0.323	0.193	0.0236528	Major Facilitator Superfamily, putative {Oryza sativa (japonica cultivar-group);}	TA104933_4577 Ribulose bisphosphate carboxylase small chain, chloroplast precursor [Zea mays (Maize)]	At5g38430	flag_XH4 ribulose bisphosphate carboxylase small chain 2B / RuBisCO small subunit 2B (RBCS-2B) (ATS2B), identical to SP:P10797 Ribulose bisphosphate carboxylase small chain 2B, chloroplast precursor (EC 4.1.1.39)	PS.calvin cyle.rubisco small subunit
MZ00041390	TC305487	0.209	0.239	0.307	0.0352714	Ferredoxin-1, chloroplast precursor (Ferredoxin I) (Fd I). {Zea mays;}	TA108341_4577 Ferredoxin-1, chloroplast precursor [Zea mays (Maize)]	At1g60950	FERRODOXIN A;ferredoxin, chloroplast (PETF), identical to FERREDOXIN PRECURSOR GB:P16972 (SP:P16972) from (Arabidopsis thaliana)	PS.lightreaction.other electron carrier (ox/red).ferredoxin
MZ00013645	TC333535	0.459	0.251	0.297	0.0063903	ferredoxin {Zea mays;}	TA107227_4577 Ferredoxin-NADP(H) oxidoreductase [Triticum aestivum (Wheat)]	At5g66190	ferredoxin--NADP(+) reductase, putative / adrenodoxin reductase, putative, strong similarity to Ferredoxin--NADP reductase, chloroplast precursor (EC 1.18.1.2) (FNR) from {Pisum sativum} SP:P10933, {Mesembryanthemum crystallinum} SP:P41343, {Sp	PS.lightreaction.other electron carrier (ox/red).ferredoxin reductase
MZ00036859	TC289725	0.506	0.313	0.263	0.0488188	putative chlorophyll a/b-binding protein precursor {Oryza sativa (japonica cultivar-group);}	TA103678_4577 Putative chlorophyll a/b-binding protein [Oryza sativa (japonica cultivar-group)]	At3g47470	chlorophyll A-B binding protein 4, chloroplast / LHCI type III CAB-4 (CAB4), identical to SP:P27521 Chlorophyll A-B binding protein 4, chloroplast precursor (LHCI type III CAB-4) (LHCP) {Arabidopsis thaliana}	PS.lightreaction.photosystem I.LHC-I
MZ00008023	CD943708	0.638	0.194	0.421	0.0386219	NA	EE173153 Chlorophyll a/b-binding apoprotein CP26 precursor [Zea mays (Maize)]	NI		PS.lightreaction.photosystem I.LHC-I
MZ00041553	TC192816	0.287	0.249	0.176	0.0175109	Photosystem I reaction center subunit II, chloroplast precursor(Photosystem I 20 kDa subunit) (PSI-D) (PS I subunit 5). {Cucumis sativus;} ^|^PIR|A60695|A60695 photosystem I chain II precursor - cucumber {Cucumis sativus;}	TA94408_4577 Photosystem I reaction center subunit II, chloroplast precursor [Hordeum vulgare (Barley)]	At4g02770	photosystem I reaction center subunit II, chloroplast, putative / photosystem I 20 kDa subunit, putative / PSI-D, putative (PSAD1), similar to SP:P12353 Photosystem I reaction center subunit II, chloroplast precursor (Photosystem I 20 kDa subun	PS.lightreaction.photosystem I.PSI polypeptide subunits
MZ00041288	TC281352	0.973	0.586	0.316	0.0232353	Chlorophyll a-b binding protein M9, chloroplast precursor (LHCII typeI CAB-M9) (LHCP). {Zea mays;}	TA100958_4577 Light harvesting chlorophyll a /b binding protein of PSII [Euglena gracilis]	At2g34420		PS.lightreaction.photosystem II.LHC-II
MZ00039486	TC331602	1.646	0.729	0.388	0.0103015	Chlorophyll a-b binding protein M9, chloroplast precursor (LHCII typeI CAB-M9) (LHCP). {Zea mays;}	TA100958_4577 Light harvesting chlorophyll a /b binding protein of PSII [Euglena gracilis]	At2g34430		PS.lightreaction.photosystem II.LHC-II
MZ00034931	TC328378	0.498	0.291	0.195	0.0472647	photosystem II type II chlorophyll a/b binding protein {Sorghum bicolor;}	TA409_4577999 Chlorophyll a-b binding protein, chloroplast precursor [Oryza sativa (Rice)]	At3g27690	chlorophyll A-B binding protein (LHCB2:4), nearly identical to Lhcb2 protein (Arabidopsis thaliana) GI:4741950; similar to chlorophyll A-B binding protein 151 precursor (LHCP) GB:P27518 from (Gossypium hirsutum); contains Pfam PF00504: Chloroph	PS.lightreaction.photosystem II.LHC-II
MZ00036447	BG320678	1.105	0.556	0.379	0.0278138	photosystem II type II chlorophyll a/b binding protein {Sorghum bicolor;}	BG320678 Type II light-harvesting chlorophyll a /b-binding protein [Zea mays (Maize)]	At3g27690	chlorophyll A-B binding protein (LHCB2:4), nearly identical to Lhcb2 protein (Arabidopsis thaliana) GI:4741950; similar to chlorophyll A-B binding protein 151 precursor (LHCP) GB:P27518 from (Gossypium hirsutum); contains Pfam PF00504: Chloroph	PS.lightreaction.photosystem II.LHC-II
MZ00036736	TC248789	0.353	0.215	0.126	0.0275856	chlorophyll a/b-binding protein CP26 precursor - maize {Zea mays;} ^|^GB|AAA64414.1|733454|ZMU23188 chlorophyll a/b-binding apoprotein CP26 precursor {Zea mays;}	BG842053 Light harvesting chlorophyll a /b binding protein of PSII [Euglena gracilis]	At4g10340	chlorophyll A-B binding protein CP26, chloroplast / light-harvesting complex II protein 5 / LHCIIc (LHCB5), identical to SP:Q9XF89 Chlorophyll A/B-binding protein CP26, chloroplast precursor (Light-harvesting complex II protein 5) (LHCB5) (LHCI	PS.lightreaction.photosystem II.LHC-II
MZ00044083	TC209579	0.241	0.181	0.15	0.0267601	chlorophyll a/b-binding protein CP26 precursor - maize {Zea mays;} ^|^GB|AAA64414.1|733454|ZMU23188 chlorophyll a/b-binding apoprotein CP26 precursor {Zea mays;}	TA104937_4577 Chlorophyll a/b-binding apoprotein CP26 precursor [Zea mays (Maize)]	At4g10340	chlorophyll A-B binding protein CP26, chloroplast / light-harvesting complex II protein 5 / LHCIIc (LHCB5), identical to SP:Q9XF89 Chlorophyll A/B-binding protein CP26, chloroplast precursor (Light-harvesting complex II protein 5) (LHCB5) (LHCI	PS.lightreaction.photosystem II.LHC-II
MZ00040220	CF059039	1.021	0.463	0.302	0.0115572	chloroplast chlorophyll a-b binding protein {Nicotiana tabacum;}	CF059039 Light-harvesting complex B type 3, LHCB3 [Ginkgo biloba (Ginkgo)]	At5g54270		PS.lightreaction.photosystem II.LHC-II
MZ00042978	TC318356	0.523	0.278	0.176	0.0290492	Chlorophyll a-b binding protein of LHCII type III, chloroplastprecursor (CAB). {Hordeum vulgare;}	TA100979_4577 Light harvesting chlorophyll a /b binding protein of PSII [Euglena gracilis]	At5g54270		PS.lightreaction.photosystem II.LHC-II
MZ00020245	TC298602	0.198	0.359	0.298	0.0424544	oxygen evolving complex protein-like {Oryza sativa (japonica cultivar-group);}	TA135424_4577 PsbP family protein, expressed [Oryza sativa (japonica cultivar-group)]	At4g15510	photosystem II reaction center PsbP family protein, contains PsbP domain PF01789; identical to SP:O23403 (Arabidopsis thaliana) or photosystem II reaction center PsbP family protein, contains PsbP domain PF01789; identical to SP:O23403 (Arabid	PS.lightreaction.photosystem II.PSII polypeptide subunits
MZ00041427	TC279431	0.928	0.153	0.599	0.0378609	Catalase isozyme 3 (EC 1.11.1.6). {Zea mays;}	TA104415_4577 Catalase isozyme 3 [Zea mays (Maize)]	At1g20620	SEN2;CATALASE 3;SENESCENCE 2;catalase 3 (SEN2), almost identical to catalase 3 SP:Q42547, GI:3123188 from (Arabidopsis thaliana); identical to catalase 3 (SEN2) mRNA, partial cds GI:3158369 or catalase 3 (SEN2), almost identical to catalase 3	redox.dismutases and catalases
MZ00028712	TC289641	0.532	0.407	1.096	0.0182304	putative thioredoxin {Oryza sativa (japonica cultivar-group);}	TA114885_4577 Putative thioredoxin [Oryza sativa (japonica cultivar-group)]	At1g08570	thioredoxin family protein, contains Pfam profile: PF00085 Thioredoxin; similar to ESTs gb:T46281, gb:R83933, gb:N65879, emb:F14466, gb:N96726, gb:AA042340, and emb:Z18150	redox.thioredoxin
MZ00018569	TC297149	0.199	0.38	0.202	0.039006	{Oryza sativa (japonica cultivar-group);}	TA129018_4577 H0103C06.11 protein [Oryza sativa (Rice)]	At2g15570	ATM3;thioredoxin M-type 3, chloroplast (TRX-M3), identical to SP:Q9SEU7 Thioredoxin M-type 3, chloroplast precursor (TRX-M3) {Arabidopsis thaliana}	redox.thioredoxin
MZ00041192	TC285364	0.779	0.306	0.389	0.0336141	putative small nuclear ribonucleoprotein D2 {Oryza sativa (japonica cultivar-group);}	TA101252_4577 Putative small nuclear ribonucleoprotein D2 [Arabidopsis thaliana (Mouse-ear cress)]	At3g62840	small nuclear ribonucleoprotein D2, putative / snRNP core protein D2, putative / Sm protein D2, putative, similar to small nuclear ribonucleoprotein Sm D2 (snRNP core protein D2) (Sm-D2) (Mus musculus) SWISS-PROT:P43330	RNA.processing
MZ00028247	TC327088	0.394	0.269	2.514	0.0427301	putative aleurone ribonuclease {Oryza sativa (japonica cultivar-group);}	TA133642_4577 Putative aleurone ribonuclease [Oryza sativa (japonica cultivar-group)]	At2g02990	RIBONUCLEASE 1;S-LIKE RIBONUCLEASE 1;S-LIKE RNASE 1;ribonuclease 1 (RNS1), identical to ribonuclease SP:P42813 Ribonuclease 1 precursor (EC 3.1.27.1) {Arabidopsis thaliana}, GI:561998 from (Arabidopsis thaliana)	RNA.processing.ribonucleases
MZ00057159	AZM5_89748	0.607	0.408	2.152	0.0223356	putative aleurone ribonuclease {Oryza sativa (japonica cultivar-group);}	TA133642_4577 Putative aleurone ribonuclease [Oryza sativa (japonica cultivar-group)]	At2g02990	RIBONUCLEASE 1;S-LIKE RIBONUCLEASE 1;S-LIKE RNASE 1;ribonuclease 1 (RNS1), identical to ribonuclease SP:P42813 Ribonuclease 1 precursor (EC 3.1.27.1) {Arabidopsis thaliana}, GI:561998 from (Arabidopsis thaliana)	RNA.processing.ribonucleases
MZ00028669	TC285756	0.783	0.766	0.485	0.0387395	hypothetical protein similar to Arabidopsis thaliana chromosome 4, At4g37510 {Oryza sativa (japonica cultivar-group);}	TA123482_4577 Hypothetical protein P0468B07.33 [Oryza sativa (japonica cultivar-group)]	At4g37510	ribonuclease III family protein, contains Pfam profile PF00636 RNase3 domain	RNA.processing.ribonucleases
MZ00023983	TC305975	0.263	0.704	0.7	0.0222403	S-like RNase {Zea mays;}	TA109194_4577 S-like RNase [Zea mays (Maize)]	NI	RIBONUCLEASE 2;ribonuclease 2 (RNS2), identical to ribonuclease 2 precursor SP:P42814, GI:289210; contains a ribonuclease T2 family histidine active site signature (PDOC00459)	RNA.processing.ribonucleases
MZ00043240	TC313487	0.261	0.57	0.857	0.0041598	S-like RNase {Zea mays;}	TA109192_4577 S-like RNase [Zea mays (Maize)]	NI	ribonuclease T2 family protein, contains similarity to S-like ribonuclease PD1 GI:9957752 from (Prunus dulcis); contains ribonuclease T2 family histidine protein motif	RNA.processing.ribonucleases
MZ00022266	TC306730	0.235	0.572	0.662	0.0458527	zinc-finger protein {Oryza sativa (japonica cultivar-group);}	TA135013_4577	NI	zinc finger (B-box type) family protein, contains similarity to CONSTANS homologs	RNA.regulation of transcription.C2C2(Zn) CO-like, Constans-like zinc finger family
MZ00026528	TC290731	0.432	0.411	0.279	0.0233839	Zinc finger, CCCH-type; Sugar transporter superfamily {Medicago truncatula;}	TA116564_4577 Zinc finger CCCH type domain containing protein ZFN, putative, expressed [Oryza sativa (japonica cultivar-group)]	At3g02830	ZINC FINGER PROTEIN 1;zinc finger (CCCH-type) family protein, contains Pfam domain, PF00642: Zinc finger C-x8-C-x5-C-x3-H type (and similar)	RNA.regulation of transcription.C2H2 zinc finger family
MZ00014149	TC295856	0.473	0.333	0.857	0.0295151	unknown protein {Oryza sativa (japonica cultivar-group);}	TA98765_4577	At3g18290	EMB2454;EMBRYO DEFECTIVE 2454;zinc finger protein-related, weak alignment to Pfam profiles: PF00097 Zinc finger, C3HC4 type (RING finger) (2 copies)	RNA.regulation of transcription.C2H2 zinc finger family
MZ00028998	TC306940	0.393	0.54	0.622	0.0462885	hypothetical protein similar to Arabidopsis thaliana chromosome 3, T14E10.30 {Oryza sativa (japonica cultivar-group);}	TA135958_4577 Putative rad8 [Oryza sativa (japonica cultivar-group)]	NI	SNF2 domain-containing protein / helicase domain-containing protein / zinc finger protein-related, similar to RUSH-1alpha (Oryctolagus cuniculus) GI:1655930; contains Pfam profiles PF00271: Helicase conserved C-terminal domain, PF00176: SNF2 fa	RNA.regulation of transcription.Chromatin Remodeling Factors
MZ00008059	CD945089	1.254	0.461	0.978	0.0410747	DNA methyltransferase 101 {Zea mays;}	CD945089 DNA methyltransferase 101 [Zea mays (Maize)]	At4g14140	DNA (cytosine-5-)-methyltransferase, putative, strong similarity to cytosine-5 methyltransferase (METII) (Arabidopsis thaliana) GI:6523846; contains Pfam profiles PF01426: BAH domain, PF00145: C-5 cytosine-specific DNA methy	RNA.regulation of transcription.DNA methyltransferases
MZ00020311	DN211512	0.448	0.483	0.678	0.0260361	putative cytoskeletal protein-like protein {Oryza sativa (japonica cultivar-group);}	TA41481_4577999 Putative Myb-like DNA-binding protein [Oryza sativa (japonica cultivar-group)]	At1g25550	myb family transcription factor, contains Pfam domain, PF00249: Myb-like DNA-binding domain	RNA.regulation of transcription.G2-like transcription factor family, GARP
MZ00021988	TC330365	0.297	0.379	0.136	0.00831776	putative transcription factor ZmGLK1 {Zea mays;}	TA134985_4577 Putative transcription factor ZmGLK1 [Zea mays (Maize)]	At5g05090	myb family transcription factor, contains Pfam profile: PF00249 myb-like DNA-binding domain	RNA.regulation of transcription.G2-like transcription factor family, GARP
MZ00028904	TC322435	0.485	0.423	1.008	0.0123806	Myb-related protein Zm38. {Zea mays;}	TA133378_4577 Myb-related protein Zm38 [Zea mays (Maize)]	At4g38620	myb family transcription factor (MYB4), contains Pfam profile: PF00249 myb-like DNA-binding domain	RNA.regulation of transcription.MYB domain transcription factor family
MZ00053292	TC330876	0.908	0.431	2.014	0.0227393	putative myb-like transcription factor {Oryza sativa (japonica cultivar-group);}	TA153373_4577 Putative myb-like transcription factor [Oryza sativa (japonica cultivar-group)]	At5g58900	myb family transcription factor, contains Pfam profile: PF00249 myb-like DNA-binding domain	RNA.regulation of transcription.MYB-related transcription factor family
MZ00025046	TC300217	0.609	0.466	0.87	0.0134318	NAC domain-containing protein 74 (ONAC074). {Oryza sativa;}	TA113389_4577 NAC domain-containing protein 74 [Oryza sativa (Rice)]	NI		RNA.regulation of transcription.NAC domain transcription factor family
MZ00051415	AZM5_5270	1.626	0.461	0.529	0.0169891	Two-component response regulator-like PRR1 (Pseudo-response regulator1) (OsPRR1). {Oryza sativa;}	CA167119 Two-component response regulator-like PRR1 [Oryza sativa (Rice)]	At5g61380	ABI3-interacting protein 1 (AIP1), identical to pseudo-response regulator 1 GI:7576354 from (Arabidopsis thaliana); timing of CAB expression 1 protein (TOC1) GI:9247019; contains Pfam profile PF00072: Response regulator receiver domain; ident	RNA.regulation of transcription.Psudo ARR transcription factor family
MZ00006204	TC280309	0.714	0.405	0.79	0.0341502	kelch repeat-containing protein -like {Oryza sativa (japonica cultivar-group);}	TA23179_4577999 Kelch repeat-containing protein-like [Oryza sativa (japonica cultivar-group)]	At1g51540	kelch repeat-containing protein, contains Pfam profile PF01344: Kelch motif	RNA.regulation of transcription.putative DNA-binding protein
MZ00026399	TC300626	1.295	1.222	0.425	0.0150787	SNF7 family, putative {Oryza sativa (japonica cultivar-group);}	TA121908_4577 BRI1-KD interacting protein 109 [Oryza sativa (japonica cultivar-group)]	At2g06530	SNF7 family protein, contains Pfam domain, PF03357: SNF7 family	RNA.regulation of transcription.SNF7
MZ00023127	TC322880	0.956	5.522	0.222	0.00417206	putative chloroplast nucleoid DNA binding protein {Arabidopsis thaliana;}	TA154014_4577 Eukaryotic aspartyl protease family protein, expressed [Oryza sativa (japonica cultivar-group)]	At1g09750	chloroplast nucleoid DNA-binding protein-related, contains Pfam profile PF00026: Eukaryotic aspartyl protease;b similar to CND41, chloroplast nucleoid DNA binding protein (GI:2541876) (Nicotiana tabacum)	RNA.regulation of transcription.unclassified
MZ00044123	TC262514	0.417	0.661	0.376	0.0190703	putative plastid-specific ribosomal protein 2 precursor {Oryza sativa (japonica cultivar-group);} ^|^GB|BAD26030.1|49388840|AP005594 putative plastid-specific ribosomal protein 2 precursor {Oryza sativa (jap-TRUNCATED-	TA125852_4577 Putative plastid-specific ribosomal protein 2 [Oryza sativa (japonica cultivar-group)]	At3g52150	RNA recognition motif (RRM)-containing protein, similar to chloroplast RNA-binding protein cp33 (Arabidopsis thaliana) GI:681912; contains InterPro entry IPR000504: RNA-binding region RNP-1 (RNA recognition motif) (RRM) domain or similar to 33	RNA.regulation of transcription.unclassified
MZ00036532	BG462312	0.362	0.552	0.319	0.0247288	remorin protein-like {Oryza sativa (japonica cultivar-group);} ^|^GB|BAD38292.1|51535243|AP005655 remorin protein-like {Oryza sativa (japonica cultivar-group);}	BG462312 Hypothetical protein P0461F06.38 [Oryza sativa (japonica cultivar-group)]	At4g36970	remorin family protein, contains Pfam domain, PF03763: Remorin, C-terminal region	RNA.regulation of transcription.unclassified
MZ00029799	TC312377	0.699	0.463	0.418	0.0349298	contains EST AU176487(E21047) similar to Arabidopsis thaliana chromosome 5, At5g02190 unknown protein {Oryza sativa (japonica cultivar-group);}	TA132290_4577 Putative aspartic proteinase nepenthesin II [Oryza sativa (japonica cultivar-group)]	At5g02190	encodes an aspartic protease, has an important role in determining cell fate during embryonic development and in reproduction processes. The loss-of-function mutation of PCS1 causes degeneration of both male and female gametophytes and excessiv	RNA.regulation of transcription.unclassified
MZ00000540	TC294538	0.394	0.541	0.731	0.0462885	putative nucleic acid binding protein {Oryza sativa (japonica cultivar-group);}	TA23733_4577999 Putative nucleic acid binding protein [Oryza sativa (japonica cultivar-group)]	NI	ATRBP47C';RNA-binding protein 47 (RBP47), putative, similar to DNA binding protein GI:1899187 from (Nicotiana tabacum)ATRBP47C;RNA-binding protein 47 (RBP47), putative, similar to DNA binding protein GI:1899187 from (Nicotia	RNA.regulation of transcription.unclassified
MZ00044274	TC320194	0.237	0.15	0.488	0.0401502	putative finger transcription factor {Oryza sativa (japonica cultivar-group);}	TA113992_4577	NI		RNA.regulation of transcription.unclassified
MZ00055991	TC304015	0.312	0.257	0.638	0.0115572	WRKY transcription factor 45 {Oryza sativa;}	TA132934_4577 WRKY transcription factor 45 [Oryza sativa (Rice)]	At3g56400	WRKY family transcription factor, DNA-binding protein 4 WRKY4 - Nicotiana tabacum, EMBL:AF193771	RNA.regulation of transcription.WRKY domain transcription factor family
MZ00016948	TC327133	0.619	0.353	0.708	0.0222989	WRKY transcription factor 67 {Oryza sativa (japonica cultivar-group);}	TA20655_4577999 WRKY transcription factor 67 [Oryza sativa (japonica cultivar-group)]	At5g56270	WRKY family transcription factor	RNA.regulation of transcription.WRKY domain transcription factor family
MZ00014196	TC318252	0.495	0.484	0.211	0.00561052	putative 29 kDa ribonucleoprotein A, chloroplast precursor {Oryza sativa (japonica cultivar-group);}	TA95384_4577 Putative 29 kDa ribonucleoprotein A, chloroplast [Oryza sativa (japonica cultivar-group)]	At2g37220	29 kDa ribonucleoprotein, chloroplast, putative / RNA-binding protein cp29, putative, similar to SP:Q43349 29 kDa ribonucleoprotein, chloroplast precursor (RNA-binding protein cp29) {Arabidopsis thaliana}	RNA.RNA binding
MZ00014197	TC329259	0.799	0.591	0.391	0.00241881	putative 29 kDa ribonucleoprotein A, chloroplast precursor {Oryza sativa (japonica cultivar-group);}	TA95346_4577 Putative 29 kDa ribonucleoprotein A, chloroplast [Oryza sativa (japonica cultivar-group)]	At2g37220	29 kDa ribonucleoprotein, chloroplast, putative / RNA-binding protein cp29, putative, similar to SP:Q43349 29 kDa ribonucleoprotein, chloroplast precursor (RNA-binding protein cp29) {Arabidopsis thaliana}	RNA.RNA binding
MZ00024533	TC206571	0.379	0.566	0.369	0.00243113	putative nucleic acid-binding protein {Oryza sativa (japonica cultivar-group);}	TA114710_4577 Cp31BHv [Hordeum vulgare (Barley)]	At2g37220	29 kDa ribonucleoprotein, chloroplast, putative / RNA-binding protein cp29, putative, similar to SP:Q43349 29 kDa ribonucleoprotein, chloroplast precursor (RNA-binding protein cp29) {Arabidopsis thaliana}	RNA.RNA binding
MZ00041441	BG462651	0.794	0.687	0.465	0.0188325	putative 29 kDa ribonucleoprotein A, chloroplast precursor {Oryza sativa (japonica cultivar-group);}	BG462651 Putative 29 kDa ribonucleoprotein A, chloroplast [Oryza sativa (japonica cultivar-group)]	At2g37220	29 kDa ribonucleoprotein, chloroplast, putative / RNA-binding protein cp29, putative, similar to SP:Q43349 29 kDa ribonucleoprotein, chloroplast precursor (RNA-binding protein cp29) {Arabidopsis thaliana}	RNA.RNA binding
MZ00044256	TC313049	0.269	0.0455	0.217	0.00406587	flavanone 3-beta-hydroxylase {Zea mays;}	TA123299_4577 Flavanone 3-beta-hydroxylase [Zea mays (Maize)]	At3g51240	naringenin 3-dioxygenase / flavanone 3-hydroxylase (F3H), identical to GI:3790548	secondary metabolism.flavonoids.dihydroflavonols
MZ00031724	AZM5_16557	0.754	0.942	0.498	0.027758	violaxanthin de-epoxidase-related-like {Oryza sativa (japonica cultivar-group);}	TA58134_4530 Violaxanthin de-epoxidase-related-like [Oryza sativa (japonica cultivar-group)]	At2g21860	violaxanthin de-epoxidase-related, contains weak similarity to violaxanthin de-epoxidase precursor gi:1438875:gb:AAC49373	secondary metabolism.isoprenoids.carotenoids
MZ00026069	TC323426	0.868	0.334	0.161	0.0223356	O-methyltransferase {Oryza sativa (japonica cultivar-group);}	TA109548_4577 O-methyltransferase family protein, expressed [Oryza sativa (japonica cultivar-group)]	At4g35150	O-methyltransferase family 2 protein, similar to caffeic acid O-methyltransferase, Pinus taeda, gb:U39301O-methyltransferase family 2 protein, similar to caffeic acid O-methyltransferase, Pinus taeda, gb:U39301	secondary metabolism.phenylpropanoids
MZ00029161	TC298790	0.377	4.211	2.254	0.0328499	putative o-methyltransferase ZRP4 {Oryza sativa (japonica cultivar-group);}	TA141751_4577 Putative o-methyltransferase ZRP4 [Oryza sativa (japonica cultivar-group)]	NI	O-methyltransferase family 2 protein, similar to caffeic acid O-methyltransferase, Pinus taeda, gb:U39301O-methyltransferase family 2 protein, similar to caffeic acid O-methyltransferase, Pinus taeda, gb:U39301	secondary metabolism.phenylpropanoids
MZ00034261	TC283037	0.918	0.411	0.613	0.049596	{Oryza sativa (japonica cultivar-group);}	TA112183_4577 Putative hydroxyanthranilate hydroxycinnamoyltransferase 3 [Oryza sativa (japonica cultivar-group)]	At5g48930	transferase family protein, similar to anthranilate N-hydroxycinnamoyl/benzoyltransferase from Dianthus caryophyllus (GI:3288180, GI:2239091); contains Pfam profile PF02458 transferase family	secondary metabolism.phenylpropanoids.lignin biosynthesis.HCT
MZ00014292	TC296352	0.366	0.642	0.663	0.0233649	Phenylalanine ammonia-lyase (EC 4.3.1.5). {Oryza sativa;}	TA101921_4577 Phenylalanine ammonia-lyase [Oryza sativa (Rice)]	NI	phenylalanine ammonia-lyase, putative, similar to phenylalanine ammonia-lyase GB:S48726 (Petroselinum crispum)	secondary metabolism.phenylpropanoids.lignin biosynthesis.PAL
MZ00028668	TC286656	0.776	1.123	0.271	0.00536064	putative alliinase {Oryza sativa (japonica cultivar-group);}	TA127672_4577 Alliin lyase-like [Oryza sativa (japonica cultivar-group)]	At1g34060	alliinase family protein, contains Pfam profiles: PF04864 allinase C-terminal domain, PF04863 alliinase EGF-like domainalliinase family protein, contains Pfam profiles: PF04864 allinase C-terminal domain, PF04863 alliinase E	secondary metabolism.sulfur-containing.misc
MZ00026393	TC289732	0.466	0.509	0.372	0.0453642	putative calreticulin {Oryza sativa (japonica cultivar-group);}	TA122105_4577 Putative calreticulin [Oryza sativa (japonica cultivar-group)]	At1g08450	CALRETICULIN 3;calreticulin 3 (CRT3), identical to similar to SP:O04153 Calreticulin 3 precursor {Arabidopsis thaliana} or calreticulin 3 (CRT3), identical to similar to SP:O04153 Calreticulin 3 precursor {Arabidopsis thaliana}	signalling.calcium
MZ00029135	TC303147	0.8	0.474	0.97	0.0460776	putative leucine zipper-EF-hand containing transmembrane protein 1 {Oryza sativa (japonica cultivar-group);}	TA133933_4577 Hypothetical protein [Zea mays (Maize)]	At3g59820	calcium-binding mitochondrial protein-related, contains weak similarity to Calcium-binding mitochondrial protein Anon-60Da (Swiss-Prot:P91927) (Drosophila melanogaster) or similar to calcium-binding EF hand family protein [Arabidopsis thaliana	signalling.calcium
MZ00013156	NP668837	0.262	0.147	0.31	0.00542477	putative calmodulin {Oryza sativa (japonica cultivar-group);}	AY107123 Putative calmodulin [Oryza sativa (japonica cultivar-group)]	At5g37780	calmodulin-1/4 (CAM1), identical to calmodulin 4 (Arabidopsis thaliana) GI:16223, SP:P25854 Calmodulin-1/4 {Arabidopsis thaliana}	signalling.calcium
MZ00016572	TC307120	0.643	0.677	0.386	0.0272265	putative Septum-promoting GTP-binding protein 1 (GTPase spg1) {Oryza sativa (japonica cultivar-group);}	TA126502_4577 Putative Septum-promoting GTP-binding protein 1 [Oryza sativa (japonica cultivar-group)]	At3g09910	Ras-related GTP-binding protein, putative, similar to GTP-binding protein GI:2723477 from (Arabidopsis thaliana) ;contains Pfam profile: PF00071 Ras family	signalling.G-proteins
MZ00000477	TC292409	0.421	0.808	0.774	0.0393932	GTP binding {Arabidopsis thaliana;}	TA135222_4577 Small GTP-binding protein domain containing protein, expressed [Oryza sativa (japonica cultivar-group)]	NI	GTP-binding family protein, similar to SP:P25519 GTP-binding protein hflX {Escherichia coli}	signalling.G-proteins
MZ00041669	BQ279776	0.457	1.07	0.66	0.0207103	putative ARF GTPase-activating domain-containing protein {Oryza sativa (japonica cultivar-group);}	DY400356 Putative ARF GTPase-activating domain-containing protein [Oryza sativa (japonica cultivar-group)]	NI	ARF GTPase-activating domain-containing protein, similar to GCN4-complementing protein (GCP1) GI:6465806 from (Arabidopsis thaliana)	signalling.G-proteins
MZ00005209	TC292869	0.524	0.195	0.487	0.010194	receptor kinase-like protein {Arabidopsis thaliana;}	TA141603_4577 Putative receptor protein kinase [Solanum bulbocastanum (Wild potato)]	At4g21230	protein kinase family protein, contains Pfam domain, PF00069: Protein kinase domain	signalling.receptor kinases.DUF 26
MZ00010918	TC264012	0.641	0.478	0.411	0.0190948	putative leucine-rich repeat transmembrane protein kinase 1 {Oryza sativa (japonica cultivar-group);} ^|^GB|AAK52120.1|14018057|AC079936 Putative leucine-rich repeat transmembrane protein kinase 1 {Oryza sat-TRUNCATED-	TA133451_4577 Putative leucine-rich repeat transmembrane protein kinase 1 [Oryza sativa (japonica cultivar-group)]	At1g53730	leucine-rich repeat transmembrane protein kinase, putative, similar to GI:3360289 from (Zea mays) (Plant Mol. Biol. 37 (5), 749-761 (1998))	signalling.receptor kinases.leucine rich repeat V
MZ00018852	CO439549	0.561	0.243	0.147	0.0249717	putative leucine-rich repeat transmembrane protein kinase {Oryza sativa (japonica cultivar-group);}	CO439549 Putative leucine-rich repeat transmembrane protein kinase [Oryza sativa (japonica cultivar-group)]	NI		signalling.receptor kinases.leucine rich repeat VIII-2
MZ00036681	BG837683	0.352	0.259	0.763	0.0208816	putative protein kinase {Oryza sativa (japonica cultivar-group);}	BG837683 Hypothetical protein OSJNBa0075A10.6 [Oryza sativa (japonica cultivar-group)]	At5g25930	leucine-rich repeat family protein / protein kinase family protein, contains similarity to Swiss-Prot:P47735 receptor-like protein kinase 5 precursor (Arabidopsis thaliana); contains Pfam domains PF00560: Leucine Rich Repeat and PF00069: Protei	signalling.receptor kinases.leucine rich repeat XI
MZ00044579	TC317584	0.212	0.617	0.453	0.0127472	putative protein kinase {Oryza sativa (japonica cultivar-group);}	TA139915_4577 Hypothetical protein OSJNBa0075A10.6 [Oryza sativa (japonica cultivar-group)]	At5g25930	leucine-rich repeat family protein / protein kinase family protein, contains similarity to Swiss-Prot:P47735 receptor-like protein kinase 5 precursor (Arabidopsis thaliana); contains Pfam domains PF00560: Leucine Rich Repeat and PF00069: Protei	signalling.receptor kinases.leucine rich repeat XI
MZ00044569	TC303101	0.528	0.248	0.702	0.00914572	putative receptor protein kinase {Oryza sativa (japonica cultivar-group);}	TA103271_4577 SERK family receptor-like protein kinase [Oryza sativa (japonica cultivar-group)]	At3g24550	protein kinase family protein, contains Pfam domain PF00069: Protein kinase domain	signalling.receptor kinases.proline extensin like
MZ00018857	TC297769	0.263	0.31	0.539	0.0364549	putative receptor protein kinase {Oryza sativa (japonica cultivar-group);}	CO453605 Putative receptor protein kinase [Oryza sativa (japonica cultivar-group)]	At4g34440	protein kinase family protein, contains Pfam domain, PF00069: Protein kinase domain	signalling.receptor kinases.proline extensin like
MZ00030964	TC276354	0.153	0.681	0.298	0.0308662	putative protein kinase {Oryza sativa (japonica cultivar-group);} ^|^GB|AAK02024.2|18642686|AC074283 Putative protein kinase {Oryza sativa;}	TA149318_4577 B0808H03.2 protein [Oryza sativa (Rice)]	At1g61400	S-locus protein kinase, putative, similar to KI domain interacting kinase 1 (Zea mays) gi:2735017:gb:AAB93834; contains S-locus glycoprotein family domain, Pfam:PF00954	signalling.receptor kinases.S-locus glycoprotein like
MZ00003325	TC323031	0.39	1.02	0.821	0.0339825	thaumatin-like protein {Triticum aestivum;}	TA156301_4577 Pathogenesis-related protein 5 [Zea mays subsp. parviglumis (Balsas teosinte)]	NI	osmotin-like protein (OSM34), nearly identical to SP:P50700:OSL3_ARATH Osmotin-like protein OSM34 precursor {Arabidopsis thaliana}; contains Pfam profile PF00314: Thaumatin family	stress.abiotic
MZ00042484	TC313649	0.412	0.852	1.797	0.0458527	osmotin protein homolog - rice (fragment) {Oryza sativa (japonica cultivar-group);}	TA134347_4577 Thaumatin-like cytokinin-binding protein, putative, expressed [Oryza sativa (japonica cultivar-group)]	NI	osmotin-like protein, putative, similar to SP:Q41350 Osmotin-like protein precursor {Lycopersicon esculentum}; contains Pfam profile PF00314: Thaumatin family	stress.abiotic
MZ00012977	CF637688	0.584	0.452	1.581	0.0123806	SbCBF6 {Sorghum bicolor;}	CF637688 DRE-binding protein 1A [Oryza sativa (Rice)]	At4g25480	encodes a member of the DREB subfamily A-1 of ERF/AP2 transcription factor family (CBF3). The protein contains one AP2 domain. There are six members in this subfamily, including CBF1, CBF2, and CBF3. This gene is involved in response to low tem	stress.abiotic.drought/salt
MZ00026392	TC282008	0.271	0.312	0.473	0.0157736	Bax inhibitor 1 (BI-1) (OsBI-1). {Oryza sativa;}	TA11319_4577999 BAX inhibitor 1 [Hordeum vulgare (Barley)]	At5g47120	Bax inhibitor-1 putative / BI-1 putative, SP:Q9LD45: Bax inhibitor-1 (BI-1) (AtBI-1). (Mouse-ear cress) {Arabidopsis thaliana}	stress.biotic
MZ00014231	TC289832	0.57	0.725	0.392	0.0416682	pyruvate dehydrogenase E1 beta subunit isoform 1 {Zea mays;}	TA93695_4577 Pyruvate dehydrogenase E1 beta subunit isoform 1 [Zea mays (Maize)]	At5g50850	pyruvate dehydrogenase E1 component beta subunit, mitochondrial / PDHE1-B (PDH2), identical to SP:Q38799 Pyruvate dehydrogenase E1 component beta subunit, mitochondrial precursor (EC 1.2.4.1) (PDHE1-B) {Arabidopsis thaliana}	TCA / org. transformation.TCA.pyruvate DH.E1
MZ00020503	TC302464	0.371	1.181	0.442	0.0461491	{Oryza sativa (japonica cultivar-group);}	TA132114_4577 OSJNBa0068L06.10 protein [Oryza sativa (japonica cultivar-group)]	At3g25660	glutamyl-tRNA(Gln) amidotransferase, putative, similar to SP:O06491 Glutamyl-tRNA(Gln) amidotransferase subunit A (EC 6.3.5.-) {Bacillus subtilis}; contains Pfam profile PF01425: Amidase	tetrapyrrole synthesis.glu-tRNA synthetase
MZ00029165	TC307928	0.687	0.412	0.547	0.033758	White-brown complex homolog protein 23. {Arabidopsis thaliana;}	TA102840_4577 ABC transporter family protein, putative, expressed [Oryza sativa (japonica cultivar-group)]	At5g06530	similar to ABC transporter family protein [Arabidopsis thaliana] (TAIR:At3g52310.1); similar to putative ABC transporter AbcG1 [Oryza sativa (japonica cultivar-group)] (GB:XP_480256.1); contains InterPro domain AAA ATPase (InterPro:IPR003593);	transport.ABC transporters and multidrug resistance systems
MZ00026499	TC251068	0.325	0.207	0.583	0.00680465	glucose-6-phosphate/phosphate-translocator precursor homolog - maize {Zea mays;} ^|^GB|AAB40649.1|1778147|ZMU66403 phosphate/phosphoenolpyruvate translocator precursor {Zea mays;}	TA99907_4577 Phosphate/phosphoenolpyruvate translocator [Zea mays (Maize)]	At5g33320	triose phosphate/phosphate translocator-related, similar to SP:P52178 Triose phosphate/phosphate translocator, non-green plastid, chloroplast precursor (CTPT) {Brassica oleracea}triose phosphate/phosphate translocator, putat	transport.metabolite transporters at the envelope membrane
MZ00024572	TC288031	0.586	0.768	0.495	0.0365938	putative carnitine/acylcarnitine translocase {Oryza sativa (japonica cultivar-group);}	TA108883_4577 Putative carnitine/acylcarnitine translocase [Oryza sativa (Rice)]	At5g48970	mitochondrial substrate carrier family protein, contains Pfam profile: PF00153 mitochondrial carrier protein	transport.metabolite transporters at the mitochondrial membrane
MZ00026643	TC262186	0.415	0.331	0.307	0.0233649	plastidic general dicarboxylate transporter {Zea mays;}	AB112937 Plastidic general dicarboxylate transporter [Zea mays (Maize)]	At5g64280	oxoglutarate/malate translocator, putative, similar to SWISS-PROT:Q41364 2-oxoglutarate/malate translocator, chloroplast precursor (Spinach){Spinacia oleracea}	transport.metabolite transporters at the mitochondrial membrane
MZ00017043	TC298483	0.407	0.678	0.632	0.0182304	mitochondrial uncoupling protein 4 {Saccharum officinarum;}	TA10712_4577999 Mitochondrial uncoupling protein 5 [Saccharum officinarum (Sugarcane)]	NI	mitochondrial substrate carrier family protein, contains Pfam profile: PF00153 mitochondrial carrier protein	transport.metabolite transporters at the mitochondrial membrane
MZ00020181	TC323187	0.421	0.639	0.387	0.0142643	putative Na+/H+ antiporter precursor {Oryza sativa (japonica cultivar-group);}	TA136143_4577 Putative Na+/H+ antiporter [Oryza sativa (japonica cultivar-group)]	At1g49810	NHD2;sodium hydrogen antiporter, putative, similar to NhaD (Vibrio parahaemolyticus) gi:3123728:dbj:BAA25994; Na+/H+ aniporter (NhaD) family member, PMID:11500563	transport.metal
MZ00000584	AI673932	0.0929	0.244	0.13	0.0127094	nitrate transporter, putative {Oryza sativa (japonica cultivar-group);}	TA109351_4577 Nitrate transporter, putative [Oryza sativa (japonica cultivar-group)]	At5g62680		transport.nitrate
MZ00014808	TC250144	0.122	0.214	0.0859	0.0443635	nitrate transporter, putative {Oryza sativa (japonica cultivar-group);}	TA109356_4577 Nitrate transporter, putative [Oryza sativa (japonica cultivar-group)]	At5g62680		transport.nitrate
MZ00003452	BE051713	0.161	0.277	0.206	0.0458527	putative oligopeptide transporter protein {Oryza sativa (japonica cultivar-group);}	BE051713 Putative oligopeptide transporter protein [Oryza sativa (japonica cultivar-group)]	At1g09930	oligopeptide transporter OPT family protein, similar to SP:P40900 Sexual differentiation process protein isp4 {Schizosaccharomyces pombe}; contains Pfam profile PF03169: OPT oligopeptide transporter protein	transport.peptides and oligopeptides
MZ00051661	AZM5_98902	0.416	0.373	0.755	0.0157736	putative peptide transporter {Oryza sativa (japonica cultivar-group);}	TA61456_4530 Putative peptide transporter [Oryza sativa (japonica cultivar-group)]	At1g52190	proton-dependent oligopeptide transport (POT) family protein, contains Pfam profile: PF00854 POT family	transport.peptides and oligopeptides
MZ00031996	TC335038	0.656	2.13	0.273	0.0143981	potassium transporter {Phragmites australis;}	TA151478_4577 HAK2 [Hordeum vulgare var. distichum (Two-rowed barley)]	At3g02050	ATKT4;ATKUP3;KUP3P;potassium transporter (KUP3), nearly identical to potassium transporter KUP3p (Arabidopsis thaliana) gi:6742169:gb:AAF19432; similar to tiny root hair 1 protein (Arabidopsis thaliana) gi:11181958:emb:CAC16137; KUP/HAK/KT Tran	transport.potassium
MZ00040044	CF046948	0.166	0.355	0.414	0.0399665	sulphate transporter protein {Sporobolus stapfianus;}	CF046948 Sulphate transporter protein [Sporobolus stapfianus (Ressurection grass)]	At1g23090	SULTR3;3;SULFATE TRANSPORTER;SULFATE TRANSPORTER 91;sulfate transporter, putative, similar to sulfate transporter (Arabidopsis thaliana) GI:2285885; contains Pfam profiles PF00916: Sulfate transporter family, PF01740: STAS domain	transport.sulphate
MZ00057138	AZM5_4188	0.277	0.757	0.552	0.0133056	{Oryza sativa (japonica cultivar-group);}	TA124783_4577 OSJNBa0060D06.5 protein [Oryza sativa (japonica cultivar-group)]	NI	SULTR3;4;sulfate transporter, putative, similar to sulfate transporter (Arabidopsis thaliana) GI:2285885; contains Pfam profiles PF00916: Sulfate transporter family, PF01740: STAS domain	transport.sulphate
MZ00029739	TC253599	0.516	0.336	0.387	0.0376953	monosaccharide transport protein 1 {Zea mays;}	TA128223_4577 Monosaccharide transport protein 1 [Zea mays (Maize)]	At3g19930	SUGAR TRANSPORTER 4;sugar transport protein (STP4), identical to GB:S25009 GI:16524 from (Arabidopsis thaliana)	transporter.sugars
MZ00029229	TC314875	0.937	0.705	0.479	0.0233839	monosaccharide transporter 4 {Oryza sativa (japonica cultivar-group);}	TA132527_4577 Sugar carrier protein C, putative, expressed [Oryza sativa (japonica cultivar-group)]	At5g26340	hexose transporter, putative, strong similarity to hexose transporter, Lycopersicon esculentum, GI:5734440; contains Pfam profile PF00083: major facilitator superfamily protein	transporter.sugars
MZ00004557	TC286766	1.199	0.374	0.54	0.0144555	sucrose transport protein {Zea mays;}	TA113766_4577 Sucrose transport protein [Zea mays (Maize)]	At1g09960	ATSUT4;SUC4;SUCROSE TRANSPORTER 4;sucrose transporter / sucrose-proton symporter (SUT4), nearly identical to sucrose transporter SUT4 (Arabidopsis thaliana) GI:9957053	transporter.sugars.sucrose
MZ00026980	TC280062	1.083	0.444	0.946	0.0127472	sucrose transporter {Saccharum hybrid cultivar;}	TA113106_4577 Sucrose transporter [Saccharum hybrid cultivar]	At2g02860	ATSUC3;sucrose transporter / sucrose-proton symporter (SUC3), identical to sucrose transporter (Arabidopsis thaliana) GI:8052190; similar to sucrose transporters from (Oryza sativa (japonica cultivar-group)) GI:2723471, (Zea mays) GI:5771354, (	transporter.sugars.sucrose
MZ00052000	TC306674	0.304	0.131	0.144	0.0451942	{Oryza sativa (japonica cultivar-group);}	TA14166_4577999 OSJNBa0036B21.6 protein [Oryza sativa (japonica cultivar-group)]	At1g15820
MZ00045391	TC201842	1.16	0.152	0.527	0.0170603	{Oryza sativa (japonica cultivar-group);}	TA130788_4577 B1160F02.10 protein [Oryza sativa (japonica cultivar-group)]	At1g49550
MZ00003163	AZM5_15130	0.414	0.0871	1.535	0.0462912	hypothetical protein {Oryza sativa (japonica cultivar-group);}	TA66391_4530 Hypothetical protein P0455H11.102 [Oryza sativa (japonica cultivar-group)]	At3g13600
MZ00029751	TC301736	0.204	0.124	0.174	0.0449998	unknown protein {Oryza sativa (japonica cultivar-group);}	TA144397_4577 Hypothetical protein P0668H12.8 [Oryza sativa (japonica cultivar-group)]	At3g48660
MZ00029494	TC317055	0.544	0.821	0.486	0.033758	unknown protein {Arabidopsis thaliana;}	TA144897_4577 Uncharacterized plant-specific domain TIGR01589 family protein, expressed [Oryza sativa (japonica cultivar-group)]	At3g55240
MZ00046766	TC329149	0.501	0.27	0.435	0.0192279	NA	TA31294_4558 Lipase family protein, expressed [Oryza sativa (japonica cultivar-group)]	At4g16070
MZ00033517	TC295712	0.17	0.276	0.505	0.0229999	progesterone 5-beta-reductase, putative {Oryza sativa (japonica cultivar-group);}	TA140803_4577 Progesterone 5-beta-reductase, putative [Oryza sativa (japonica cultivar-group)]	At4g24220
MZ00048157	TC283557	1.488	0.5	1.116	0.042733	hypothetical protein XP_855920 {Canis familiaris;}	TA34502_4577999 Expressed protein [Oryza sativa (japonica cultivar-group)]	At4g37100
MZ00000140	CD437849	1.063	2.183	0.404	0.0247549	NA	TA141652_4577	NA
MZ00000292	AI001348	0.477	0.612	0.934	0.014135	unknown protein {Oryza sativa (japonica cultivar-group);}	AI001348	NA
MZ00000355	AI372170	0.663	0.254	0.521	0.0208069	NA	AI372170	NA
MZ00000381	AI396242	0.337	0.607	0.58	0.0267301	NA	AI396242	NA
MZ00000552	AI665315	0.73	0.567	0.483	0.0236784	NA	TA136396_4577 Wound-induced protein 1, putative, expressed [Oryza sativa (japonica cultivar-group)]	NA
MZ00000779	AI855358	0.22	0.916	0.337	0.0183311	NA	AI855358 Hypothetical protein [Phaeosphaeria nodorum SN15]	NA
MZ00000973	AI964588	0.489	0.629	0.439	0.0278695	NA	AI964588	NA
MZ00001232	AW091467	0.825	0.856	0.478	0.0182304	NA	AW091467	NA
MZ00003387	BE051158	0.48	1.092	0.535	0.0074818	unknown protein {Oryza sativa (japonica cultivar-group);}	BE051158	NA
MZ00004293	BG842953	0.155	0.0842	0.0518	0.0275457	NA	BG842953	NA
MZ00004532	BM073837	0.26	0.285	1.459	0.00345853	NA	BM073837 hypothetical protein YintA_01003971 [Yersinia intermedia ATCC 29909]	NA
MZ00005124	BM378471	0.677	0.204	1.592	0.0177945	NA	TA131753_4577	NA
MZ00005134	BM378514	0.789	0.312	0.97	0.0227393	NA	BM378514	NA
MZ00005194	TC320726	0.795	1.272	0.479	0.0163378	NA	TA145399_4577	NA
MZ00006253	TC297054	0.863	0.448	0.569	0.0413374	unknown protein {Oryza sativa (japonica cultivar-group);}	TA32601_4577999 Hypothetical protein OJ1773_H01.106 [Oryza sativa (japonica cultivar-group)]	NA
MZ00006715	CB350609	0.904	0.258	0.564	0.0141359	NA	CB350609	NA
MZ00007038	CD434069	0.514	1.336	0.498	0.019005	NA	CD434069	NA
MZ00008362	CD953232	0.455	1	2.028	0.00599793	NA	TA155154_4577 Expressed protein [Oryza sativa (japonica cultivar-group)]	NA
MZ00008710	CD960540	0.718	0.729	0.153	0.0183577	NA	CD960540	NA
MZ00009927	TC335514	0.449	2.106	0.728	0.00536064	unknown protein {Oryza sativa (japonica cultivar-group);}	CO439129 Hypothetical protein OJ1311_D08.2 [Oryza sativa (japonica cultivar-group)]	NA
MZ00010115	CF005560	0.518	0.353	0.27	0.049312	NA	CF005560	NA
MZ00010165	CF005560	0.518	0.353	0.27	0.0177883	NA	CF007789	NA
MZ00010600	CF025617	0.291	0.379	0.293	0.0498648	NA	CF025617 Hypothetical protein P0512C01.49-2 [Oryza sativa (japonica cultivar-group)]	NA
MZ00010712	CF032472	0.33	0.298	0.53	0.0229816	NA	CF032472	NA
MZ00011138	CF041796	0.823	0.394	0.898	0.033758	NA	CF041796	NA
MZ00011151	CF042802	0.351	0.85	0.719	0.0140293	NA	CF042802	NA
MZ00011733	TC324676	0.962	2.32	0.444	0.0108308	mitochondrial uncoupling protein 3 {Saccharum officinarum;}	TA146022_4577 Mitochondrial uncoupling protein 3 [Saccharum officinarum (Sugarcane)]	NA
MZ00012421	TC303763	0.691	0.566	0.422	0.0139698	expressed protein {Oryza sativa (japonica cultivar-group);}	TA144351_4577	NA
MZ00013188	TC294555	0.684	0.38	0.597	0.0342882	10A19I.15 {Oryza sativa (japonica cultivar-group);}	TA149647_4577	NA
MZ00014363	TC325301	3.689	0.283	1.543	0.0305293	wound-induced protease inhibitor {Zea mays subsp. parviglumis;}	AW498099 Wound-induced protease inhibitor [Zea diploperennis (Diploperennial teosinte)]	NA
MZ00015172	TC282400	0.638	0.621	0.392	0.0337019	putative peptide transport protein {Oryza sativa (japonica cultivar-group);}	TA94386_4577 Putative peptide transport protein [Oryza sativa (japonica cultivar-group)]	NA
MZ00015378	TC295779	0.478	0.436	0.694	0.0402499	putative chloroplast-targeted beta-amylase {Oryza sativa (japonica cultivar-group);}	TA12531_4577999 Putative chloroplast-targeted beta-amylase [Oryza sativa (Rice)]	NA
MZ00017211	TC313130	0.372	0.24	0.474	0.0150787	unknown protein {Oryza sativa (japonica cultivar-group);}	BM348182 Hypothetical protein B1307A11.18-2 [Oryza sativa (japonica cultivar-group)]	NA
MZ00017260	TC196559	0.212	0.31	0.338	0.0127472	hypothetical protein {Oryza sativa (japonica cultivar-group);} ^|^GB|BAB17086.1|11034562|AP002866 hypothetical protein {Oryza sativa (japonica cultivar-group);}	TA121944_4577 Hypothetical protein P0046B10.33 [Oryza sativa (japonica cultivar-group)]	NA
MZ00018498	TC322099	0.149	0.107	0.367	0.00144546	NA	TA135676_4577	NA
MZ00018882	TC309390	0.5	0.798	0.863	0.0402797	unknown protein {Oryza sativa (japonica cultivar-group);}	TA133231_4577	NA
MZ00019477	TC321803	1.489	1.939	0.441	0.0196207	NA	TA139276_4577	NA
MZ00019484	TC301034	1.131	1.448	0.441	0.0123806	NA	TA130150_4577	NA
MZ00019555	TC199358	0.448	0.293	0.581	0.0328499	putative 0-deacetylbaccatin III-10-O-acetyl transferase {Oryza sativa (japonica cultivar-group);} ^|^GB|BAB07968.1|9711874|AP002524 putative 0-deacetylbaccatin III-10-O-acetyl transferase {Oryza sativa (japonica cultivar-group);}	TA114845_4577 3'-N-debenzoyltaxol N-benzoyltransferase-like [Oryza sativa (japonica cultivar-group)]	NA
MZ00020160	BG265306	0.484	0.703	0.24	0.0247288	NA	BG265306	NA
MZ00021387	TC312274	0.621	0.289	0.658	0.0376988	unknown protein {Oryza sativa (japonica cultivar-group);}	TA138331_4577 Hypothetical protein P0503B05.32 [Oryza sativa (japonica cultivar-group)]	NA
MZ00021586	TC202015	0.818	0.451	0.787	0.0239776	NA	CA404074	NA
MZ00021830	TC256668	0.402	0.0633	0.292	0.0384136	NA	TA149601_4577	NA
MZ00021868	TC202471	0.801	1.197	0.225	0.0192895	NA	TA99749_4577 Putative transposase [Oryza sativa (Rice)]	NA
MZ00021951	CF031296	0.95	0.434	0.779	0.0129271	NA	CF031296	NA
MZ00022797	TC318368	0.888	0.47	2.084	0.0223356	unknown {Zea mays;}	TA149345_4577 Hypothetical protein 9C20.6b [Zea mays (Maize)]	NA
MZ00022863	TC325243	1.092	0.348	1.031	0.037785	expressed protein {Oryza sativa (japonica cultivar-group);}	TA151689_4577	NA
MZ00023435	TC332881	0.54	0.35	1.014	0.0143981	NA	TA153604_4577	NA
MZ00023546	TC331010	0.376	0.133	0.158	0.00898254	NA	CD989422	NA
MZ00026343	TC327454	1.122	0.397	1.853	0.0478108	NA	TA130408_4577	NA
MZ00028600	TC311880	0.941	0.71	0.434	0.0449896	NA	TA140391_4577	NA
MZ00028726	TC326794	1.137	0.462	0.394	0.0177807	NA	TA31474_4577999 Mu-type opioid receptor [Cavia porcellus (Guinea pig)]	NA
MZ00028851	TC294507	0.308	0.688	0.353	0.0150544	{Oryza sativa (japonica cultivar-group);}	TA136953_4577	NA
MZ00029048	TC313493	1.908	0.314	3.311	0.013982	NA	TA139732_4577	NA
MZ00029706	TC307565	0.337	0.285	0.191	0.0150787	NA	TA129592_4577	NA
MZ00029957	TC322677	0.433	0.636	0.7	0.0316454	NA	TA96805_4577	NA
MZ00030901	TC321413	0.546	0.587	0.243	0.0436969	unknown protein {Oryza sativa (japonica cultivar-group);}	TA26518_4577999 Hypothetical protein OSJNBa0019B22.19 [Oryza sativa (japonica cultivar-group)]	NA
MZ00030959	TC331919	0.337	0.596	1.933	0.049312	NA	TA146448_4577	NA
MZ00031010	TC297467	0.682	0.459	0.303	0.00831776	unknown protein {Oryza sativa (japonica cultivar-group);}	TA139045_4577	NA
MZ00031416	CO447820	0.975	0.378	0.985	0.0113059	NPR1 interactor {Oryza sativa (indica cultivar-group);}	CO447820	NA
MZ00031566	TC329452	0.312	0.515	0.57	0.00281772	NA	TA146854_4577	NA
MZ00031748	TC256180	0.33	0.678	0.157	0.0375705	NA	TA147962_4577	NA
MZ00031821	TC216020	0.439	0.64	0.369	0.0424544	NA	TA1668_4577999	NA
MZ00032338	TC277959	0.347	0.53	0.618	0.0415189	putative dioscorin class A precursor {Oryza sativa (japonica cultivar-group);}	TA136413_4577 Putative dioscorin class A [Oryza sativa (japonica cultivar-group)]	NA
MZ00032776	TC317481	2.388	0.812	0.406	0.0127472	putative disease resistance response protein {Oryza sativa (japonica cultivar-group);}	TA153288_4577	NA
MZ00032825	TC275556	0.431	0.649	0.712	0.0309323	hypothetical protein {Oryza sativa;}	TA120236_4577 Hypothetical protein P0001A07.6 [Oryza sativa (japonica cultivar-group)]	NA
MZ00033512	TC300211	0.231	0.628	0.905	0.0228642	NA	TA135231_4577	NA
MZ00034311	AW065396	0.694	0.296	0.799	0.0263584	NA	AW065396	NA
MZ00034488	CMST:1106.m00343	0.481	0.685	1.834	0.0228642	NA	TA139080_4577	NA
MZ00034805	NB_con:1103.m00148|NA:1104.m00676|NB:1100.m01461|CMSC:1105.m00610	0.398	0.58	1.469	0.0486213	NA	TA127939_4577	NA
MZ00034943	AZM5_3738	0.704	0.463	0.307	0.00380114	NA	TA23386_4577999 Hypothetical protein P0466H10.40-1 [Oryza sativa (japonica cultivar-group)]	NA
MZ00035013	AI065741	0.353	0.603	2.203	0.016986	NA	TA134348_4577	NA
MZ00035695	AW313219	0.746	0.663	0.364	0.013982	NA	AW313219	NA
MZ00036799	BI396057	0.0164	0.00936893	0.0106	0.0146754	NA	BI396057	NA
MZ00037574	CA399070	0.488	0.803	0.599	0.0370168	NA	CA399070	NA
MZ00038475	CD947949	0.428	0.675	0.67	0.0428841	NA	CD947949	NA
MZ00039687	CF018896	0.8	3.367	0.289	0.0286871	NA	CF018896	NA
MZ00040047	CF047065	0.801	0.481	0.693	0.027758	NA	TA101614_4577	NA
MZ00040089	TC319482	0.669	0.334	0.223	0.0219819	histone-like protein {Oryza sativa (japonica cultivar-group);}	TA105337_4577	NA
MZ00041306	TC302086	0.536	0.326	0.759	0.0233839	putative ASR2 {Oryza sativa (japonica cultivar-group);}	CO442877 ASR3 [Lycopersicon chilense (Solanum chilense)]	NA
MZ00041573	TC295949	0.381	0.595	0.36	0.0292534	unknown protein {Oryza sativa (japonica cultivar-group);}	AY106463	NA
MZ00042092	TC302561	0.49	0.421	0.308	0.0249717	{Oryza sativa (japonica cultivar-group);}	TA100217_4577 OSJNBa0058K23.19 protein [Oryza sativa (japonica cultivar-group)]	NA
MZ00042268	TC197229	0.405	0.917	0.806	0.0403215	contains ESTs AU094791(E31674),AU064508(E31674) similar to Arabidopsis thaliana chromosome 2, At2g34510 unknown protein {Oryza sativa (japonica cultivar-group);}	TA106377_4577 Hypothetical protein OJ1414_E05.5 [Oryza sativa (japonica cultivar-group)]	NA
MZ00042346	TC321084	0.21	0.113	0.561	0.0359808	NA	TA135675_4577	NA
MZ00043160	TC303894	0.907	0.286	0.553	0.0249717	pore-forming toxin-like protein Hfr-2 {Triticum aestivum;}	TA107280_4577	NA
MZ00044204	TC313260	0.489	0.303	0.555	0.00951819	contains ESTs AU057399(S21412),AU057400(S21412) unknown protein {Oryza sativa (japonica cultivar-group);}	TA121911_4577	NA
MZ00044247	TC307426	72.27	4.774	0.441	0.048911	NA	TA134974_4577	NA
MZ00044663	TC333863	0.512	0.602	0.371	0.0145522	NA	TA152893_4577	NA
MZ00044758	TC320578	0.534	0.308	0.778	0.0286991	NA	TA157041_4577	NA
MZ00044780	TC316267	0.956	0.49	0.476	0.00781783	NA	TA154754_4577	NA
MZ00045291	ZRSiRGRR0000035	0.0646	0.0219	0.0905	0.0320933	unknow protein {Oryza sativa (japonica cultivar-group);}	TA21210_4558 Unknow protein [Oryza sativa (japonica cultivar-group)]	NA
MZ00046035	AI974909	0.22	0.808	1.024	0.0415189	NA	AI974909	NA
MZ00048704	AZM5_90499	2.252	0.488	1.287	0.0458527	NA	TA135183_4577	NA
MZ00052268	BE129941	0.372	0.569	0.612	0.0146754	NA	TA114801_4577	NA
MZ00052473	BI142352	0.55	0.089	0.869	0.0263584	NA	BI142352	NA
MZ00053297	CD952492	0.733	0.39	0.663	0.019586	NA	CD952492	NA
MZ00053341	CD954183	0.233	0.441	0.142	0.0258664	NA	CD954183	NA
MZ00053355	CD955073	1.017	0.525	0.493	0.0207316	NA	CD955073	NA
MZ00053536	CD958904	0.526	1.125	0.418	0.0130456	NA	CD958904	NA
MZ00053631	CD962478	0.62	0.488	0.215	0.0169891	NA	CD962478	NA
MZ00053792	CD970779	0.299	0.195	0.0905	0.0230533	NA	CD970779	NA
MZ00054024	CD999918	0.33	0.924	0.873	0.0249717	NA	CD999918	NA
MZ00054231	CF024019	0.658	0.233	0.717	0.04917	NA	CF024019	NA
MZ00054273	CF029204	0.112	0.203	0.114	0.0378011	Major Facilitator Superfamily, putative {Oryza sativa (japonica cultivar-group);}	CF029204 Major Facilitator Superfamily, putative [Oryza sativa (japonica cultivar-group)]	NA
MZ00054277	CF029950	0.323	0.405	0.128	0.0101965	NA	TA144579_4577 Hypothetical protein [Oryza sativa (japonica cultivar-group)]	NA
MZ00054346	CF039674	1.108	0.785	0.407	0.0143921	NA	CF039674	NA
MZ00054389	CF043360	0.201	0.694	1.23	0.011604	NA	CF043360	NA
MZ00054409	CF044489	0.549	0.367	0.756	0.0305508	NA	CF044489	NA
MZ00054418	CF045206	0.161	0.12	0.464	0.0223619	NA	CF045206	NA
MZ00054468	CF046244	1.054	0.487	1.309	0.0458527	NA	TA123833_4577 Carboxyl-terminal proteinase-like [Oryza sativa (japonica cultivar-group)]	NA
MZ00055706	TC327381	0.627	0.343	0.342	0.033758	NA	TA136397_4577 Wound-induced protein 1, putative, expressed [Oryza sativa (japonica cultivar-group)]	NA
MZ00055741	TC334744	0.907	0.567	0.36	0.0233839	NA	CF020345	NA
MZ00055855	CD998195	0.588	0.678	0.165	0.0123806	NA	TA137692_4577	NA
MZ00055858	CF024705	1.123	0.4	0.542	0.0192279	NA	TA123900_4577	NA
MZ00056108	TC255455	0.589	0.643	0.446	0.0399665	unknown protein {Oryza sativa (japonica cultivar-group);} ^|^GB|BAD33479.1|50725951|AP005422 unknown protein {Oryza sativa (japonica cultivar-group);}	TA108519_4577	NA
MZ00056167	TC330866	0.535	0.48	0.183	0.0327031	NA	TA150323_4577	NA
MZ00056198	TC332138	0.474	0.61	1.604	0.00837582	NA	TA154756_4577	NA
MZ00056291	TC302432	1.108	0.316	1.094	0.0247288	NA	TA152786_4577	NA
MZ00056319	trnR	0.499	0.763	3.469	0.0208407	NA		NA
MZ00056499	TC322099	0.265	0.148	0.764	0.0368455	NA	TA135676_4577	NA
MZ00056548	TC331042	0.739	0.501	0.278	0.0222403	NA	TA101328_4577 ZmNAS2 protein [Zea mays (Maize)]	NA
MZ00057096	AZM5_48473	0.523	0.193	1.768	0.0428655	putative retrotransposon protein {Zea mays;}	TA101530_4577 Putative retrotransposon protein [Zea mays (Maize)]	NA
MZ00057223	TC298492	0.495	0.561	0.232	0.0311755	unknown protein {Oryza sativa (japonica cultivar-group);}	TA118992_4577	NA
