# Supplementary material for: Analysis of Gene Expression and Physiological Responses in Three Mexican Maize Landraces under Drought Stress and Recovery Irrigation
Source: PLoS One. 2009 Oct 30;4(10):e7531. doi: 10.1371/journal.pone.0007531 (PMC2766256; doi:10.1371/journal.pone.0007531)
Supplement: Table S2 — Transcript levels of significant genes in the maize oligonucleotide microarray at 17 days stress. (1.39 MB XLS) [file pone.0007531.s003.xls]

## Sheet: Up-regulated17days
Supplementary Table S2.Transcript levels of significant genes in the maize oligonucleotide microarray at 17 days stress
Array ID	Target accesion	Intensity mean values			FDR values	Target description maizearray	Target description	Arabidopsis Match	Target description MAPMAN	MAPMAN Function
		85-2	Cajete criollo	Michoacan 21	C*T		PLANTA Database
MZ00041170	TC324468	0.826	1.262	9.103	0.00289755	putative fumarylacetoacetate hydrolase {Oryza sativa (japonica cultivar-group);}	TA98354_4577 Putative fumarylacetoacetate hydrolase [Oryza sativa (japonica cultivar-group)]	At1g12050	fumarylacetoacetase, putative, similar to fumarylacetoacetase (Fumarylacetoacetate hydrolase, Beta-diketonase, FAA)(Rattus norvegicus) SWISS-PROT:P25093	amino acid metabolism.degradation.aromatic aa.tyrosine
MZ00036774	TC291692	1.656	2.846	5.59	0.0449924	putative gamma-lyase {Oryza sativa (japonica cultivar-group);}	TA108774_4577 Putative gamma-lyase [Oryza sativa (Rice)]	At1g64660	Cys/Met metabolism pyridoxal-phosphate-dependent enzyme family protein, similar to SP:P13254 Methionine gamma-lyase (EC 4.4.1.11) (L-methioninase) {Pseudomonas putida}; contains Pfam profile PF01053: Cys/Met metabolism PLP-dependent enzyme	amino acid metabolism.degradation.aspartate family.methionine
MZ00028771	TC299803	2.177	1.141	2.844	0.0354232	putative 3-hydroxyisobutyrate dehydrogenase, mitochondrial precursor {Oryza sativa (japonica cultivar-group);}	DT654242 Putative 3-hydroxyisobutyrate dehydrogenase, mitochondrial [Oryza sativa (japonica cultivar-group)]	At4g20930	3-hydroxyisobutyrate dehydrogenase, putative, similar to SP:P29266 3-hydroxyisobutyrate dehydrogenase, mitochondrial precursor (EC 1.1.1.31) {Rattus norvegicus}; contains Pfam profile PF03446: NAD binding domain of 6-phosphogluconate dehydrogen	amino acid metabolism.degradation.branched-chain group.valine
MZ00023547	TC289989	0.759	1.301	3.013	0.0312672	putative aminotransferase {Oryza sativa (japonica cultivar-group);}	TA7329_4577999 Alanine:glyoxylate aminotransferase-like protein [Oryza sativa (Rice)]	At5g46180	ornithine aminotransferase, putative / ornithine--oxo-acid aminotransferase, putative, similar to SP:Q92413 Ornithine aminotransferase (EC 2.6.1.13) (Ornithine--oxo-acid aminotransferase) (Aspergillus nidulans) {Emericella nidulans}; contains P	amino acid metabolism.degradation.glutamate family.arginine
MZ00044271	TC325537	2.122	0.953	0.584	0.0251233	proline oxidase, putative {Oryza sativa (japonica cultivar-group);}	TA110548_4577 Proline dehydrogenase family protein, expressed [Oryza sativa (japonica cultivar-group)]	NI	proline oxidase, putative / osmotic stress-responsive proline dehydrogenase, putative, similar to proline oxidase, mitochondrial precursor (Osmotic stress- induced proline dehydrogenase) (Arabidopsis thaliana) SWISS-PROT:P92983	amino acid metabolism.degradation.glutamate family.proline
MZ00012612	TC318267	2.375	2.188	16.14	0.0214292	putative phosphate synthase {Oryza sativa (japonica cultivar-group);}	DV529054 Putative 3-deoxy-D-arabino-heptulosonate 7-phosphate synthase 3 [Fagus sylvatica (Beechnut)]	At1g22410	2-dehydro-3-deoxyphosphoheptonate aldolase, putative / 3-deoxy-D-arabino-heptulosonate 7-phosphate synthase, putative / DAHP synthetase, putative, similar to 3-deoxy-D-arabino-heptulosonate 7-phosphate GI:170224 from (Nicotiana tabacum), SP:P21	amino acid metabolism.synthesis.aromatic aa.chorismate.3-deoxy-D-arabino-heptulosonate 7-phosphate synthase
MZ00025454	TC280152	1.575	1.721	6.314	0.0142072	{Oryza sativa (japonica cultivar-group);}	TA115200_4577 OSJNBb0079B02.2 protein [Oryza sativa (japonica cultivar-group)]	At2g21940	shikimate kinase, putative, similar to shikimate kinase precursor from Lycopersicon esculentum (SP:Q00497); contains Pfam shikimate kinase domain PF01202 or shikimate kinase, putative, similar to shikimate kinase precursor from Lycopersicon es	amino acid metabolism.synthesis.aromatic aa.chorismate.shikimate kinase
MZ00038887	TC330655	0.944	0.67	2.179	0.0451664	{Oryza sativa (japonica cultivar-group);}	TA115199_4577 OSJNBb0079B02.2 protein [Oryza sativa (japonica cultivar-group)]	At2g21940	shikimate kinase, putative, similar to shikimate kinase precursor from Lycopersicon esculentum (SP:Q00497); contains Pfam shikimate kinase domain PF01202 or shikimate kinase, putative, similar to shikimate kinase precursor from Lycopersicon es	amino acid metabolism.synthesis.aromatic aa.chorismate.shikimate kinase
MZ00024350	TC289789	1.111	1.54	3.344	0.0109599	{Oryza sativa (japonica cultivar-group);}	TA102776_4577 B0812A04.8 protein [Oryza sativa (Rice)]	At5g57890	flag_XH6anthranilate synthase beta subunit, putative, strong similarity to anthranilate synthase beta subunit GI:403434 from (Arabidopsis thaliana)	amino acid metabolism.synthesis.aromatic aa.tryptophan
MZ00038859	CD965660	0.519	1.179	2.2	0.045678	putative aminotransferase {Oryza sativa (japonica cultivar-group);}	CD965660 Alanine:glyoxylate aminotransferase-like protein [Oryza sativa (Rice)]	At3g08860	alanine--glyoxylate aminotransferase, putative / beta-alanine-pyruvate aminotransferase, putative / AGT, putative, similar to similar to SP:Q64565 Alanine--glyoxylate aminotransferase 2, mitochondrial precursor (EC 2.6.1.44) (AGT 2) (Beta-alani	amino acid metabolism.synthesis.central amino acid metabolism.alanine
MZ00042953	TC289904	0.608	2.23	4.312	0.0278939	putative aminotransferase {Oryza sativa (japonica cultivar-group);}	TA93799_4577 Alanine:glyoxylate aminotransferase-like protein [Oryza sativa (Rice)]	At3g08860		amino acid metabolism.synthesis.central amino acid metabolism.alanine
MZ00000051	TC320848	0.922	2.367	0.873	0.0398224	Peptidase S1 and S6, chymotrypsin/Hap; Aminotransferase class-III {Medicago truncatula;}	TA93757_4577 Alanine-glyoxylate aminotransferase 2, mitochondrial, putative, expressed [Oryza sativa (japonica cultivar-group)]	At4g39660	alanine--glyoxylate aminotransferase, putative / beta-alanine-pyruvate aminotransferase, putative / AGT, putative, similar to SP:Q64565 Alanine--glyoxylate aminotransferase 2, mitochondrial precursor (EC 2.6.1.44) (AGT 2) (Beta-alanine-pyruvate	amino acid metabolism.synthesis.central amino acid metabolism.alanine
MZ00029016	TC250390	2.351	1.623	13.43	0.0116027	OSJNBa0064H22.2 {Oryza sativa (japonica cultivar-group);}	TA133318_4577 OSJNBa0064H22.2 protein [Oryza sativa (japonica cultivar-group)]	At2g02000	glutamate decarboxylase, putative, strong similarity to glutamate decarboxylase (Nicotiana tabacum) GI:21327029glutamate decarboxylase, putative, strong similarity to glutamate decarboxylase isozyme 3 (Nicotiana tabacum) GI:	amino acid metabolism.synthesis.central amino acid metabolism.GABA.Glutamate decarboxylase
MZ00029023	TC304773	2.082	0.288	0.328	0.00176622	glutamate decarboxylase {Oryza sativa (japonica cultivar-group);}	TA123416_4577 Glutamate decarboxylase [Oryza sativa (japonica cultivar-group)]	NI	glutamate decarboxylase 1 (GAD 1), sp:Q42521	amino acid metabolism.synthesis.central amino acid metabolism.GABA.Glutamate decarboxylase
MZ00041703	TC292545	1.145	2.052	1.588	0.0422941	Delta 1-pyrroline-5-carboxylate synthetase (P5CS) [Includes: Glutamate5-kinase (EC 2.7.2.11) (Gamma-glutamyl kinase) (GK); Gamma-glutamylphosphate reductase (GPR) (EC 1.2.1.41) (Glutamate-5-semialdehydedehyd	TA116858_4577 Delta 1-pyrroline-5-carboxylate synthetase (P5CS) [Includes: Glutamate 5-kinase (EC 2.7.2.11) (Gamma-glutamyl kinase) (GK); Gamma-glutamyl phosphate reductase (GPR) (EC 1.2.1.41) (Glutamate-5-semialdehyde dehydrogenase) (Glutamyl-gamma-semialdehyde dehydr	At3g55610	ATP5CS;DELTA1-PYRROLINE-5-CARBOXYLATE SYNTHASE 1;delta 1-pyrroline-5-carboxylate synthetase A / P5CS A (P5CS1), identical to SP:P54887:P5C1_ARATH or delta 1-pyrroline-5-carboxylate synthetase A / P5CS A (P5CS1), identical t	amino acid metabolism.synthesis.glutamate family.proline
MZ00029134	TC306509	1.253	1.63	2.609	0.0411123	cysteine synthase {Oryza sativa (japonica cultivar-group);}	TA139424_4577 Cysteine synthase [Oryza sativa (Rice)]	At2g43750	ACS1;ATCS-B;CPACS1;CSASE B;CYSTEINE SYNTHASE;CYSTEINE SYNTHASE 1;cysteine synthase, chloroplast / O-acetylserine (thiol)-lyase / O-acetylserine sulfhydrylase / cpACS1 (OASB), identical to SP:P47999 Cysteine synthase, chloroplast precursor (EC 4	amino acid metabolism.synthesis.serine-glycine-cysteine group.cysteine.OASTL
MZ00003567	BE511078	0.738	0.752	2.521	0.00754929	NA	TA113475_4577 Putative phosphoglycerate dehydrogenase [Oryza sativa (japonica cultivar-group)]	NI		amino acid metabolism.synthesis.serine-glycine-cysteine group.serine
MZ00044258	TC290391	1.701	1.424	2.264	0.0270105	putative 3-hydroxybutyryl-CoA dehydrogenase {Oryza sativa (japonica cultivar-group);}	TA122064_4577 Putative S(+)-beta-hydroxybutyryl CoA dehydrogenase [Oryza sativa (japonica cultivar-group)]	At3g15290	3-hydroxybutyryl-CoA dehydrogenase, putative, similar to S(+)-beta-hydroxybutyryl CoA dehydrogenase (3-hydroxybutyryl-CoA dehydrogenase) (Paracoccus denitrificans) GI:12003356; contains Pfam profiles PF02737: 3-hydroxyacyl-CoA dehydrogenase NAD	Biodegradation of Xenobiotics
MZ00028427	TC305069	1.747	1.958	12.02	0.0113393	putative glyoxal oxidase {Oryza sativa (japonica cultivar-group);}	TA30606_4577999 Glyoxal oxidase-like [Oryza sativa (japonica cultivar-group)]	At5g19580	glyoxal oxidase-related, contains similarity to glyoxal oxidase precursor (Phanerochaete chrysosporium) gi:1050302:gb:AAA87594	Biodegradation of Xenobiotics
MZ00024698	TC317061	3.249	3.589	39.08	0.00816491	extensin-like protein {Zea mays;}	TA124833_4577	NI		'cell wall.cell wall proteins
MZ00026861	TC295861	17.02	19.04	154.9	0.00750884	extensin {Volvox carteri;}	TA27436_4577999 proline-rich protein BstNI subfamily 3 precursor [Xenopus tropicalis]	NI		'cell wall.cell wall proteins
MZ00041189	TC316604	10.96	3.274	19.12	0.0306326	cell wall protein (put.); putative {Zea mays;}	TA95674_4577	NI		'cell wall.cell wall proteins
MZ00043565	TC306737	2.42	2.153	24.73	0.0128191	hypothetical protein {Oryza sativa (japonica cultivar-group);}	TA120282_4577	At2g46330	ARABINOGALACTAN PROTEIN 16;arabinogalactan-protein (AGP16), identical to gi:10880509:gb:AAG24284 or arabinogalactan-protein (AGP16), identical to gi:10880509:gb:AAG24284	cell wall.cell wall proteins.AGPs
MZ00043566	TC307241	1.243	1.28	10.68	0.0154763	hypothetical protein {Oryza sativa (japonica cultivar-group);}	TA120283_4577	At2g46330	ARABINOGALACTAN PROTEIN 16;arabinogalactan-protein (AGP16), identical to gi:10880509:gb:AAG24284 or arabinogalactan-protein (AGP16), identical to gi:10880509:gb:AAG24284	cell wall.cell wall proteins.AGPs
MZ00016331	TC325509	2.601	2.331	33.28	0.0151702	extensin-like protein {Zea mays;}	AY109630 Extensin-like protein [Zea mays (Maize)]	At3g19020	leucine-rich repeat family protein / extensin family protein, similar to extensin-like protein (Lycopersicon esculentum) gi:5917664:gb:AAD55979; contains leucine-rich repeats, Pfam:PF00560; contains proline rich extensin domains, INTERPRO:IPR00	cell wall.cell wall proteins.LRR
MZ00024269	TC305376	1.098	0.981	8.822	0.0155761	proline-rich protein {Zea mays;}	TA107732_4577 Proline-rich protein precursor [Zea mays (Maize)]	NI		cell wall.cell wall proteins.proline rich proteins
MZ00014314	TC192601	1.524	1.387	2.318	0.0372268	phytochelatin synthetase-like protein 2 {Sorghum bicolor;}	TA10312_4577999 Phytochelatin synthetase-like protein 2 [Sorghum bicolor (Sorghum) (Sorghum vulgare)]	At3g02210	phytochelatin synthetase family protein / COBRA cell expansion protein COBL3, similar to phytochelatin synthetase (Hordeum vulgare subsp. vulgare) GI:29570314; identified in Roudier, et al, Plant Phys. (2002) 130:538-548 (PMID:12376623); suppor	cell wall.cellulose synthesis
MZ00043850	TC280569	1.082	1.48	7.98	0.0357523	putative cellulase {Oryza sativa (japonica cultivar-group);}	TA113073_4577 Endoglucanase 8 precursor [Oryza sativa (Rice)]	At3g43860	glycosyl hydrolase family 9 protein, similar to cellulase GI:575404 from (Sambucus nigra).	cell wall.degradation.cellulases and beta -1,4-glucanases
MZ00029754	TC294477	2.13	1.848	43.42	0.0309704	beta-glucanase {Zea mays;}	TA136942_4577 Beta-glucanase [Zea mays (Maize)]	At3g47040	glycosyl hydrolase family 3 protein, beta-D-glucan exohydrolase, Nicotiana tabacum, TREMBL:AB017502_1	cell wall.degradation.cellulases and beta -1,4-glucanases
MZ00024085	TC328601	3.717	3.698	57.46	0.0105358	pectate lyase homolog {Zea mays;}	TA99911_4577 Pectate lyase homolog [Zea mays (Maize)]	At1g04680	pectate lyase family protein, similar to pectate lyase GP:14531296 from (Fragaria x ananassa)	cell wall.degradation.pectate lyases and polygalacturonases
MZ00041173	TC324285	2.928	2.367	24.8	0.0119222	putative exopolygalacturonase precursor {Oryza sativa (japonica cultivar-group);}	AW520059 Putative exopolygalacturonase [Oryza sativa (japonica cultivar-group)]	At1g05650	polygalacturonase, putative / pectinase, putative, similar to polygalacturonase 5 (Lycopersicon esculentum) GI:2459817; contains Pfam profile PF00295: Glycosyl hydrolases family 28 (polygalacturonases)polygalacturonase, puta	cell wall.degradation.pectate lyases and polygalacturonases
MZ00041446	TC324214	3.38	3.63	43.32	0.00979244	pectate lyase homolog {Zea mays;}	TA99873_4577 Pectate lyase homolog [Zea mays (Maize)]	At1g14420	pectate lyase family protein, similar to pectate lyase P59 SP:P15722 from (Lycopersicon esculentum)	cell wall.degradation.pectate lyases and polygalacturonases
MZ00024304	TC310278	1.523	0.967	20.8	0.028555	Zea m 13 allergen {Zea mays;}	TA106705_4577 Zea m 13 allergen [Zea mays (Maize)]	At1g43090	pseudogene, putative polygalacturonase, blastp match of 52% identity and 7.3e-73 P-value to GP:4826572:emb:CAB42886.1::AJ238848 polygalacturonase {Phleum pratense}	cell wall.degradation.pectate lyases and polygalacturonases
MZ00019651	TC281791	1.483	1.315	4.341	0.0206982	putative exopolygalacturorase precursor {Oryza sativa (japonica cultivar-group);}	TA101448_4577 Putative polygalacturonase [Oryza sativa (japonica cultivar-group)]	At2g26620	glycoside hydrolase family 28 protein / polygalacturonase (pectinase) family protein, similar to SP:P35339 Exopolygalacturonase precursor (EC 3.2.1.67) (Pectinase) (Galacturan 1,4-alpha-galacturonidase) {Zea mays}; contains Pfam profile PF00295	cell wall.degradation.pectate lyases and polygalacturonases
MZ00020843	TC294982	3.537	2.467	20.91	0.0249187	putative pectate lyase precursor {Oryza sativa (japonica cultivar-group);}	TA99905_4577 Putative pectate lyase [Oryza sativa (japonica cultivar-group)]	At3g07010	pectate lyase family protein, similar to pectate lyase GP:14531296 from (Fragaria x ananassa)	cell wall.degradation.pectate lyases and polygalacturonases
MZ00043299	TC303007	7.823	10.44	54.6	0.0260143	putative pectate lyase homolog {Oryza sativa (japonica cultivar-group);}	TA99899_4577 Pectate lyase homolog [Zea mays (Maize)]	At3g07010	pectate lyase family protein, similar to pectate lyase GP:14531296 from (Fragaria x ananassa)	cell wall.degradation.pectate lyases and polygalacturonases
MZ00013698	TC284953	4.008	2.99	35.27	0.0090594	putative exopolygalacturonase precursor {Oryza sativa (japonica cultivar-group);}	TA98315_4577 Putative exopolygalacturonase [Oryza sativa (japonica cultivar-group)]	At3g07820	polygalacturonase 3 (PGA3) / pectinase, identical to polygalacturonase (Arabidopsis thaliana) GI:3152948	cell wall.degradation.pectate lyases and polygalacturonases
MZ00039553	TC259363	6.07	5.687	33.93	0.0182494	Exopolygalacturonase precursor (EC 3.2.1.67) (ExoPG) (Pectinase)(Galacturan 1,4-alpha-galacturonidase). {Zea mays;} ^|^PIR|S18570|S18570 polygalacturonase (EC 3.2.1.15) precursor - maize {Zea mays;} ^|^GB|CA-TRUNCATED-	TA106706_4577 Exopolygalacturonase precursor [Zea mays (Maize)]	At3g07820	polygalacturonase 3 (PGA3) / pectinase, identical to polygalacturonase (Arabidopsis thaliana) GI:3152948	cell wall.degradation.pectate lyases and polygalacturonases
MZ00041172	TC284953	3.452	5.871	25.03	0.0426214	putative exopolygalacturonase precursor {Oryza sativa (japonica cultivar-group);}	TA98315_4577 Putative exopolygalacturonase [Oryza sativa (japonica cultivar-group)]	At3g07820	polygalacturonase 3 (PGA3) / pectinase, identical to polygalacturonase (Arabidopsis thaliana) GI:3152948	cell wall.degradation.pectate lyases and polygalacturonases
MZ00035410	AI987316	3.113	3.375	52.7	0.0161914	Exopolygalacturonase precursor (EC 3.2.1.67) (ExoPG) (Pectinase)(Galacturan 1,4-alpha-galacturonidase). {Zea mays;} ^|^PIR|S18570|S18570 polygalacturonase (EC 3.2.1.15) precursor - maize {Zea mays;} ^|^GB|CA-TRUNCATED-	AI987316 Exopolygalacturonase precursor [Zea mays (Maize)]	At3g14040	exopolygalacturonase / galacturan 1,4-alpha-galacturonidase / pectinase, identical to SP:P49063 Exopolygalacturonase clone GBGA483 precursor (EC 3.2.1.67) (ExoPG) (Galacturan 1,4-alpha-galacturonidase) {Arabidopsis thaliana}	cell wall.degradation.pectate lyases and polygalacturonases
MZ00035714	TC310278	26.1	13.97	230.5	0.0418698	Zea m 13 allergen {Zea mays;}	TA106705_4577 Zea m 13 allergen [Zea mays (Maize)]	At3g14040	exopolygalacturonase / galacturan 1,4-alpha-galacturonidase / pectinase, identical to SP:P49063 Exopolygalacturonase clone GBGA483 precursor (EC 3.2.1.67) (ExoPG) (Galacturan 1,4-alpha-galacturonidase) {Arabidopsis thaliana}	cell wall.degradation.pectate lyases and polygalacturonases
MZ00037002	BM337967	10.35	9.51	130.3	0.0155767	Exopolygalacturonase precursor (EC 3.2.1.67) (ExoPG) (Pectinase)(Galacturan 1,4-alpha-galacturonidase). {Zea mays;} ^|^PIR|S18570|S18570 polygalacturonase (EC 3.2.1.15) precursor - maize {Zea mays;} ^|^GB|CA-TRUNCATED-	TA106708_4577 Exopolygalacturonase precursor [Zea mays (Maize)]	At3g14040	exopolygalacturonase / galacturan 1,4-alpha-galacturonidase / pectinase, identical to SP:P49063 Exopolygalacturonase clone GBGA483 precursor (EC 3.2.1.67) (ExoPG) (Galacturan 1,4-alpha-galacturonidase) {Arabidopsis thaliana}	cell wall.degradation.pectate lyases and polygalacturonases
MZ00044715	TC332880	1.225	1.439	6.156	0.0170551	{Oryza sativa (japonica cultivar-group);}	TA122525_4577 OSJNBa0095E20.8 protein [Oryza sativa (japonica cultivar-group)]	At4g13710	pectate lyase family protein	cell wall.degradation.pectate lyases and polygalacturonases
MZ00013700	TC315938	1.812	1.693	6.285	0.0130222	putative polygalacturonase {Oryza sativa (japonica cultivar-group);}	TA142679_4577 Putative polygalacturonase [Oryza sativa (japonica cultivar-group)]	At4g18180	glycoside hydrolase family 28 protein / polygalacturonase (pectinase) family protein, similar to polygalacturonase (Salix gilgiana) GI:6714524; contains PF00295: Glycosyl hydrolases family 28 (polygalacturonases)	cell wall.degradation.pectate lyases and polygalacturonases
MZ00035469	AW060041	2.951	3.132	20.43	0.0109575	NA	AW060041 Putative pectate lyase homolog [Oryza sativa (japonica cultivar-group)]	NI		cell wall.degradation.pectate lyases and polygalacturonases
MZ00035749	AW400251	7.739	6.207	71.85	0.0376219	NA	TA106712_4577 Exopolygalacturonase precursor [Zea mays (Maize)]	NI		cell wall.degradation.pectate lyases and polygalacturonases
MZ00013865	TC304685	25.72	24.1	378.6	0.026884	Zea m 1 allergen {Zea mays;}	TA106854_4577 Zea m 1 allergen [Zea mays (Maize)]	At1g65680	ATEXPB2;ATHEXP BETA 1.4;ARABIDOPSIS THALIANA EXPANSIN B2;similar to beta-expansin, putative (EXPB4) [Arabidopsis thaliana] (TAIR:At2g45110.1); similar to cim1 protein - soybean (GB:S48032); contains InterPro domain Expansin 45, endoglucanase-li	cell wall.modification
MZ00035460	TC319933	11.84	10.51	79.19	0.0162668	Beta-expansin 1b (Pollen allergen Zea m 1) (Zea m I) (Fragment). {Zea mays;}	TA99313_4577 Beta-expansin 9 protein [Zea mays (Maize)]	At1g65680	ATEXPB2;ATHEXP BETA 1.4;ARABIDOPSIS THALIANA EXPANSIN B2;similar to beta-expansin, putative (EXPB4) [Arabidopsis thaliana] (TAIR:At2g45110.1); similar to cim1 protein - soybean (GB:S48032); contains InterPro domain Expansin 45, endoglucanase-li	cell wall.modification
MZ00035806	TC308589	10.63	11.85	157.1	0.0241039	EXPB10 {Zea mays;}	TA106847_4577 Zea m 1 allergen [Zea mays (Maize)]	At1g65680	ATEXPB2;ATHEXP BETA 1.4;ARABIDOPSIS THALIANA EXPANSIN B2;similar to beta-expansin, putative (EXPB4) [Arabidopsis thaliana] (TAIR:At2g45110.1); similar to cim1 protein - soybean (GB:S48032); contains InterPro domain Expansin 45, endoglucanase-li	cell wall.modification
MZ00041316	TC281291	9.268	7.104	164.1	0.00494635	beta-expansin 9 protein {Zea mays;}	TA99306_4577 Beta-expansin 9 protein [Zea mays (Maize)]	At1g65680	ATEXPB2;ATHEXP BETA 1.4;ARABIDOPSIS THALIANA EXPANSIN B2;similar to beta-expansin, putative (EXPB4) [Arabidopsis thaliana] (TAIR:At2g45110.1); similar to cim1 protein - soybean (GB:S48032); contains InterPro domain Expansin 45, endoglucanase-li	cell wall.modification
MZ00041824	TC308589	22.43	13.46	142.4	0.016863	EXPB10 {Zea mays;}	TA106847_4577 Zea m 1 allergen [Zea mays (Maize)]	At1g65680	ATEXPB2;ATHEXP BETA 1.4;ARABIDOPSIS THALIANA EXPANSIN B2;similar to beta-expansin, putative (EXPB4) [Arabidopsis thaliana] (TAIR:At2g45110.1); similar to cim1 protein - soybean (GB:S48032); contains InterPro domain Expansin 45, endoglucanase-li	cell wall.modification
MZ00041317	TC328912	0.947	1.02	4.156	0.0189188	Beta-expansin 1b (Pollen allergen Zea m 1) (Zea m I) (Fragment). {Zea mays;}	TA99306_4577 Beta-expansin 9 protein [Zea mays (Maize)]	At1g65680	ATEXPB2;ATHEXP BETA 1.4;ARABIDOPSIS THALIANA EXPANSIN B2;similar to beta-expansin, putative (EXPB4) [Arabidopsis thaliana] (TAIR:At2g45110.1); similar to cim1 protein - soybean (GB:S48032); contains InterPro domain Expansin 45, endoglucanase-li	cell wall.modification
MZ00044307	TC301133	2.01	1.793	6.866	0.00254413	beta-expansin 8 {Zea mays;}	TA4681_4577999 Beta-expansin 8 precursor [Zea mays (Maize)]	At1g65680	ATEXPB2;ATHEXP BETA 1.4;ARABIDOPSIS THALIANA EXPANSIN B2;similar to beta-expansin, putative (EXPB4) [Arabidopsis thaliana] (TAIR:At2g45110.1); similar to cim1 protein - soybean (GB:S48032); contains InterPro domain Expansin 45, endoglucanase-li	cell wall.modification
MZ00023737	TC301133	1.205	0.732	9.502	0.0258599	beta-expansin 8 {Zea mays;}	TA4681_4577999 Beta-expansin 8 precursor [Zea mays (Maize)]	At2g20750	ATEXPB1;ATHEXP BETA 1.5;ARABIDOPSIS THALIANA EXPANSIN B1;beta-expansin, putative (EXPB1), identical to beta-expansin (Arabidopsis thaliana) gi:2224913:gb:AAB61709; similar to SP:O04701 major pollen allergen, Bermuda grass (Cynodon dactylon); be	cell wall.modification
MZ00023977	TC284678	2.392	2.345	18.39	0.017207	putative expansin 11 precursor {Oryza sativa (japonica cultivar-group);}	TA8033_4577999 Putative expansin 11 [Oryza sativa (japonica cultivar-group)]	At2g28950	ATEXP6;ATHEXP ALPHA 1.8;EXPA6;ARABIDOPSIS THALIANA EXPANSIN A6;EXPANSIN 6;expansin, putative (EXP6), similar to expansin GI:2828241 from (Brassica napus); contains Pfam profile PF01357: Pollen allergen	cell wall.modification
MZ00003504	TC307751	1.278	1.174	3.965	0.0128191	expansin EXPA9 {Triticum aestivum;}	TA110143_4577 Alpha-expansin OsEXPA7 [Oryza sativa (Rice)]	At2g37640	ATEXP3;ATHEXP ALPHA 1.9;EXPA3;ARABIDOPSIS THALIANA EXPANSIN A3;expansin, putative (EXP3), identical to Alpha-expansin 3 precursor (At-EXP3)(Arabidopsis thaliana) SWISS-PROT:O80932; alpha-expansin gene family, PMID:11641069	cell wall.modification
MZ00016971	TC293438	1.166	0.748	2.757	0.00853223	alpha-expansin 1 {Zea mays;}	TA98612_4577 Alpha-expansin 1 precursor [Zea mays (Maize)]	At2g39700	ATEXP4;ATHEXP ALPHA 1.6;EXPA4;ARABIDOPSIS THALIANA EXPANSIN A4;expansin, putative (EXP4), similar to alpha-expansin 6 precursor GI:16923359 from (Cucumis sativus); alpha-expansin gene family, PMID:11641069	cell wall.modification
MZ00044523	CO454251	1.573	1.554	3.647	0.0249118	alpha-expansin 4 {Zea mays;}	CO454251 Alpha-expansin 4 [Zea mays (Maize)]	At2g39700	ATEXP4;ATHEXP ALPHA 1.6;EXPA4;ARABIDOPSIS THALIANA EXPANSIN A4;expansin, putative (EXP4), similar to alpha-expansin 6 precursor GI:16923359 from (Cucumis sativus); alpha-expansin gene family, PMID:11641069	cell wall.modification
MZ00014403	TC290171	1.787	1.718	9.308	0.00595109	alpha-expansin OsEXPA26 {Oryza sativa;}	TA117297_4577 Alpha-expansin OsEXPA26 [Oryza sativa (Rice)]	At3g55500	expansin, putative (EXP16), similar to expansin GI:2828241 from (Brassica napus); alpha-expansin gene family, PMID:11641069	cell wall.modification
MZ00024711	TC281193	2.442	1.331	1.437	0.0271329	Probable xyloglucan endotransglucosylase/hydrolase precursor(EC 2.4.1.207). {Triticum aestivum;}	TA109442_4577 Xyloglucan endotransglucosylase/hydrolase, putative, expressed [Oryza sativa (japonica cultivar-group)]	NI	xyloglucan:xyloglucosyl transferase, putative / xyloglucan endotransglycosylase, putative / endo-xyloglucan transferase, putative, similar to xyloglucan endotransglycosylase (XTR9) GI:4218963 from (Arabidopsis thaliana)	cell wall.modification
MZ00024836	TC304740	0.782	0.984	23.16	0.00220146	{Oryza sativa (japonica cultivar-group);}	TA113794_4577 OSJNBa0041A02.14 protein [Oryza sativa (japonica cultivar-group)]	At3g05910	pectinacetylesterase, putative, similar to pectinacetylesterase precursor GI:1431629 from (Vigna radiata)	cell wall.pectin*esterases.acetyl esterase
MZ00024837	TC309486	1.652	1.552	9.678	0.0314674	{Oryza sativa (japonica cultivar-group);}	TA113795_4577 OSJNBa0041A02.14 protein [Oryza sativa (japonica cultivar-group)]	At3g05910	pectinacetylesterase, putative, similar to pectinacetylesterase precursor GI:1431629 from (Vigna radiata)	cell wall.pectin*esterases.acetyl esterase
MZ00026592	TC311324	1.612	2.834	70.84	0.0268534	{Oryza sativa (indica cultivar-group);}	TA130663_4577 H0423H10.1 protein [Oryza sativa (Rice)]	At2g26450	pectinesterase family protein, contains Pfam profiles: PF01095 pectinesterase,PF04043 plant invertase/pectin methylesterase inhibitor	cell wall.pectin*esterases.PME
MZ00020261	TC303320	1.091	0.902	4.509	0.00348022	putative pectinesterase {Oryza sativa (japonica cultivar-group);}	TA140034_4577 Putative pectinesterase [Oryza sativa (japonica cultivar-group)]	At3g05610	pectinesterase family protein, contains Pfam profile: PF01095 pectinesterase	cell wall.pectin*esterases.PME
MZ00027445	TC321076	1.327	1.459	7.401	0.00946811	putative pectin methylesterase {Oryza sativa (japonica cultivar-group);}	TA132656_4577 Pectinesterase family protein, expressed [Oryza sativa (japonica cultivar-group)]	At3g05610	pectinesterase family protein, contains Pfam profile: PF01095 pectinesterase	cell wall.pectin*esterases.PME
MZ00042668	TC274032	1.092	0.736	2.863	0.0284144	putative pectin methylesterase {Oryza sativa (japonica cultivar-group);}	TA110683_4577 Pectinesterase family protein, expressed [Oryza sativa (japonica cultivar-group)]	At3g05610	pectinesterase family protein, contains Pfam profile: PF01095 pectinesterase	cell wall.pectin*esterases.PME
MZ00024933	TC293990	2.843	3.087	35.09	0.0221747	putative pectinesterase {Oryza sativa (indica cultivar-group);}	TA8861_4577999 Putative pectinesterase [Oryza sativa (indica cultivar-group)]	At3g24130	pectinesterase family protein, contains Pfam profile: PF01095 Pectinesterase	cell wall.pectin*esterases.PME
MZ00014332	TC312600	2.506	3.068	9.313	0.0346602	Pectinesterase {Medicago truncatula;}	TA109169_4577 Pectinesterase family protein, expressed [Oryza sativa (japonica cultivar-group)]	At5g19730	pectinesterase family protein, contains Pfam profile: PF01095 pectinesterase	cell wall.pectin*esterases.PME
MZ00025093	TC287466	1.259	1.269	8.377	0.00517129	pectin methylesterase-like protein {Zea mays;}	TA109750_4577 Pectin methylesterase-like protein [Zea mays (Maize)]	At5g49180	pectinesterase family protein, contains Pfam profile: PF01095 pectinesterase	cell wall.pectin*esterases.PME
MZ00026278	TC283294	7.548	16.8	204.2	0.0348533	Pectinesterase {Medicago truncatula;}	TA13596_4577999 Pectinesterase family protein, expressed [Oryza sativa (japonica cultivar-group)]	At5g55590	pectinesterase family protein, contains Pfam profile: PF01095 pectinesterase	cell wall.pectin*esterases.PME
MZ00031858	TC306109	8.108	8.221	106.8	0.0123918	Pectinesterase {Medicago truncatula;}	TA140466_4577 Pectinesterase family protein, expressed [Oryza sativa (japonica cultivar-group)]	At5g55590	pectinesterase family protein, contains Pfam profile: PF01095 pectinesterase	cell wall.pectin*esterases.PME
MZ00032855	TC257000	6.888	9.78	43.95	0.0423276	unnamed protein product; contains similarity to pectin methylesterase gene_id:MDF20.3 {Arabidopsis thaliana;}	TA140466_4577 Pectinesterase family protein, expressed [Oryza sativa (japonica cultivar-group)]	At5g55590	pectinesterase family protein, contains Pfam profile: PF01095 pectinesterase	cell wall.pectin*esterases.PME
MZ00042363	TC198413	1.386	0.75	2.127	0.0424372	putative type 1 capsule synthesis gene(CapI) {Oryza sativa (japonica cultivar-group);}	TA136028_4577 UDP-glucuronic acid 4-epimerase isoform 3 [Oryza sativa (japonica cultivar-group)]	At3g23820	UDP-D-GLUCURONATE 4-EPIMERASE 6;NAD-dependent epimerase/dehydratase family protein, similar to nucleotide sugar epimerase from Vibrio vulnificus GI:3093975 (PID:g3093975), WbnF (Escherichia coli) GI:5739472, CAPI protein {Staphylococcus aureus}	cell wall.precursor synthesis.GAE
MZ00019730	TC315669	0.711	0.518	2.559	0.0134661	putative uridine diphosphate galacturonate 4-epimerase {Oryza sativa (japonica cultivar-group);}	BU097615 Putative uridine diphosphate galacturonate 4-epimerase [Oryza sativa (japonica cultivar-group)]	At4g00110	NAD-dependent epimerase/dehydratase family protein, similar to nucleotide sugar epimerase from Vibrio vulnificus GI:3093975 (PID:g3093975), WbnF (Escherichia coli) GI:5739472, CAPI protein {Staphylococcus aureus} SP:P39858; contains Pfam profil	cell wall.precursor synthesis.GAE
MZ00031693	TC325782	1.239	1.511	9.965	0.00176622	putative UDP-glucose dehydrogenase {Oryza sativa (japonica cultivar-group);}	TA147169_4577 Putative UDP-glucose dehydrogenase [Oryza sativa (japonica cultivar-group)]	At1g26570	UDP-glucose 6-dehydrogenase, putative, strong similarity to SP:Q96558 UDP-glucose 6-dehydrogenase (EC 1.1.1.22) (UDP-Glc dehydrogenase) (UDP-GlcDH) (UDPGDH) {Glycine max}; contains Pfam profiles PF03721: UDP-glucose/GDP-mannose dehydrogenase fa	cell wall.precursor synthesis.UGD
MZ00021285	TC201607	1.2	1.767	6.874	0.0103106	putative UDP-glucose 4-epimerase {Oryza sativa (japonica cultivar-group);}	TA132205_4577 UDP-D-glucose epimerase 2 [Hordeum vulgare (Barley)]	At1g12780	Encodes a UDP-glucose epimerase that catalyzes the interconversion of the sugar nucleotides UDP-glucose UDP-galactose via a UDP-4-keto-hexose intermediate.	cell wall.precursor synthesis.UGE
MZ00014186	TC326762	1.756	2.24	1.079	0.0490242	synaptobrevin-like protein {Oryza sativa (japonica cultivar-group);}	AI734734 Vesicle-associated membrane protein 727 [Arabidopsis thaliana (Mouse-ear cress)]	At1g04750	AT VAMP7B;ATVAMP721;VESICLE-ASSOCIATED MEMBRANE PROTEIN 7B;synaptobrevin family protein, similar to Vesicle-associated membrane protein 722 (AtVAMP722) Synaptobrevin-related protein 1 (SP:P47192) {Arabidopsis thaliana}; or similar to synaptob	cell. vesicle transport
MZ00047219	TC281715	1.254	1.481	3.931	0.0249118	{Oryza sativa (japonica cultivar-group);}	TA132813_4577 OSJNBa0033G05.19 protein [Oryza sativa (japonica cultivar-group)]	At1g30630	coatomer protein epsilon subunit family protein / COPE family protein, similar to SP:O14579 Coatomer epsilon subunit (Epsilon-coat protein) (Epsilon-COP) from Homo sapiens, SP:Q60445 from Cricetulus griseus; ESTs gb:Z17908, gb:AA728673, gb:N965	cell. vesicle transport
MZ00047220	AZM5_4736	1.501	2.009	5.411	0.033468	{Oryza sativa (indica cultivar-group);}	TA132813_4577 OSJNBa0033G05.19 protein [Oryza sativa (japonica cultivar-group)]	At1g30630	coatomer protein epsilon subunit family protein / COPE family protein, similar to SP:O14579 Coatomer epsilon subunit (Epsilon-coat protein) (Epsilon-COP) from Homo sapiens, SP:Q60445 from Cricetulus griseus; ESTs gb:Z17908, gb:AA728673, gb:N965	cell. vesicle transport
MZ00020278	TC321608	1.034	2.157	1.526	0.0215596	ESTs AU082579(S2069),D40238(S2069) correspond to a region of the predicted gene. Similar to Arabidopsis thaliana vesicle-associated membrane protein 7C; synaptobrevin 7C. (AF025332) {Oryza sativa (japonica	TA123714_4577 Putative synaptobrevin 1 [Oryza sativa (japonica cultivar-group)]	At2g25340	VAMP712;synaptobrevin family protein, similar to Synaptobrevin-like protein 1 (SP:P51809) (Homo sapiens)	cell. vesicle transport
MZ00026927	TC282980	1.661	1.651	2.746	0.0184218	Synaptobrevin, putative {Oryza sativa (japonica cultivar-group);}	TA118390_4577 Synaptobrevin family protein, expressed [Oryza sativa (japonica cultivar-group)]	At5g22360	synaptobrevin family protein, similar to Synaptobrevin-like protein 1 (SP:P51809) (Homo sapiens)	cell. vesicle transport
MZ00023660	TC280943	0.63	1.122	2.595	0.0168708	putative cyclophilin {Oryza sativa (japonica cultivar-group);}	AY103896 Peptidyl-prolyl cis-trans isomerase CYP19-4 precursor [Arabidopsis thaliana (Mouse-ear cress)]	At2g21130	peptidyl-prolyl cis-trans isomerase / cyclophilin (CYP2) / rotamase, identical to cyclophilin (Arabidopsis thaliana) gi:2443757:gb:AAB71402; similar to peptidyl-prolyl cis-trans isomerase, PPIase (cyclophilin, cyclosporin A-binding protein) (Ar	cell.cycle
MZ00046475	AZM5_19745	1.409	1.233	2.865	0.031238	{Oryza sativa (japonica cultivar-group);}	TA59659_4530 OSJNBa0010H02.9 protein [Oryza sativa (japonica cultivar-group)]	At2g45080	cyclin family protein, similar to cyclin 2 (Trypanosoma brucei) GI:7339572, cyclin 6 (Trypanosoma cruzi) GI:12005317; contains Pfam profile PF00134: Cyclin, N-terminal domain	cell.cycle
MZ00044400	TC279434	0.699	0.681	3.01	0.0100803	cyclin type B-like {Zea mays;}	TA126425_4577 Cyclin type B-like [Zea mays (Maize)]	At5g06150	cyclin, putative, strong similarity to cyclin (Arabidopsis thaliana) GI:1360646cyclin 1b (CYC1b), identical to cyclin (Arabidopsis thaliana) GI:1360646	cell.cycle
MZ00025065	TC279707	1	1.621	2.178	0.0238383	protein cdc2 kinase {Oryza sativa (japonica cultivar-group);}	TA100559_4577 Protein cdc2 kinase [Oryza sativa (Rice)]	At1g20930	CDKB2;2;CYCLIN-DEPENDENT KINASE B2;2;cell division control protein, putative, cdc2MsF (Medicago sativa) gi:1806146:emb:CAA65982	cell.division
MZ00014715	TC287062	2.531	2.981	23.67	0.00948423	Actin-depolymerizing factor 2 (ADF 2) (ZmABP2) (ZmADF2). {Zea mays;}	TA118615_4577 Actin-depolymerizing factor 2 [Zea mays (Maize)]	At1g01750	actin-depolymerizing factor, putative, strong similarity to SP:P30175 Actin-depolymerizing factor (ADF) {Lilium longiflorum}; contains Pfam profile PF00241: Cofilin/tropomyosin-type actin-binding protein	cell.organisation
MZ00014714	TC289704	1.28	1.34	6.259	0.0265102	Actin-depolymerizing factor 1 (ADF 1) (ZmABP1) (ZmADF1). {Zea mays;}	TA118614_4577 Actin-depolymerizing factor 1 [Zea mays (Maize)]	At1g01750	actin-depolymerizing factor, putative, strong similarity to SP:P30175 Actin-depolymerizing factor (ADF) {Lilium longiflorum}; contains Pfam profile PF00241: Cofilin/tropomyosin-type actin-binding protein	cell.organisation
MZ00015074	TC281582	1.281	1.426	2.076	0.0112023	putative arp3 {Oryza sativa (japonica cultivar-group);}	TA115748_4577 Putative arp3 [Oryza sativa (japonica cultivar-group)]	At1g13180	ARP3;ATARP3;ACTIN-RELATED PROTEIN 3;DISTORTED TRICHOMES 1;actin-related protein 3 (ARP3), identical to actin-related protein 3 (ARP3) (Arabidopsis thaliana) GI:21427461; contains Pfam profile PF00022: Actin	cell.organisation
MZ00013939	TC307527	3.761	3.551	33.94	0.0157569	Profilin-3 (ZmPRO3). {Zea mays;}	CF010408 Profilin-3 [Zea mays (Maize)]	At2g19770	PRF5;PROFILIN5;profilin 4 (PRO4) (PFN4), identical to profilin 4 SP:Q38905 GI:1353768 from (Arabidopsis thaliana)	cell.organisation
MZ00035730	AW356000	2.894	3.093	12.86	0.0114095	Profilin-A. {Oryza sativa;}	AW356000 Profilin-A [Oryza sativa (Rice)]	At2g19770	PRF5;PROFILIN5;profilin 4 (PRO4) (PFN4), identical to profilin 4 SP:Q38905 GI:1353768 from (Arabidopsis thaliana)	cell.organisation
MZ00024845	TC295386	1.654	1.738	2.955	0.0188107	unknown protein {Oryza sativa (japonica cultivar-group);}	TA112608_4577 Hypothetical protein B1370C05.31 [Oryza sativa (japonica cultivar-group)]	At3g04710	ankyrin repeat family protein, contains Pfam profile: PF00023 ankyrin repeat or similar to stress-inducible protein, putative [Arabidopsis thaliana] (TAIR:At4g12400.1); similar to stress-inducible protein, putative [Arabidopsis thaliana] (TAIR	cell.organisation
MZ00038005	TC302684	1.493	0.844	4.76	0.0410717	Actin-1. {Oryza sativa;}	TA93759_4577 Actin-1 [Oryza sativa (Rice)]	At3g12110	ACTIN-11;actin 11 (ACT11), identical to SP:P53496 Actin 11 {Arabidopsis thaliana}	cell.organisation
MZ00039579	CF011490	1.025	0.66	2.689	0.00810249	actin 1 {Avena nuda;}	CF011490 Actin 1 [Avena nuda (Small naked oat)]	At3g12110	ACTIN-11;actin 11 (ACT11), identical to SP:P53496 Actin 11 {Arabidopsis thaliana}	cell.organisation
MZ00039583	CF011820	1.388	1.163	4.711	0.0198351	actin {Oryza sativa (indica cultivar-group);}	CF011820 Actin-1 [Oryza sativa (Rice)]	At3g12110	ACTIN-11;actin 11 (ACT11), identical to SP:P53496 Actin 11 {Arabidopsis thaliana}	cell.organisation
MZ00039578	TC325210	1.049	0.909	4.058	0.00961476	actin {Oryza sativa (indica cultivar-group);}	CF011479 Actin 1 [Avena nuda (Small naked oat)]	At3g18780	DER1;ENL2;LSR2;ACTIN 2;ACTIN2;DEFORMED ROOT HAIRS 1;ENHANCER OF LRX1 2;LIGHT STRESS-REGULATED 2;actin 2 (ACT2), identical to SP:Q96292 Actin 2 {Arabidopsis thaliana}; nearly identical to SP:Q96293 Actin 8 (Arabidopsis thaliana) GI:1669387 and t	cell.organisation
MZ00024459	TC289004	2.638	2.087	11.66	0.0150323	putative actin-depolymerizing factor {Oryza sativa (japonica cultivar-group);}	TA118494_4577 Putative actin-depolymerizing factor [Oryza sativa (japonica cultivar-group)]	At3g46010	actin-depolymerizing factor 1 (ADF1), identical to SP:Q39250 Actin-depolymerizing factor 1 (ADF-1) (AtADF1) {Arabidopsis thaliana}	cell.organisation
MZ00023579	TC308804	1.078	1.193	7.141	0.0186285	Actin-1. {Oryza sativa;}	TA93512_4577 Actin-1 [Oryza sativa (Rice)]	At3g46520	actin 12 (ACT12), identical to SP:P53497 Actin 12 {Arabidopsis thaliana}	cell.organisation
MZ00038105	CD441714	2.281	1.17	4.005	0.0056543	Tubulin alpha-1 chain (Alpha-1 tubulin). {Zea mays;}	CD441714 PREDICTED: similar to tubulin, alpha 2; tubulin alpha 2 [Gallus gallus]	At4g14960	tubulin alpha-6 chain (TUA6), nearly identical to SP:P29511 Tubulin alpha-6 chain {Arabidopsis thaliana} or tubulin alpha-6 chain (TUA6), nearly identical to SP:P29511 Tubulin alpha-6 chain {Arabidopsis thaliana}	cell.organisation
MZ00013940	TC299167	2.465	3.431	17.42	0.0086052	Profilin-A. {Oryza sativa;}	TA96746_4577 Profilin-A [Oryza sativa (Rice)]	At4g29340	profilin 3 (PRO3) (PFN3), identical to profilin 3 SP:Q38904 GI:1353765 from (Arabidopsis thaliana)	cell.organisation
MZ00041298	TC305080	4.592	4.728	26.91	0.0192753	Profilin-A. {Oryza sativa;}	TA96511_4577 Profilin-A [Oryza sativa (Rice)]	At4g29340	profilin 3 (PRO3) (PFN3), identical to profilin 3 SP:Q38904 GI:1353765 from (Arabidopsis thaliana)	cell.organisation
MZ00043233	TC205689	1.551	1.397	9.372	0.0264896	profilin 2 - maize {Zea mays;} ^|^GB|CAA51719.1|313140|ZMPRO2MR profilin 2 {Zea mays;}	TA102731_4577 Profilin-1 [Zea mays (Maize)]	At4g29340	profilin 3 (PRO3) (PFN3), identical to profilin 3 SP:Q38904 GI:1353765 from (Arabidopsis thaliana)	cell.organisation
MZ00043234	CF009470	1.906	2.277	21.7	0.0400342	profilin 2 {Zea mays;}	CF009470 Profilin-1 [Zea mays (Maize)]	At4g29340	profilin 3 (PRO3) (PFN3), identical to profilin 3 SP:Q38904 GI:1353765 from (Arabidopsis thaliana)	cell.organisation
MZ00043731	TC301274	0.884	0.702	4.124	0.0220908	actin {Oryza sativa (japonica cultivar-group);}	TA1241_4577999 Actin [Setaria italica (Foxtail millet)]	At5g09810	actin 7 (ACT7) / actin 2, identical to SP:P53492 Actin 7 (Actin-2) {Arabidopsis thaliana}	cell.organisation
MZ00016617	TC281609	2.111	1.364	8.743	0.0406689	Tubulin beta-2 chain (Beta-2 tubulin). {Zea mays;}	TA100231_4577 Tubulin beta-2 chain [Zea mays (Maize)]	At5g12250	tubulin beta-6 chain (TUB6), nearly identical to SP:P29514 Tubulin beta-6 chain {Arabidopsis thaliana}	cell.organisation
MZ00023791	TC304767	11.48	10.49	242.4	0.000309853	Tubulin alpha-3 chain (Alpha-3 tubulin). {Zea mays;}	TA100145_4577 Chromosome 9 SCAF14729, whole genome shotgun sequence [Tetraodon nigroviridis (Green puffer)]	At5g19780	tubulin alpha-3/alpha-5 chain (TUA5), nearly identical to SP:P20363 Tubulin alpha-3/alpha-5 chain {Arabidopsis thaliana}tubulin alpha-3/alpha-5 chain (TUA3), nearly identical to SP:P20363 Tubulin alpha-3/alpha-5 chain {Arabi	cell.organisation
MZ00029655	TC290884	1.609	1.541	3.786	0.0114095	Tubulin beta-3 chain (Beta-3 tubulin). {Triticum aestivum;}	TA100229_4577 Tubulin beta-1 chain [Zea mays (Maize)]	At5g23860	tubulin beta-8 chain (TUB8) (TUBB8), identical to SP:P29516 Tubulin beta-8 chain {Arabidopsis thaliana}; supporting cDNA gi:15451225:gb:AY054693.1:	cell.organisation
MZ00024461	TC305607	1.918	2.844	24.1	0.0174542	putative actin-depolymerizing factor {Oryza sativa (japonica cultivar-group);}	TA118495_4577 Putative actin-depolymerizing factor [Oryza sativa (japonica cultivar-group)]	At5g52360	actin-depolymerizing factor, putative, strong similarity to pollen specific actin-depolymerizing factor 2 (Nicotiana tabacum) GI:22857914; contains Pfam profile PF00241: Cofilin/tropomyosin-type actin-binding protein	cell.organisation
MZ00007165	CD437470	1.064	0.99	2.051	0.0236281	Actin/actin-like {Medicago truncatula;}	CD437470 Actin/actin-like [Medicago truncatula (Barrel medic)]	At5g59370	actin 4 (ACT4), identical to SP:P53494 Actin 4 {Arabidopsis thaliana}	cell.organisation
MZ00037812	CB250126	1.492	1.221	4.086	0.00979269	NA	CB250126 Actin [Picea mariana (Black spruce)]	At5g59370	actin 4 (ACT4), identical to SP:P53494 Actin 4 {Arabidopsis thaliana}	cell.organisation
MZ00013348	TC248136	1.056	1.118	3.571	0.00831563	histone H4. {Arabidopsis thaliana;}	TA104602_4577 Homolog of Homo sapiens "Histone 1, H2ai [Takifugu rubripes]	At5g59970	histone H4, identical to histone H4 from Lycopersicon esculentum GI:297150, Lolium temulentum SP:P02308, Acropora formosa GI:455652, Citrus jambhiri GI:16797797histone H4, identical to histone H4 from Lycopersicon esculentum	cell.organisation
MZ00038771	CD962291	0.941	1.156	7.438	0.00444492	putative embryogenesis-abundant protein {Oryza sativa (japonica cultivar-group);}	CD962291 Late embryogenesis-abundant protein Lea14-A-like [Oryza sativa (japonica cultivar-group)]	At1g01470	LSR3;LATE EMBRYOGENESIS ABUNDANT 14;late embryogenesis abundant protein, putative / LEA protein, putative, similar to SP:P46518 Late embryogenesis abundant protein Lea14-A {Gossypium hirsutum}; contains Pfam profile PF03168: Late embryogenesis	development.late embryogenesis abundant
MZ00009861	CD995770	1.756	3.231	2.318	0.0387021	dehydrin {Triticum turgidum subsp. durum;}	CD995770 Putative late embryogenesis-abundant protein [Oryza sativa (japonica cultivar-group)]	At1g01470	LSR3;LATE EMBRYOGENESIS ABUNDANT 14;late embryogenesis abundant protein, putative / LEA protein, putative, similar to SP:P46518 Late embryogenesis abundant protein Lea14-A {Gossypium hirsutum}; contains Pfam profile PF03168: Late embryogenesis	development.late embryogenesis abundant
MZ00018037	TC289339	2.227	5.217	47.44	0.0150623	{Oryza sativa (japonica cultivar-group);}	TA137655_4577	At2g35300	late embryogenesis abundant group 1 domain-containing protein / LEA group 1 domain-containing protein, contains Pfam domain, PF03760: Late embryogenesis abundant (LEA) group 1	development.late embryogenesis abundant
MZ00042357	TC253449	1.519	5.574	4.17	0.0142072	Late embryogenesis abundant protein, group 3 (LEA). {Zea mays;} ^|^PIR|S41387|S41387 group 3 Lea protein MGL3 - maize {Zea mays;} ^|^GB|AAA83402.1|452560|ZMU05226 group 3 Lea protein MGL3 {Zea mays;} ^|^GB|C-TRUNCATED-	TA141008_4577 Late embryogenesis abundant protein, group 3 [Zea mays (Maize)]	At3g15670	late embryogenesis abundant protein, putative / LEA protein, putative, similar to SP:P13934 Late embryogenesis abundant protein 76 (LEA 76) {Brassica napus}; contains Pfam profile PF02987: Late embryogenesis abundant protein	development.late embryogenesis abundant
MZ00012799	CF633097	3.716	7.015	11.93	0.0476523	hypothetical protein {Oryza sativa (japonica cultivar-group);}	CF633097	At5g06760	late embryogenesis abundant group 1 domain-containing protein / LEA group 1 domain-containing protein, low similarity to SP:P46515 11 kDa late embryogenesis abundant protein (DS11) {Helianthus annuus}; contains Pfam profile PF03760: Late embryo	development.late embryogenesis abundant
MZ00040778	AZM5_38376	8.017	39.82	22.99	0.0317572	Late embryogenesis abundant protein, group 3 (LEA). {Zea mays;}	AY104227 Late embryogenesis abundant protein, group 3 [Zea mays (Maize)]	NI		development.late embryogenesis abundant
MZ00029263	TC294424	2.321	1.424	3.876	0.00655761	legumin-like protein {Zea mays;}	TA108092_4577 Legumin-like protein [Zea mays (Maize)]	At1g07750	cupin family protein, similar to legumin (11S-globulin) from Ginkgo biloba (GI:949869), 11S globulin from Avena sativa (GI:472867)	development.storage proteins
MZ00002560	AZM5_19964	0.731	0.909	3.6	0.0151658	patatin-like protein {Oryza sativa (japonica cultivar-group);}	TA57850_4530 Patatin-like protein [Oryza sativa (japonica cultivar-group)]	At2g26560	PLA IIA;PLA2A;PLP2;PHOSPHOLIPASE A 2A;patatin, putative, similar to patatin-like latex allergen (Hevea brasiliensis)(PMID:10589016); contains patatin domain PF01734	development.storage proteins
MZ00032961	TC217715	3.754	4.81	50.66	0.026335	legumin-like protein {Zea mays;}	TA142003_4577 Legumin-like protein [Zea mays (Maize)]	At2g28680	cupin family protein, similar to legumin (11S-globulin) from Ginkgo biloba (GI:949869), 11S globulin from Avena sativa (GI:472867); contains a 11-S plant seed storage protein signature (PS00305)	development.storage proteins
MZ00029948	TC291179	1.212	1.56	2.539	0.013808	putative receptor protein kinase PERK1 {Oryza sativa (japonica cultivar-group);}	TA132629_4577 Putative receptor protein kinase PERK1 [Oryza sativa (japonica cultivar-group)]	At1g52540	protein kinase, putative, contains protein kinase domain, Pfam:PF00069	development.unspecified
MZ00056066	TC326554	0.925	2.345	1.324	0.0409518	auxin-repressed protein-like protein {Nicotiana tabacum;}	TA138779_4577	At1g56220	dormancy/auxin associated family protein, similar to Auxin-repressed 12.5 kDa protein (Swiss-Prot:Q05349) (Fragaria ananassa); similar to auxin-repressed protein (GI:927034) (Fragaria x ananassa); similar to dormancy-associated protein (GI:2605	development.unspecified
MZ00015121	TC288442	1.211	0.946	2.253	0.0056543	Dormancyauxin associated {Medicago truncatula;}	TA106564_4577 Dormancy/auxin associated protein, expressed [Oryza sativa (japonica cultivar-group)]	At1g56220	dormancy/auxin associated family protein, similar to Auxin-repressed 12.5 kDa protein (Swiss-Prot:Q05349) (Fragaria ananassa); similar to auxin-repressed protein (GI:927034) (Fragaria x ananassa); similar to dormancy-associated protein (GI:2605	development.unspecified
MZ00044118	TC314971	2.675	1.828	3.812	0.00428507	auxin-repressed protein-like protein {Nicotiana tabacum;}	TA132579_4577	At1g56220	dormancy/auxin associated family protein, similar to Auxin-repressed 12.5 kDa protein (Swiss-Prot:Q05349) (Fragaria ananassa); similar to auxin-repressed protein (GI:927034) (Fragaria x ananassa); similar to dormancy-associated protein (GI:2605	development.unspecified
MZ00024709	TC279683	3.751	7.36	23.36	0.00603011	putative MADS-domain transcription factor {Zea mays;}	TA97133_4577 Putative MADS-domain transcription factor [Zea mays (Maize)]	At1g69120	AGL7;APETALA1;FLORAL HOMEOTIC PROTEIN APETALA1;floral homeotic protein APETALA1 (AP1) / agamous-like MADS box protein (AGL7), identical to SP:P35631 Floral homeotic protein APETALA1 (AGL7 protein) {Arabidopsis thaliana}	development.unspecified
MZ00034936	TC299508	12.18	2.847	7.097	0.0423276	MADS box protein 3 {Zea mays;}	TA110680_4577 MADS box protein 3 [Zea mays (Maize)]	At1g69120	AGL7;APETALA1;FLORAL HOMEOTIC PROTEIN APETALA1;floral homeotic protein APETALA1 (AP1) / agamous-like MADS box protein (AGL7), identical to SP:P35631 Floral homeotic protein APETALA1 (AGL7 protein) {Arabidopsis thaliana}	development.unspecified
MZ00041476	TC287629	5.565	1.543	2.701	0.0269014	MADS box protein {Zea mays;}	TA9854_4577999 MADS box protein [Zea mays (Maize)]	At1g69120	AGL7;APETALA1;FLORAL HOMEOTIC PROTEIN APETALA1;floral homeotic protein APETALA1 (AP1) / agamous-like MADS box protein (AGL7), identical to SP:P35631 Floral homeotic protein APETALA1 (AGL7 protein) {Arabidopsis thaliana}	development.unspecified
MZ00014941	TC279865	2.19	3.447	5.122	0.00672708	putative calcium binding protein {Oryza sativa (japonica cultivar-group);}	AY107241 Putative calcium binding protein [Oryza sativa (japonica cultivar-group)]	At1g70670	caleosin-related family protein, similar to Ca+2-binding EF hand protein GB:AAB71227 (Glycine max); contains Pfam profilePF05042: Caleosin related proteincaleosin-related family protein, similar to Ca+2-binding EF hand prote	development.unspecified
MZ00029485	TC301702	2.027	13.2	1.735	0.0248273	putative calcium binding EF-hand protein {Hordeum vulgare subsp. vulgare;}	TA144626_4577	At1g70670	caleosin-related family protein, similar to Ca+2-binding EF hand protein GB:AAB71227 (Glycine max); contains Pfam profilePF05042: Caleosin related proteincaleosin-related family protein, similar to Ca+2-binding EF hand prote	development.unspecified
MZ00003720	TC309173	0.541	0.532	2.79	0.04721	putative family II extracellular lipase 1 {Oryza sativa (japonica cultivar-group);}	TA156112_4577 Putative family II extracellular lipase 1 [Oryza sativa (japonica cultivar-group)]	At1g75880	family II extracellular lipase 1 (EXL1), EXL1 (PMID:11431566); similar to anter-specific proline-rich protein (APG) SP:P40602 (Arabidopsis thaliana) or family II extracellular lipase 1 (EXL1), EXL1 (PMID:11431566); similar to anter-specific pr	development.unspecified
MZ00005240	TC284685	0.972	1.974	3.61	0.00176622	putative senescence-associated protein {Oryza sativa (japonica cultivar-group);}	TA116387_4577 Putative senescence-associated protein [Oryza sativa (japonica cultivar-group)]	At2g19580	senescence-associated protein-related, similar to senescence-associated protein 5 (Hemerocallis hybrid cultivar) gi:3551954:gb:AAC34855; contains a transmembrane 4 family signature; rare (GC) splice donor consensus found instead of (GT) at intr	development.unspecified
MZ00024834	TC314165	1.472	1.098	2.479	0.0143212	putative yabby protein {Oryza sativa (japonica cultivar-group);}	TA111988_4577 YABBY protein, expressed [Oryza sativa (japonica cultivar-group)]	At2g45190	FIL;YAB1;ABNORMAL FLORAL ORGANS;ABNORMAL FLORAL ORGANS PROTEIN;FILAMENTOUS FLOWER;YABBY1;axial regulator YABBY1 (YABBY1) / abnormal floral organs protein (AFO) / filamentous flower protein (FIL), identical to YABBY1 (Arabidopsis thaliana) GI:49	development.unspecified
MZ00027568	TC307194	1.423	0.807	3.125	0.0194147	putative yabby protein {Oryza sativa (japonica cultivar-group);}	TA125537_4577	At2g45190	FIL;YAB1;ABNORMAL FLORAL ORGANS;ABNORMAL FLORAL ORGANS PROTEIN;FILAMENTOUS FLOWER;YABBY1;axial regulator YABBY1 (YABBY1) / abnormal floral organs protein (AFO) / filamentous flower protein (FIL), identical to YABBY1 (Arabidopsis thaliana) GI:49	development.unspecified
MZ00032384	TC319722	1.999	2.081	3.371	0.032299	Protein YABBY (OsYAB1) (Filamentous flower protein 1). {Oryza sativa;}	TA157296_4577 Protein YABBY [Oryza sativa (Rice)]	At2g45190	FIL;YAB1;ABNORMAL FLORAL ORGANS;ABNORMAL FLORAL ORGANS PROTEIN;FILAMENTOUS FLOWER;YABBY1;axial regulator YABBY1 (YABBY1) / abnormal floral organs protein (AFO) / filamentous flower protein (FIL), identical to YABBY1 (Arabidopsis thaliana) GI:49	development.unspecified
MZ00027497	TC286248	3.366	3.772	22.06	0.0458532	putative LIM domain protein PLIM-2 {Oryza sativa (japonica cultivar-group);}	TA7245_4577999 Putative LIM domain protein PLIM-2 [Oryza sativa (japonica cultivar-group)]	At2g45800	LIM domain-containing protein, similar to PGPS/D1 (Petunia x hybrida) GI:4105772, LIM domain protein PLIM1 (Nicotiana tabacum) GI:5932418; contains Pfam profile PF00412: LIM domain or similar to LIM domain-containing protein [Arabidopsis thali	development.unspecified
MZ00032528	TC312784	0.689	2.087	4.297	0.0408124	putative beta-amylase {Arabidopsis thaliana;}	TA125767_4577	At2g45880	LIM domain-containing protein, similar to PGPS/D1 (Petunia x hybrida) GI:4105772, LIM domain protein PLIM1 (Nicotiana tabacum) GI:5932418; contains Pfam profile PF00412: LIM domain or similar to LIM domain-containing protein [Arabidopsis thali	development.unspecified
MZ00048305	AZM5_27004	1.295	2.076	1.068	0.0429248	unknown protein {Arabidopsis thaliana;}	TA153676_4577 Major Facilitator Superfamily protein, expressed [Oryza sativa (japonica cultivar-group)]	At3g01630	similar to nodulin-related [Arabidopsis thaliana] (TAIR:At1g31470.1); similar to P0031D02.33 [Oryza sativa (japonica cultivar-group)] (GB:NP_915291.1)	development.unspecified
MZ00029009	CO469525	2.013	9.474	10.73	0.0170208	universal stress protein {Oryza sativa (japonica cultivar-group);}	CO469525 Universal stress protein / early nodulin ENOD18-like [Oryza sativa (japonica cultivar-group)]	At3g03270	universal stress protein (USP) family protein / early nodulin ENOD18 family protein, contains Pfam profile PF00582: universal stress protein family; similar to early nodulin ENOD18 (GI:11602747) (Vicia faba) or universal stress protein (USP) f	development.unspecified
MZ00027104	TC296272	2.093	2.16	50.1	0.013397	putative B12D protein {Oryza sativa (japonica cultivar-group);}	TA131399_4577 Putative B12D protein [Oryza sativa (japonica cultivar-group)]	At3g48140	senescence-associated protein, putative, similar to B12D protein (Ipomoea batatas) GB:AAD22104	development.unspecified
MZ00013663	TC303954	4.95	5.096	47.83	0.034958	{Oryza sativa (japonica cultivar-group);}	TA108834_4577 OSJNBb0039L24.7 protein [Oryza sativa (japonica cultivar-group)]	At3g61230	LIM domain-containing protein, similar to SP:P29675 Pollen specific protein SF3 {Helianthus annuus}; contains Pfam profile PF00412: LIM domain	development.unspecified
MZ00042295	TC283027	1.648	1.236	5.504	0.0400887	putative ubiquitin ligase SINAT5 {Oryza sativa (japonica cultivar-group);}	TA15953_4577999 Putative ubiquitin ligase SINAT5 [Oryza sativa (japonica cultivar-group)]	At3g61790	seven in absentia (SINA) family protein, similar to siah-1A protein (Mus musculus) GI:297035; contains Pfam profile PF03145: Seven in absentia protein family	development.unspecified
MZ00044726	TC334889	3.749	2.327	33.79	0.00808203	putative MADS-domain transcription factor {Zea mays;}	AJ430631 Putative MADS-domain transcription factor [Zea mays (Maize)]	At4g18960	floral homeotic protein AGAMOUS (AG), contains an ACG start codon (Riechmann, Ito, and Meyerowitz, Mol Cell Biol, 1999); supported by cDNA gi:16155:emb:X53579	development.unspecified
MZ00030993	TC315378	2.319	1.488	8.314	0.00498954	putative nodulin MtN21 protein {Oryza sativa (japonica cultivar-group);}	TA141893_4577 Hypothetical protein [Medicago truncatula (Barrel medic)]	At5g07050	nodulin MtN21 family protein, similar to MtN21 GI:2598575 (root nodule development) from (Medicago truncatula)	development.unspecified
MZ00029708	TC312507	7.621	29.86	11.35	0.0132419	putative nodulin 3 {Oryza sativa (japonica cultivar-group);}	TA109097_4577 Putative nodulin 3 [Oryza sativa (japonica cultivar-group)]	At5g13170	nodulin MtN3 family protein, similar to MtN3 GI:1619602 (root nodule development) from (Medicago truncatula); identical to cDNA senescence-associated protein (SAG29) mRNA, partial cds GI:4426938	development.unspecified
MZ00031617	TC326885	1.468	2.346	1.081	0.0102462	nodulin-related protein-like {Oryza sativa (japonica cultivar-group);}	TA139922_4577 Nodulin-related protein-like [Oryza sativa (japonica cultivar-group)]	At5g14120	nodulin family protein, similar to nodulin-like protein (Arabidopsis thaliana) GI:3329368, nodule-specific protein Nlj70 (Lotus japonicus) GI:3329366	development.unspecified
MZ00040494	TC286424	3.058	2.501	28.46	0.0197942	putative MADS-domain transcription factor {Zea mays;}	TA110928_4577 Putative MADS-domain transcription factor [Zea mays (Maize)]	At5g20240	floral homeotic protein PISTILLATA (PI), contains Pfam profiles PF01486: K-box region and PF00319: SRF-type transcription factor (DNA-binding and dimerisation domain)	development.unspecified
MZ00041359	TC307819	3.937	3.537	37.54	0.0232149	putative MADS-domain transcription factor {Zea mays;}	TA110931_4577 Putative MADS-domain transcription factor [Zea mays (Maize)]	At5g20240	floral homeotic protein PISTILLATA (PI), contains Pfam profiles PF01486: K-box region and PF00319: SRF-type transcription factor (DNA-binding and dimerisation domain)	development.unspecified
MZ00041898	TC284768	3.625	2.794	11.95	0.0329372	putative MADS-domain transcription factor {Zea mays;}	TA109657_4577 Putative MADS-domain transcription factor [Zea mays (Maize)]	At5g20240	floral homeotic protein PISTILLATA (PI), contains Pfam profiles PF01486: K-box region and PF00319: SRF-type transcription factor (DNA-binding and dimerisation domain)	development.unspecified
MZ00014029	TC192160	0.751	0.442	6.479	0.0128191	putative MADS-domain transcription factor {Zea mays;}	TA110928_4577 Putative MADS-domain transcription factor [Zea mays (Maize)]	At5g20240	floral homeotic protein PISTILLATA (PI), contains Pfam profiles PF01486: K-box region and PF00319: SRF-type transcription factor (DNA-binding and dimerisation domain)	development.unspecified
MZ00040495	TC300163	1.702	1.228	3.9	0.0128191	putative MADS-domain transcription factor {Zea mays;}	TA110928_4577 Putative MADS-domain transcription factor [Zea mays (Maize)]	At5g20240	floral homeotic protein PISTILLATA (PI), contains Pfam profiles PF01486: K-box region and PF00319: SRF-type transcription factor (DNA-binding and dimerisation domain)	development.unspecified
MZ00040493	gi|13274177|emb|AJ292959.1|ZMA292959_Zea_mays_mRNA_for_putative_MADS-domain_transcription_factor_(m16_gene)_	1.852	3.268	28.86	0.0090594	NA	TA109657_4577 Putative MADS-domain transcription factor [Zea mays (Maize)]	At5g20240	floral homeotic protein PISTILLATA (PI), contains Pfam profiles PF01486: K-box region and PF00319: SRF-type transcription factor (DNA-binding and dimerisation domain)	development.unspecified
MZ00018613	TC284821	4.728	5.155	23.16	0.0220908	disease resistant allele xa13 {Oryza sativa (indica cultivar-group);}	TA112020_4577 Putative MtN3 [Oryza sativa (japonica cultivar-group)]	At5g23660	nodulin MtN3 family protein, similar to MtN3 GI:1619602 (root nodule development) from (Medicago truncatula)	development.unspecified
MZ00041921	TC281751	0.487	1.061	3.385	0.00946811	putative peroxidase {Oryza sativa (japonica cultivar-group);}	TA108289_4577 Putative peroxidase [Oryza sativa (japonica cultivar-group)]	At5g47000	nodulin MtN3 family protein, similar to MtN3 GI:1619602 (root nodule development) from (Medicago truncatula)	development.unspecified
MZ00044326	TC211712	1.88	2.323	6.877	0.0412182	Peroxidase 6 precursor (EC 1.11.1.7) (Atperox P6). {Arabidopsis thaliana;} ^|^PIR|T00640|T00640 peroxidase homolog F3I6.3 - Arabidopsis thaliana {Arabidopsis thaliana;} ^|^GB|AAC00571.1|2829863|AC002396 Putative peroxidase {Arabidopsis thaliana;}	TA108293_4577 Putative peroxidase [Oryza sativa (japonica cultivar-group)]	At5g47000	nodulin MtN3 family protein, similar to MtN3 GI:1619602 (root nodule development) from (Medicago truncatula)	development.unspecified
MZ00044327	TC281751	1.742	2.517	8.457	0.012694	putative peroxidase {Oryza sativa (japonica cultivar-group);}	TA108289_4577 Putative peroxidase [Oryza sativa (japonica cultivar-group)]	At5g47000	nodulin MtN3 family protein, similar to MtN3 GI:1619602 (root nodule development) from (Medicago truncatula)	development.unspecified
MZ00044528	TC306080	2.594	0.886	7.395	0.00468818	putative MtN21 {Oryza sativa (japonica cultivar-group);}	TA125304_4577 Putative MtN21 [Oryza sativa (japonica cultivar-group)]	At5g47470	nodulin MtN21 family protein, integral membrane protein domain (PF00892); similar to MtN21 GI:2598575 (root nodule development) from (Medicago truncatula)	development.unspecified
MZ00007592	TC291630	2.706	1.577	1.668	0.0411312	unknown {Oryza sativa (japonica cultivar-group);}	TA128625_4577 Hypothetical protein OJ1123_F01.11 [Oryza sativa (japonica cultivar-group)]	At5g48850	male sterility MS5 family protein, similar to male sterility MS5 (Arabidopsis thaliana) GI:3859112; contains Pfam profile PF00515 TPR Domain	development.unspecified
MZ00050396	AZM5_13428	2.704	1.193	1.47	0.0215596	{Oryza sativa (japonica cultivar-group);}	TA26114_4558 Putative NAC domain protein NAC2 [Oryza sativa (japonica cultivar-group)]	NI	no apical meristem (NAM) family protein, contains Pfam PF02365: No apical meristem (NAM) domain; similar to NAM (no apical meristem)	development.unspecified
MZ00044799	TC217766	2.083	3.723	0.616	0.00604577	Anther-specific protein MZm3-3 precursor. {Zea mays;} ^|^PIR|T02762|T02762 anther specific protein - maize {Zea mays;} ^|^GB|CAA11913.1|3378527|ZMA224355 anther specific protein {Zea mays;}	AJ224355 Anther-specific protein MZm3-3 precursor [Zea mays (Maize)]	NI		development.unspecified
MZ00013722	TC290134	1.177	1.371	2.11	0.035817	DNA repair protein XRCC1-like {Oryza sativa (japonica cultivar-group);}	TA15815_4577999 DNA repair protein XRCC1-like [Oryza sativa (japonica cultivar-group)]	At1g80420	DNA repair protein, putative (XRCC1), identical to putative DNA repair protein XRCC1 (Arabidopsis thaliana) GI:11181954; contains Pfam domain, PF00533: BRCA1 C Terminus (BRCT) domain or DNA repair protein, putative (XRCC1), identical to putati	DNA.repair
MZ00015619	TC299247	1.575	1.466	2.09	0.0472722	BRI1-KD interacting protein 129 {Oryza sativa (japonica cultivar-group);}	TA93706_4577	At2g24420	DNA repair ATPase-related, contains 2 transmembrane domains; similar to DNA double-strand break repair rad50 ATPase. (Swiss-Prot:O33600) (Sulfolobus acidocaldarius) or DNA repair ATPase-related, contains 2 transmembrane domains; similar to DNA	DNA.repair
MZ00041588	TC332477	1.929	2.017	4.91	0.0178447	contains ESTs AU064445(E30981),AU033124(S3631) similar to Arabidopsis thaliana chromosome 5, At5g44680 unknown protein {Oryza sativa (japonica cultivar-group);}	TA111404_4577 P0691E06.10 [Oryza sativa (japonica cultivar-group)]	At3g12710	methyladenine glycosylase family protein, similar to SP:P05100 DNA-3-methyladenine glycosylase I (EC 3.2.2.20) (3-methyladenine-DNA glycosylase I, constitutive) {Escherichia coli}; contains Pfam profile PF03352: Methyladenine glycosylase	DNA.repair
MZ00045510	ZRSiTERTOOT0167	0.741	0.931	4.836	0.00737988	retrotransposon protein, putative, Ty3-gypsy sub-class {Oryza sativa (japonica cultivar-group);}	DQ115023 Retrotransposon protein, putative, Ty3-gypsy subclass [Oryza sativa (japonica cultivar-group)]	At2g10780	gypsy-like retrotransposon family, has a 0. P-value blast match to GB:AAD27547 polyprotein (Gypsy_Ty3-element) (Oryza sativa subsp. indica)	DNA.synthesis/chromatin structure
MZ00019855	TC306378	1.142	1.198	2.231	0.0466836	putative inositol polyphosphate 5-phosphatase I {Oryza sativa (japonica cultivar-group);}	TA141686_4577 Putative inositol polyphosphate 5-phosphatase I [Oryza sativa (japonica cultivar-group)]	At2g37440	endonuclease/exonuclease/phosphatase family protein, similar to inositol polyphosphate 5-phosphatase I (GI:10444261) and II (GI:10444263) (Arabidopsis thaliana); contains Pfam profile PF03372: Endonuclease/Exonuclease/phosphatase family or end	DNA.synthesis/chromatin structure
MZ00024724	TC326155	3.215	2.288	2.498	0.00494814	putative nuclease I {Oryza sativa (japonica cultivar-group);}	AY105439 Putative nuclease I [Oryza sativa (japonica cultivar-group)]	At4g21590	bifunctional nuclease, putative, similar to bifunctional nuclease (Zinnia elegans) gi:4099833/gb:AAD00694. Activated by AGAMOUS in a cal-1, ap1-1 background. Expressed in the floral meristem and during stamen development.	DNA.synthesis/chromatin structure
MZ00036512	BG349759	2.967	6.637	9.024	0.0448011	NA	TA143830_4577 Putative exonuclease [Oryza sativa (japonica cultivar-group)]	NI		DNA.synthesis/chromatin structure
MZ00017938	TC324192	1.459	1.373	4.463	0.017372	helicase-like protein {Oryza sativa (japonica cultivar-group);}	TA124918_4577	NI		DNA.synthesis/chromatin structure
MZ00013395	TC249000	1.14	1.356	2.407	0.00285958	Histone H2B.1. {Zea mays;} ^|^PIR|S28048|S28048 histone H2B - maize {Zea mays;} ^|^GB|CAA40564.1|22323|ZMH2B214 H2B histone {Zea mays;}	TA95987_4577 Histone H2B.2 [Triticum aestivum (Wheat)]	At3g46030	histone H2B, putative, strong similarity to histone H2B Arabidopsis thaliana GI:2407802, Gossypium hirsutum SP:O22582, Lycopersicon esculentum GI:3021489; contains Pfam profile PF00125 Core histone H2A/H2B/H3/H4	DNA.synthesis/chromatin structure.histone
MZ00023379	TC334403	1.434	0.604	2.936	0.00176622	Histone H3. {Petroselinum crispum;}	TA1409_4577999 PIROGI, putative, expressed [Oryza sativa (japonica cultivar-group)]	At5g65360	histone H3, identical to histone H3 from Zea mays SP:P05203, Medicago sativa GI:166384, Encephalartos altensteinii SP:P08903, Pisum sativum SP:P02300; contains Pfam profile PF00125 Core histone H2A/H2B/H3/H4	DNA.synthesis/chromatin structure.histone
MZ00022711	TC277161	1.166	1.494	11.14	0.0128191	OSJNBa0088A01.6 {Oryza sativa (japonica cultivar-group);}	TA143279_4577	At1g33813	copia-like retrotransposon family, has a 5.8e-39 P-value blast match to gb:AAO73529.1: gag-pol polyprotein (Glycine max) (SIRE1) (Ty1_Copia-family)	DNA.synthesis/chromatin structure.retrotransposon/transposase.copia-like retrotransposon
MZ00004291	BG842950	0.686	1.085	2.747	0.0272701	putative rice retrotransposon retrofit gag/pol polyprotein {Oryza sativa (japonica cultivar-group);}	BG842950	At4g16010	copia-like retrotransposon family, has a 3.9e-185 P-value blast match to GB:AAA57005 Hopscotch polyprotein (Ty1_Copia-element) (Zea mays)copia-like retrotransposon family, has a 1.3e-221 P-value blast match to GB:BAA78423 po	DNA.synthesis/chromatin structure.retrotransposon/transposase.copia-like retrotransposon
MZ00037402	NP432524|AF466646.1|AAL75993.1	5.081	1.08	1.555	0.0151186	putative transposase {Zea mays;}	TA110222_4577 Putative transposase [Zea mays (Maize)]	NI	hAT-like transposase family (hobo/Ac/Tam3), has a 7.3e-86 P-value blast match to GB:CAA29005 ORFa of Maize Ac (hAT-element) (Zea mays)hAT-like transposase family (hobo/Ac/Tam3), has a 1.1e-86 P-value blast match to GB:CAA290	DNA.synthesis/chromatin structure.retrotransposon/transposase.hat-like transposase
MZ00045327	NP432524|AF466646.1|AAL75993.1	4.512	0.633	1.075	0.0200353	putative transposase {Zea mays;}	TA110222_4577 Putative transposase [Zea mays (Maize)]	NI	hAT-like transposase family (hobo/Ac/Tam3), has a 7.3e-86 P-value blast match to GB:CAA29005 ORFa of Maize Ac (hAT-element) (Zea mays)hAT-like transposase family (hobo/Ac/Tam3), has a 1.1e-86 P-value blast match to GB:CAA290	DNA.synthesis/chromatin structure.retrotransposon/transposase.hat-like transposase
MZ00029267	TC274926	1.733	1.887	9.874	0.0266047	putative SEC14 cytosolic factor {Oryza sativa (japonica cultivar-group);}	TA139165_4577 Putative SEC14 cytosolic factor [Oryza sativa (japonica cultivar-group)]	At2g16380	SEC14 cytosolic factor family protein / phosphoglyceride transfer family protein, contains Pfam PF00650 : CRAL/TRIO domain; contains Pfam PF03765 : CRAL/TRIO, N-terminus; similar to phosphatidylinositol transfer-like protein III (GI:14486705) (	DNA.unspecified
MZ00051180	AZM5_97136	1.318	1.662	2.554	0.0247744	adenylyl cyclase associated protein {Gossypium hirsutum;}	TA46414_4530 Putative 4-coumarate-CoA ligase [Oryza sativa (japonica cultivar-group)]	At4g34490	cyclase-associated protein (cap1), identical to cyclase-associated protein (cap1) GI:3169136 from (Arabidopsis thaliana)	DNA.unspecified
MZ00018722	TC318104	1.633	2.937	12.19	0.00137434	putative SNAP25 {Oryza sativa (japonica cultivar-group);}	TA129520_4577 Putative SNAP25 [Oryza sativa (japonica cultivar-group)]	At5g07880	SNAP25 homologous protein, putative / synaptosomal-associated protein SNAP25-like, putative (SNAP29), identical to Swiss-Prot:Q9SD96 SNAP25 homologous protein SNAP29 (AtSNAP29)(Synaptosomal-associated protein SNAP25-like 2) (Arabidopsis thalian	DNA.unspecified
MZ00031692	TC266939	3.102	1.81	1.293	0.0146812	putative exonuclease {Oryza sativa (japonica cultivar-group);} ^|^GB|AAK98687.1|15451563|AC021893 Putative exonuclease {Oryza sativa (japonica cultivar-group);}	TA120525_4577 Putative exonuclease [Oryza sativa (Rice)]	NI	exonuclease family protein, contains exonuclease domain, Pfam:PF00929	DNA.unspecified
MZ00056530	AZM5_19339	2.449	1.877	1.351	0.0295141	putative exonuclease {Oryza sativa (japonica cultivar-group);}	TA129100_4577 Putative exonuclease [Oryza sativa (Rice)]	NI	exonuclease family protein, contains exonuclease domain, Pfam:PF00929	DNA.unspecified
MZ00042014	TC325422	0.677	1.711	3.404	0.0203709	Pyruvate decarboxylase isozyme 2 (EC 4.1.1.1) (PDC) (Fragment). {Zea mays;}	TA123484_4577 TPP-binding enzymes [Medicago truncatula (Barrel medic)]	At4g33070	pyruvate decarboxylase, putative, strong similarity to SP:P51846 Pyruvate decarboxylase isozyme 2 (EC 4.1.1.1) (PDC) {Nicotiana tabacum}; contains InterPro entry IPR000399: Pyruvate decarboxylase	fermentation.PDC
MZ00029158	TC288952	6.85	7.243	10.66	0.00561004	putative isocitrate lyase {Oryza sativa (japonica cultivar-group);}	TA123340_4577 Putative isocitrate lyase [Oryza sativa (japonica cultivar-group)]	At3g21720	isocitrate lyase, putative, similar to isocitrate lyase GI:167144 from (Brassica napus)	gluconeogenese/ glyoxylate cycle.isocitrate lyase
MZ00035502	AW066338	1.337	0.6	6.838	0.046386	glyceraldehyde-3-phosphate dehydrogenase {Vaccinium myrtillus;}	AW066338 Glyceraldehyde-3-phosphate dehydrogenase [Lilium longiflorum (Trumpet lily)]	At1g13440	glyceraldehyde 3-phosphate dehydrogenase, cytosolic, putative / NAD-dependent glyceraldehyde-3-phosphate dehydrogenase, putative, very strong similarity to SP:P25858 Glyceraldehyde 3-phosphate dehydrogenase, cytosolic (EC 1.2.1.12) {Arabidopsis	glycolysis.glyceraldehyde 3-phosphate dehydrogenase
MZ00013633	TC325358	1.289	1.227	9.842	0.0194841	cytosolic glyceroldehyde-3-phosphate dehydrogenase GAPC4 {Zea mays;}	TA102254_4577 Glyceraldehyde-3-phosphate dehydrogenase, cytosolic 3 [Zea mays (Maize)]	At3g04120	GLYCERALDEHYDE-3-PHOSPHATE DEHYDROGENASE C SUBUNIT;glyceraldehyde-3-phosphate dehydrogenase, cytosolic (GAPC) / NAD-dependent glyceraldehyde-3-phosphate dehydrogenase, identical to SP:P25858 Glyceraldehyde 3-phosphate dehydrogenase, cytosolic (	glycolysis.glyceraldehyde 3-phosphate dehydrogenase
MZ00035263	AI833828	1.204	1.167	7.026	0.00752997	glyceraldehyde-3-phosphate dehydrogenase {Zea mays;}	AI833828 Cytosolic glyceroldehyde-3-phosphate dehydrogenase GAPC4 [Zea mays (Maize)]	At3g04120	GLYCERALDEHYDE-3-PHOSPHATE DEHYDROGENASE C SUBUNIT;glyceraldehyde-3-phosphate dehydrogenase, cytosolic (GAPC) / NAD-dependent glyceraldehyde-3-phosphate dehydrogenase, identical to SP:P25858 Glyceraldehyde 3-phosphate dehydrogenase, cytosolic (	glycolysis.glyceraldehyde 3-phosphate dehydrogenase
MZ00038211	CD447094	1.389	1.046	5.291	0.00220146	glyceraldehyde-3-phosphate dehydrogenase {Zea mays;}	CD447094 Glyceraldehyde-3-phosphate dehydrogenase, cytosolic 3 [Zea mays (Maize)]	At3g04120	GLYCERALDEHYDE-3-PHOSPHATE DEHYDROGENASE C SUBUNIT;glyceraldehyde-3-phosphate dehydrogenase, cytosolic (GAPC) / NAD-dependent glyceraldehyde-3-phosphate dehydrogenase, identical to SP:P25858 Glyceraldehyde 3-phosphate dehydrogenase, cytosolic (	glycolysis.glyceraldehyde 3-phosphate dehydrogenase
MZ00042997	CF050001	1.326	0.743	5.899	0.0335032	Glyceraldehyde-3-phosphate dehydrogenase, cytosolic 3 (EC 1.2.1.12). {Zea mays;}	CF050001 Glyceraldehyde-3-phosphate dehydrogenase [Capsicum annuum (Bell pepper)]	At3g04120	GLYCERALDEHYDE-3-PHOSPHATE DEHYDROGENASE C SUBUNIT;glyceraldehyde-3-phosphate dehydrogenase, cytosolic (GAPC) / NAD-dependent glyceraldehyde-3-phosphate dehydrogenase, identical to SP:P25858 Glyceraldehyde 3-phosphate dehydrogenase, cytosolic (	glycolysis.glyceraldehyde 3-phosphate dehydrogenase
MZ00052262	TC330817	1.046	1.418	3.324	0.00720126	putative phosphoenolpyruvate carboxylase {Oryza sativa (japonica cultivar-group);}	TA151696_4577 Putative phosphoenolpyruvate carboxylase [Oryza sativa (japonica cultivar-group)]	At1g68750	phosphoenolpyruvate carboxylase family protein / PEP carboxylase family protein, similar to SP:P51059 Phosphoenolpyruvate carboxylase 2 (EC 4.1.1.31) (PEPCASE) {Zea mays}; contains Pfam profile PF00311: phosphoenolpyruvate carboxylase	glycolysis.PEPCase
MZ00038063	TC289260	1.44	0.64	3.12	0.0348533	phosphoenolpyruvate carboxylase kinase 3 {Zea mays;}	TA141217_4577 Phosphoenolpyruvate carboxylase kinase 3 [Zea mays (Maize)]	At3g04530	PEPCK2;PHOSPHOENOLPYRUVATE CARBOXYLASE KINASE 2;phosphoenolpyruvate carboxylase kinase 2 (PPCK2), phosphoenolpyruvate carboxylase kinase 2 (Arabidopsis thaliana) gi:13877128:gb:AAK43710; contains protein kinase domain, Pfam:PF00069	glycolysis.PEPCase
MZ00026477	TC209261	1.168	2.278	4.092	0.0098336	Putative phosphoenolpyruvate kinase {Oryza sativa (japonica cultivar-group);}	TA115435_4577 Phosphoenolpyruvate carboxylase kinase 1 [Sorghum bicolor (Sorghum) (Sorghum vulgare)]	At3g04530	PEPCK2;PHOSPHOENOLPYRUVATE CARBOXYLASE KINASE 2;phosphoenolpyruvate carboxylase kinase 2 (PPCK2), phosphoenolpyruvate carboxylase kinase 2 (Arabidopsis thaliana) gi:13877128:gb:AAK43710; contains protein kinase domain, Pfam:PF00069	glycolysis.PEPCase
MZ00028913	TC323917	3.026	7.951	6.69	0.0131327	2,3-bisphosphoglycerate-independent phosphoglycerate mutase(EC 5.4.2.1) (Phosphoglyceromutase) (BPG-independent PGAM) (PGAM-I). {Ricinus communis;}	TA139325_4577 2,3-bisphosphoglycerate-independent phosphoglycerate mutase, putative [Oryza sativa (japonica cultivar-group)]	At3g08590	2,3-biphosphoglycerate-independent phosphoglycerate mutase, putative / phosphoglyceromutase, putative, strong similarity to SP:Q42908 2,3-bisphosphoglycerate-independent phosphoglycerate mutase (EC 5.4.2.1) (Phosphoglyceromutase) {Mesembryanthe	glycolysis.phosphoglycerate mutase
MZ00024536	TC331225	1.435	1.505	2.307	0.00595109	putative diphosphate-fructose-6-phosphate 1-phosphotransferase {Oryza sativa (japonica cultivar-group);}	TA7769_4577999 Protein kinase CK2 regulatory subunit CK2B3 [Zea mays (Maize)]	At4g29220	phosphofructokinase family protein, similar to phosphofructokinase (Amycolatopsis methanolica) GI:17432243; contains Pfam profile PF00365: Phosphofructokinase	glycolysis.PPFK
MZ00024212	CO444288	1.335	1.325	2.174	0.0453655	putative diphosphate-fructose-6-phosphate 1-phosphotransferase alpha chain {Oryza sativa (japonica cultivar-group);}	CO444288 Putative diphosphate-fructose-6-phosphate 1-phosphotransferase alpha chain [Oryza sativa (japonica cultivar-group)]	At1g12000	pyrophosphate--fructose-6-phosphate 1-phosphotransferase beta subunit, putative / pyrophosphate-dependent 6-phosphofructose-1-kinase, putative, strong similarity to SP:Q41141 Pyrophosphate--fructose 6-phosphate 1-phosphotransferase beta subunit	glycolysis.pyrophosphate-fructose-6-P phosphotransferase
MZ00010388	TC323406	1.398	1.757	5.996	0.0323122	{Oryza sativa (japonica cultivar-group);}	CK347341 OSJNBa0064G10.7 protein [Oryza sativa (japonica cultivar-group)]	At3g24650	ABA INSENSITIVE 3;ABSCISIC ACID-INSENSITIVE PROTEIN 3;abscisic acid-insensitive protein 3 (ABI3), identical to abscisic acid-insensitive protein 3 GI:16146 SP:Q01593 from (Arabidopsis thaliana), (Plant Cell 4 (10), 1251-1261 (1992))	hormone metabolism.abscisic acid.signal transduction
MZ00044127	TC209859	1.018	0.83	2.347	0.0341793	NA	TA111791_4577 TB2/DP1, HVA22 family protein, expressed [Oryza sativa (japonica cultivar-group)]	At5g42560	abscisic acid-responsive HVA22 family protein, weak similarity to SP:Q00765 Polyposis locus protein 1 (TB2 protein) {Homo sapiens}; contains Pfam profile PF03134: TB2/DP1, HVA22 family	hormone metabolism.abscisic acid.synthesis-degradation
MZ00016945	TC279679	1.275	1.71	2.351	0.0303989	putative auxin-induced protein {Oryza sativa (japonica cultivar-group);}	TA122118_4577 Putative auxin-induced protein [Oryza sativa (japonica cultivar-group)]	At1g10810	aldo/keto reductase family protein, contains Pfam profile PF00248: oxidoreductase, aldo/keto reductase family	hormone metabolism.auxin.induced-regulated-responsive-activated
MZ00005188	BM379588	1.423	1.604	3.904	0.0337176	putative auxin induced protein {Oryza sativa (japonica cultivar-group);}	TA149896_4577 Putative auxin induced protein [Oryza sativa (japonica cultivar-group)]	At1g29500	auxin-responsive protein, putative, similar to auxin-induced protein 6B (SP:P33083) (Glycine max)	hormone metabolism.auxin.induced-regulated-responsive-activated
MZ00025049	TC332275	2.254	3.152	36.71	0.00984773	Probable indole-3-acetic acid-amido synthetase GH3.8 (EC 6.3.2.-)(Auxin-responsive GH3-like protein 8) (OsGH3-8). {Oryza sativa;}	AW202541 Probable indole-3-acetic acid-amido synthetase GH3.8 [Oryza sativa (Rice)]	At2g14960	GH3.1;encodes a protein similar to IAA-amido synthases. Lines carrying an insertion in this gene are hypersensitive to auxin.	hormone metabolism.auxin.induced-regulated-responsive-activated
MZ00031024	TC292153	1.138	0.806	2.186	0.0299261	putative auxin-induced protein {Oryza sativa (japonica cultivar-group);}	TA97468_4577 Putative auxin-induced protein [Oryza sativa (japonica cultivar-group)]	At3g25290	auxin-responsive family protein, similar to auxin-induced protein AIR12 GI:11357190 (Arabidopsis thaliana) or similar to auxin-responsive protein, putative [Arabidopsis thaliana] (TAIR:At4g12980.1); similar to putative auxin-induced protein [O	hormone metabolism.auxin.induced-regulated-responsive-activated
MZ00018009	TC281756	0.967	1.188	2.886	0.0312201	indole-3-acetic acid-regulated protein, putative {Oryza sativa (japonica cultivar-group);}	TA124603_4577 Putative indole-3-acetic acid-regulated protein [Oryza sativa (japonica cultivar-group)]	At4g22620	auxin-responsive family protein, auxin-induced protein 10A, Glycine max., PIR2:JQ1099	hormone metabolism.auxin.induced-regulated-responsive-activated
MZ00025048	TC316017	3.246	2.837	35.09	0.016188	Probable indole-3-acetic acid-amido synthetase GH3.8 (EC 6.3.2.-)(Auxin-responsive GH3-like protein 8) (OsGH3-8). {Oryza sativa;}	BG836612 Probable indole-3-acetic acid-amido synthetase GH3.8 [Oryza sativa (Rice)]	At4g37390	encodes an IAA-amido synthase that conjugates Asp and other amino acids to auxin in vitro. Lines carrying insertions in this gene are hypersensitive to auxin.GH3.4;encodes an IAA-amido synthase that conjugates Asp and other	hormone metabolism.auxin.induced-regulated-responsive-activated
MZ00021100	TC201353	2.346	3.14	6.4	0.0408124	putative IAA amidohydrolase {Oryza sativa (japonica cultivar-group);}	TA5882_4577999 Putative IAA amidohydrolase [Oryza sativa (japonica cultivar-group)]	At5g54140	IAA-amino acid hydrolase, putative (ILL3), identical to IAA-amino acid hydrolase homolog ILL3 (Arabidopsis thaliana) gi:3420801:gb:AAC31939	hormone metabolism.auxin.synthesis-degradation
MZ00025898	TC305938	1.202	0.593	2.677	0.0436798	unknown protein {Oryza sativa (japonica cultivar-group);}	TA14150_4577999 Hypothetical protein OJ1123_G04.7 [Oryza sativa (japonica cultivar-group)]	At3g61460	zinc finger (C3HC4-type RING finger) family protein (BRH1), identical to BRH1 RING finger protein (Arabidopsis thaliana) GI:4689366; identical to cDNA BRH1 RING finger protein, GI:4689365	hormone metabolism.brassinosteroid.induced-regulated-responsive-activated
MZ00022903	TC296224	1.337	10.6	1.09	0.0185437	Putative leucine-rich repeat transmembrane protein kinase {Oryza sativa (japonica cultivar-group);}	TA143391_4577	At3g51740	leucine-rich repeat transmembrane protein kinase, putative, brassinosteroid-insensitive protein BRI1 - Arabidopsis thaliana, PIR:T09356	hormone metabolism.brassinosteroid.signal transduction.BRI
MZ00056616	TC309532	2.016	1.834	5.154	0.0224836	Cytochrome P450 90D2 (EC 1.14.-.-) (C6-oxidase). {Oryza sativa;}	TA136840_4577 Cytochrome P450 90D2 [Oryza sativa (Rice)]	At3g13730	Encodes a cytochrome P-450 gene that is involved in brassinosteroid biosynthesis, most likely in the conversion step of teasterone (TE) to 3-dehydroteasterone (3DT), and/or 6-deoxoteasterone (6-deoxoTE) to 6-deoxo-3-dehydroteasterone (6-deoxo3D	hormone metabolism.brassinosteroid.synthesis-degradation.BRs.other
MZ00003127	AZM5_93170	1.967	1.664	2.769	0.00672264	putative obtusifoliol-14-demethylase {Oryza sativa (japonica cultivar-group);}	TA70316_4530 Putative obtusifoliol-14-demethylase [Oryza sativa (japonica cultivar-group)]	At1g11680	CYP51;CYP51A2;EMB1738;CYTOCHROME P450 51;EMBRYO DEFECTIVE 1738;obtusifoliol 14-demethylase (CYP51), identical to obtusifoliol 14-demethylase (GI:14624983) (Arabidopsis thaliana)	hormone metabolism.brassinosteroid.synthesis-degradation.sterols.CYP51
MZ00021970	TC321467	0.613	1.345	2.93	0.00630311	'unknown protein, contains histidine-containing phosphotransfer (HPt) domain, PF01627' {Oryza sativa (japonica cultivar-group);}	TA139839_4577 Putative HPt phosphotransmitter [Oryza sativa (japonica cultivar-group)]	At1g03430	HISTIDINE-CONTAINING PHOSPHOTRANSFER FACTOR 5;two-component phosphorelay mediator, putative, strong similarity to ATHP1 (Arabidopsis thaliana) GI:4156241	hormone metabolism.cytokinin.signal transduction
MZ00025169	TC333855	1.611	1.841	5.42	0.00946811	DEAD box RNA helicase {Zea mays;}	TA112648_4577 DEAD box RNA helicase [Zea mays (Maize)]	At1g55150	DEAD box RNA helicase, putative (RH20), similar to ethylene-responsive RNA helicase GI:5669638 from (Lycopersicon esculentum); contains Pfam profiles PF00270: DEAD/DEAH box helicase, PF00271: Helicase conserved C-terminal domain	hormone metabolism.ethylene.induced-regulated-responsive-activated
MZ00003819	CO447436	1.619	1.507	5.183	0.04721	putative ethylene-responsive transcriptional coactivator {Oryza sativa (japonica cultivar-group);}	CO447436 Putative ethylene-responsive transcriptional coactivator [Oryza sativa (japonica cultivar-group)]	At3g24500	ATMBF1C;MULTIPROTEIN BRIDGING FACTOR 1C;ethylene-responsive transcriptional coactivator, putative, similar to ethylene-responsive transcriptional coactivator (Lycopersicon esculentum) gi:5669634:gb:AAD46402	hormone metabolism.ethylene.induced-regulated-responsive-activated
MZ00024643	TC317072	2.61	4.502	3.663	0.0363766	ethylene-responsive protein-like {Oryza sativa (japonica cultivar-group);}	TA114218_4577 Putative ethylene-responsive protein [Oryza sativa (japonica cultivar-group)]	At3g62550	universal stress protein (USP) family protein, similar to ER6 protein (Lycopersicon esculentum) GI:5669654; contains Pfam profile PF00582: universal stress protein family	hormone metabolism.ethylene.induced-regulated-responsive-activated
MZ00017249	TC285208	1.238	1.28	2.166	0.0275321	unknown protein {Oryza sativa (japonica cultivar-group);}	TA118492_4577 Oxidoreductase, 2OG-Fe oxygenase family protein, putative, expressed [Oryza sativa (japonica cultivar-group)]	At3g14140		hormone metabolism.ethylene.synthesis-degradation
MZ00031909	TC294545	1.289	1.792	3.811	0.00603011	putative iron/ascorbate-dependent oxidoreductase {Oryza sativa (japonica cultivar-group);}	TA135299_4577 Similar to Prunus armeniaca ethylene-forming-enzyme-like dioxygenase. (U97530) [Oryza sativa (japonica cultivar-group)]	At5g20400	oxidoreductase, 2OG-Fe(II) oxygenase family protein, similar to naringenin,2-oxoglutarate 3-dioxygenase (flavonone-3-hydroxylase) (SP:Q06942)(Malus domestica); contains PF031712OG-Fe(II) oxygenase superfamily domain	hormone metabolism.ethylene.synthesis-degradation
MZ00000881	TC330249	2.626	1.392	3.158	0.029017	2-oxoglutarate-dependent oxygenase {Zea mays;}	TA107241_4577 Putative AER [Oryza sativa (japonica cultivar-group)]	NI		hormone metabolism.ethylene.synthesis-degradation
MZ00040718	AZM5_34529	2.979	3.912	17.03	0.0307815	Gip1-like protein {Populus tomentosa;}	DW587761 GASA2-like protein [Pelargonium zonale]	At1g74670	gibberellin-responsive protein, putative, similar to SP:P46690 Gibberellin-regulated protein 4 precursor {Arabidopsis thaliana} GASA4; contains Pfam profile PF02704: Gibberellin regulated protein	hormone metabolism.gibberelin.induced-regulated-responsive-activated
MZ00041800	TC308670	4.527	2.969	21.71	0.00892965	unknown protein {Oryza sativa (japonica cultivar-group);}	TA101994_4577 Hypothetical protein OJ1378_A04.9 [Oryza sativa (japonica cultivar-group)]	At1g75750	GAST1 PROTEIN HOMOLOG;gibberellin-regulated protein 1 (GASA1) / gibberellin-responsive protein 1, identical to SP:P46689 Gibberellin-regulated protein 1 precursor {Arabidopsis thaliana}; supporting cDNA gi:887938:gb:U11766.1:ATU11766	hormone metabolism.gibberelin.induced-regulated-responsive-activated
MZ00026517	TC323871	14.55	11.74	70.53	0.00561004	putative nuclear RNA binding protein A {Oryza sativa (japonica cultivar-group);}	BE511061	At2g14900	gibberellin-regulated family protein, similar to SP:P46690 Gibberellin-regulated protein 4 precursor {Arabidopsis thaliana} GASA4; contains Pfam profile PF02704: Gibberellin regulated protein	hormone metabolism.gibberelin.induced-regulated-responsive-activated
MZ00024317	TC304085	0.787	1.107	7.325	0.0167216	gibberellin-stimulated protein {Oryza sativa (japonica cultivar-group);}	TA94524_4577	At2g39540	gibberellin-regulated family protein, similar to SP:P27057 GAST1 protein precursor {Lycopersicon esculentum}; contains Pfam profile PF02704: Gibberellin regulated protein	hormone metabolism.gibberelin.induced-regulated-responsive-activated
MZ00033558	TC299910	0.483	0.476	2.2	0.0185864	putative protein of gibberellin-stimulated transcript {Oryza sativa (japonica cultivar-group);}	TA117440_4577 Hypothetical protein OSJNBb0048A17.7 [Oryza sativa (japonica cultivar-group)]	At2g39540		hormone metabolism.gibberelin.induced-regulated-responsive-activated
MZ00029383	TC295598	1.398	1.961	2.993	0.0120961	ent-kaurene oxidase 1 {Hordeum vulgare subsp. vulgare;}	TA137401_4577 Ent-kaurene oxidase KO4 [Oryza sativa (japonica cultivar-group)]	At5g25900	ent-kaurene oxidase, putative (GA3) / cytochrome P450, identical to GA3 (Arabidopsis thaliana) GI:3342249; similar to ent-kaurene oxidase (Cucurbita maxima) GI:11934675; contains Pfam profile PF00067: Cytochrome P450	hormone metabolism.gibberelin.synthesis-degradation.ent-kaurene oxidase
MZ00044190	TC279329	4.07	2.362	1.974	0.00926296	allene oxide synthase {Zea mays;}	TA95323_4577 Allene oxide synthase [Zea mays (Maize)]	At5g42650	allene oxide synthase (AOS) / hydroperoxide dehydrase / cytochrome P450 74A (CYP74A), identical to Allene oxide synthase, chloroplast precursor (Hydroperoxide dehydrase) (Cytochrome P450 74A) (SP:Q96242) {Arabidopsis thaliana}	hormone metabolism.jasmonate.synthesis-degradation.allene oxidase synthase
MZ00000027	AZM5_13687	1.193	4.445	3.926	0.0465234	Putative lipoxygenase 5 (EC 1.13.11.12). {Oryza sativa;}	TA33483_4513 Lipoxygenase-like protein [Hordeum vulgare var. distichum (Two-rowed barley)]	At1g72520	lipoxygenase, putative, similar to lipoxygenase gi:1495804 (Solanum tuberosum), gi:1654140 (Lycopersicon esculentum), GB:CAB56692 (Arabidopsis thaliana)	hormone metabolism.jasmonate.synthesis-degradation.lipoxygenase
MZ00041271	TC191887	1.473	3.18	0.804	0.0423276	lipoxygenase {Zea mays;}	TA95018_4577 Lipoxygenase [Zea mays (Maize)]	At3g22400	lipoxygenase, putative, similar to lipoxygenase gi:8649004 (Prunus dulcis), gi:1495802 and gi:1495804 from (Solanum tuberosum)	hormone metabolism.jasmonate.synthesis-degradation.lipoxygenase
MZ00015701	TC332096	3.071	0.845	1.024	0.0365185	Lipoxygenase 1 (EC 1.13.11.12) (9-lipoxygenase) (r9-LOX1). {Oryza sativa;}	TA94522_4577 Probable lipoxygenase 4 [Oryza sativa (Rice)]	NI	LIPOXYGENASE;lipoxygenase (LOX1), identical to SP:Q06327	hormone metabolism.jasmonate.synthesis-degradation.lipoxygenase
MZ00004465	BI993199	0.984	1.054	4.094	0.0430306	putative benzothiadiazole-induced S-adenosyl-L-methionine:salicylic acid carboxyl methyltransferase 1 {Oryza sativa (japonica cultivar-group);}	TA149435_4577 Putative benzothiadiazole-induced S-adenosyl-L-methionine:salicylic acid carboxyl methyltransferase 1 [Oryza sativa (japonica cultivar-group)]	At5g66430	S-adenosyl-L-methionine:carboxyl methyltransferase family protein, similar to SAM:salicylic acid carboxyl methyltransferase (SAMT) (GI:6002712)(Clarkia breweri) and to SAM:benzoic acid carboxyl methyltransferase (BAMT)(GI:9789277)(Antirrhinum m	hormone metabolism.salicylic acid.synthesis-degradation
MZ00044741	TC302300	2.183	2.236	6.782	0.00546676	putative lecithin-cholesterol acyl transferase {Oryza sativa (japonica cultivar-group);}	TA146867_4577 Putative acyltransferase [Oryza sativa (japonica cultivar-group)]	At1g27480	lecithin:cholesterol acyltransferase family protein / LACT family protein, similar to LCAT-like lysophospholipase (LLPL) (Homo sapiens) GI:4589720; contains Pfam profile PF02450: Lecithin:cholesterol acyltransferase (phosphatidylcholine-sterol	lipid metabolism.'exotics' (steroids, squalene etc)
MZ00026894	TC281182	1.119	1.555	2.18	0.00810249	OSJNBa0006O15.23 gene product {Oryza sativa (japonica cultivar-group);}	TA111295_4577 Putative acyltransferase [Oryza sativa (japonica cultivar-group)]	At1g27480	lecithin:cholesterol acyltransferase family protein / LACT family protein, similar to LCAT-like lysophospholipase (LLPL) (Homo sapiens) GI:4589720; contains Pfam profile PF02450: Lecithin:cholesterol acyltransferase (phosphatidylcholine-sterol	lipid metabolism.'exotics' (steroids, squalene etc)
MZ00024374	TC281149	2.135	1.25	1.636	0.0281611	quinone reductase 2 {Triticum monococcum;}	TA110742_4577 Putative quinone-oxidoreductase QR2 [Oryza sativa (japonica cultivar-group)]	NI	quinone reductase family protein, similar to 1,4-benzoquinone reductase (Phanerochaete chrysosporium)(GI:4454993); similar to Trp repressor binding protein (Escherichia coli)(SP:P30849); contains flavodoxin domain PF00258 or similar to quinone	lipid metabolism.'exotics' (steroids, squalene etc)
MZ00014999	TC285927	1.261	1.059	2.43	0.0178447	FAD2 {Zea mays;}	TA107815_4577 Delta-12 fatty acid desaturase [Zea mays (Maize)]	At3g12120	DELTA-12 DESATURASE;FATTY ACID DESATURASE 2;omega-6 fatty acid desaturase, endoplasmic reticulum (FAD2) / delta-12 desaturase, identical to omega-6 fatty acid desaturase, endoplasmic reticulum (FAD2) SP:P46313 (Arabidopsis thaliana (Mouse-ear c	lipid metabolism.FA desaturation.omega 6 desaturase
MZ00027191	TC283291	1.217	3.326	4.013	0.00946811	AAE7/ACN1; AMP binding {Arabidopsis thaliana;}	TA113391_4577 AMP-binding enzyme family protein, expressed [Oryza sativa (japonica cultivar-group)]	At3g16910	AAE7;ACN1;AC NON-UTILIZING 1;ACYL-ACTIVATING ENZYME 7;Encodes a peroxisomal protein with acetyl-CoA synthetase activity that is responsible for the activation of acetate for entry into the glyoxylate cycle.	lipid metabolism.FA synthesis and FA elongation.acyl coa ligase
MZ00026266	TC293472	0.906	0.997	2.77	0.0103982	{Oryza sativa (indica cultivar-group);}	TA109785_4577 H0901F07.20 protein [Oryza sativa (Rice)]	At5g53470	acyl-CoA binding protein, putative / ACBP, putative, similar to acyl-CoA binding protein 2 (Arabidopsis thaliana) gi:12039034:gb:AAG46057	lipid metabolism.FA synthesis and FA elongation.acyl-CoA binding protein
MZ00025751	TC301918	0.637	2.339	1.143	0.0305399	putative beta-ketoacyl-CoA synthase {Oryza sativa (japonica cultivar-group);}	TA109649_4577 Fatty acid elongase, putative, expressed [Oryza sativa (japonica cultivar-group)]	At2g26640	beta-ketoacyl-CoA synthase, putative, similar to beta-ketoacyl-CoA synthase (Simmondsia chinensis)(GI:1045614)	lipid metabolism.FA synthesis and FA elongation.beta ketoacyl CoA synthase
MZ00038315	TC306601	0.949	3.442	1.98	0.0138842	putative beta-ketoacyl-CoA synthase {Oryza sativa (japonica cultivar-group);}	TA34357_4547 Fatty acid elongase, putative, expressed [Oryza sativa (japonica cultivar-group)]	At5g43760	beta-ketoacyl-CoA synthase, putative, similar to beta-ketoacyl-CoA synthase (Simmondsia chinensis)(GI:1045614)	lipid metabolism.FA synthesis and FA elongation.beta ketoacyl CoA synthase
MZ00043750	TC333903	1.61	1.584	3.522	0.0488352	Putative fiddlehead-like protein {Oryza sativa (japonica cultivar-group);}	TA100653_4577 Putative beta-ketoacyl-CoA synthase [Antirrhinum majus (Garden snapdragon)]	NI		lipid metabolism.FA synthesis and FA elongation.beta ketoacyl CoA synthase
MZ00037435	TC309580	2.359	1.758	3.883	0.0296659	long-chain acyl-CoA synthetase {Arabidopsis thaliana;}	AY109410 AMP-binding enzyme family protein, expressed [Oryza sativa (japonica cultivar-group)]	At3g05970	LONG-CHAIN ACYL-COA SYNTHETASE 6;long-chain-fatty-acid--CoA ligase / long-chain acyl-CoA synthetase (LACS6), strong similarity to AMP-binding protein (MF39P) gi:1617274 from Brassica napus, similar to putative long-chain-fatty-acid--CoA ligase	lipid metabolism.FA synthesis and FA elongation.long chain fatty acid CoA ligase
MZ00014062	TC259950	12.12	12.34	81.83	0.0302691	unknown protein {Oryza sativa (japonica cultivar-group);} ^|^GB|BAD33972.1|50726360|AP005759 unknown protein {Oryza sativa (japonica cultivar-group);}	TA111386_4577 Glycerol-3-phosphate dehydrogenase-like protein [Oryza sativa (japonica cultivar-group)]	NI		lipid metabolism.glyceral metabolism
MZ00056366	TC281329	2.134	3.163	8.018	0.0235849	contains ESTs AU096327(S13491),AU070375(S13491) similar to Arabidopsis thaliana chromosome 3, T29H11.70 unknown protein {Oryza sativa (japonica cultivar-group);}	TA112286_4577 Putative hydrolase [Oryza sativa (japonica cultivar-group)]	At3g48410	hydrolase, alpha/beta fold family protein, low simiilarity to 2-hydroxy-6-oxo-6-phenylhexa-2,4-dienoate hydrolase (Rhodococcus sp. RHA1) GI:8978311, SP:Q59695:ACOC_PSEPU Dihydrolipoamide acetyltransferase component of acetoin cleaving system (E	lipid metabolism.lipid degradation.lipases
MZ00017482	TC282160	1.008	1.424	2.048	0.0426461	hypothetical protein similar to Arabidopsis thaliana chromosome 5, AAD29063.1 {Oryza sativa (japonica cultivar-group);}	TA115864_4577 Lipase (Class 3)-like protein [Oryza sativa (japonica cultivar-group)]	At5g24220		lipid metabolism.lipid degradation.lipases
MZ00030955	TC282530	2.628	3.617	1.421	0.015007	unknown protein {Oryza sativa (japonica cultivar-group);}	TA109166_4577 Hypothetical protein OJ1362_G11.17 [Oryza sativa (japonica cultivar-group)]	At5g53050	hydrolase, alpha/beta fold family protein, contains Pfam profile PF00561: hydrolase, alpha/beta fold family or hydrolase, alpha/beta fold family protein, contains Pfam profile PF00561: hydrolase, alpha/beta fold family or similar to epoxide h	lipid metabolism.lipid degradation.lipases
MZ00008528	TC323848	2.362	6.44	2.32	0.0447363	Phospholipase D alpha 1 (EC 3.1.4.4) (PLD alpha 1) (Cholinephosphatase 1) (Phosphatidylcholine-hydrolyzing phospholipase D 1). {Zea mays;}	TA112194_4577 Phospholipase D alpha 1 [Zea mays (Maize)]	At3g15730	PLD;PHOSPHOLIPASE D;PHOSPHOLIPASE D ALPHA 1;phospholipase D alpha 1 / PLD alpha 1 (PLDALPHA1) (PLD1) / choline phosphatase 1, identical to SP:Q38882 Phospholipase D alpha 1 (EC 3.1.4.4) (AtPLDalpha1) (PLD alpha 1) (Choline phosphatase 1) (Phosp	lipid metabolism.lipid degradation.lysophospholipases
MZ00002376	AZM5_10663	1.223	0.996	6.275	0.0470356	glycerophosphoryl diester phosphodiesterase 2 precursor-like protein {Oryza sativa (japonica cultivar-group);}	TA112918_4577 Glycerophosphoryl diester phosphodiesterase 2-like protein [Oryza sativa (japonica cultivar-group)]	At5g58050	glycerophosphoryl diester phosphodiesterase family protein, contains Pfam PF03009 : Glycerophosphoryl diester phosphodiesterase family; similar to Glycerophosphoryl diester phosphodiesterase precursor (Glycerophosphodiester phosphodiesterase)	lipid metabolism.lipid degradation.lysophospholipases
MZ00052823	CA452524	2.054	0.356	1.03	0.00102864	NA	TA110944_4577 Glycerophosphoryl diester phosphodisterase [Oryza sativa (japonica cultivar-group)]	NA		'lipid metabolism.lipid degradation.lysophospholipases
MZ00013623	TC191433	1.26	1.304	2.439	0.0477603	Nonspecific lipid-transfer protein 3 precursor (LTP 3). {Oryza sativa;} ^|^PIR|T03782|T03782 probable lipid transfer protein - rice {Oryza sativa;} ^|^GB|CAA80809.1|510337|OSLPTPRA lipid transfer protein {Oryza sativa;}	TA105590_4577 Nonspecific lipid transfer protein [Bromus inermis (Smooth brome grass)]	At5g01870	lipid transfer protein, putative, similar to lipid transfer protein 6 from Arabidopsis thaliana (gi:8571927); contains Pfam protease inhibitor/seed storage/LTP family domain PF00234	lipid metabolism.lipid transfer proteins etc
MZ00035458	TC283760	2.105	1.378	2.089	0.0495862	putative ethanolamine kinase 1 {Oryza sativa (japonica cultivar-group);}	TA14513_4577999 Putative ethanolamine kinase 1 [Oryza sativa (japonica cultivar-group)]	At2g26830	EMB1187;EMBRYO DEFECTIVE 1187;choline/ethanolamine kinase family protein, similar to SP:Q9HBU6 Ethanolamine kinase (EC 2.7.1.82) (EKI){Homo sapiens}, GmCK3p (Glycine max) GI:1438883; contains Pfam profile PF01633: Choline/ethanolamine kinase	lipid metabolism.Phospholipid synthesis
MZ00056782	TC324354	4.65	6.421	1.519	0.0155767	phospholipid/glycerol acyltransferase-like protein {Oryza sativa (japonica cultivar-group);}	AY105347 Phospholipid/glycerol acyltransferase-like protein [Oryza sativa (japonica cultivar-group)]	At2g38110	ATGPAT6;Encodes a protein with glycerol-3-phosphate acyltransferase activity.	lipid metabolism.Phospholipid synthesis
MZ00027908	TC305871	1.179	1.841	3.163	0.0470809	CDP-diacylglycerol synthetase, putative {Oryza sativa (japonica cultivar-group);}	TA129495_4577 Putative CDP-diacylglycerol synthetase [Oryza sativa (japonica cultivar-group)]	At4g26770	phosphatidate cytidylyltransferase, putative / CDP-diglyceride synthetase, putative, similar to CDP-diacylglycerol synthetase GI:2182104 from (Solanum tuberosum)	lipid metabolism.Phospholipid synthesis
MZ00022778	TC300057	3.046	2.333	11.64	0.0398261	unknown protein {Oryza sativa (japonica cultivar-group);}	TA145754_4577 Hypothetical protein OJ1126_B10.4 [Oryza sativa (japonica cultivar-group)]	At2g25890	glycine-rich protein / oleosin	lipid metabolism.TAG synthesis
MZ00038317	CD661786	1.062	2.211	0.997	0.0441771	NA	CD661786	At1g10760	GWD;GWD1;SEX1;SOP;SOP1;SEX1;STARCH EXCESS 1 PROTEIN;STARCH EXCESS 1;starch excess protein (SEX1), identical to SEX1 (Arabidopsis thaliana) GI:12044358; supporting cDNA gi:12044357:gb:AF312027.1:AF312027	major CHO metabolism.degradation.starch.glucan water dikinase
MZ00016797	TC282739	3.329	4.21	28.49	0.00742808	putative amylase {Oryza sativa (japonica cultivar-group);}	TA94769_4577 Beta-amylase, putative, expressed [Oryza sativa (japonica cultivar-group)]	At4g00490	beta-amylase, putative / 1,4-alpha-D-glucan maltohydrolase, putative, similar to beta-amylase from SP:O64407 (Vigna unguiculata); contains Pfam profile PF01373: Glycosyl hydrolase family 14	major CHO metabolism.degradation.starch.starch cleavage
MZ00029456	TC299576	4.589	1.838	2.238	0.034958	hexokinase 7 {Oryza sativa (japonica cultivar-group);}	TA11720_4577999 Hexokinase-7 [Oryza sativa (Rice)]	At2g19860	HEXOKINASE 2;hexokinase 2 (HXK2), identical to hexokinase 2 (Arabidopsis thaliana) Swiss-Prot:P93834	major CHO metabolism.degradation.sucrose.hexokinase
MZ00025413	TC279328	1.445	1.397	2.352	0.0484943	hexokinase {Zea mays;}	TA119789_4577 Hexokinase [Zea mays (Maize)]	At4g29130	hexokinase 1 (HXK1), identical to hexokinase 1 (Arabidopsis thaliana) Swiss-Prot:Q42525	major CHO metabolism.degradation.sucrose.hexokinase
MZ00021587	TC329869	1.199	1.227	3.74	0.0120982	cell wall invertase {Zea mays;}	TA150295_4577 Cell wall invertase [Zea mays (Maize)]	At3g13784	beta-fructosidase, putative / beta-fructofuranosidase, putative / cell wall invertase, putative, similar to beta-fructofuranosidase GI:402740 from (Arabidopsis thaliana)	major CHO metabolism.degradation.sucrose.invertases.cell wall
MZ00035691	AW289064	2.3	1.841	10.73	0.00560454	vacuolar invertase 1 {Oryza sativa (indica cultivar-group);}	AW289064 Beta-fructofuranosidase 1 precursor [Zea mays (Maize)]	NI		major CHO metabolism.degradation.sucrose.invertases.vacuolar
MZ00004043	TC326506	1.302	2.318	3.665	0.0407625	sucrose synthase {Dendrocalamopsis oldhamii;}	TA106440_4577 Sucrose synthase 1 [Zea mays (Maize)]	At1g73370	sucrose synthase, putative / sucrose-UDP glucosyltransferase, putative, similar to sucrose synthase GI:6682841 from (Citrus unshiu)	major CHO metabolism.degradation.sucrose.Susy
MZ00035743	AW360699	1.255	1.946	2.724	0.0150323	Sucrose synthase 1 (EC 2.4.1.13) (Sucrose-UDP glucosyltransferase 1)(Shrunken-1). {Zea mays;} ^|^PIR|S07184|YUZMS sucrose synthase (EC 2.4.1.13) - maize {Zea mays;} ^|^GB|CAA26229.1|22488|ZMSUCS2 sucrose synthase {Zea mays;} ^|^GB|CAA26247.1|22486|ZMSUCS1 unnamed protein product; sucrose synthase {Zea mays;}	AW360699 Sucrose synthase 1 [Zea mays (Maize)]	At4g02280	sucrose synthase, putative / sucrose-UDP glucosyltransferase, putative, strong similarity to sucrose synthase GI:6682841 from (Citrus unshiu)	major CHO metabolism.degradation.sucrose.Susy
MZ00037609	CA401066	1.098	1.762	2.549	0.017806	Sucrose synthase 1 (EC 2.4.1.13) (Sucrose-UDP glucosyltransferase 1)(Shrunken-1). {Zea mays;} ^|^PIR|S07184|YUZMS sucrose synthase (EC 2.4.1.13) - maize {Zea mays;} ^|^GB|CAA26229.1|22488|ZMSUCS2 sucrose synthase {Zea mays;} ^|^GB|CAA26247.1|22486|ZMSUCS1 unnamed protein product; sucrose synthase {Zea mays;}	CA401066 Sucrose synthase 1 [Zea mays (Maize)]	At4g02280	sucrose synthase, putative / sucrose-UDP glucosyltransferase, putative, strong similarity to sucrose synthase GI:6682841 from (Citrus unshiu)	major CHO metabolism.degradation.sucrose.Susy
MZ00038085	TC309775	1.333	1.96	2.71	0.0170304	Sucrose synthase 1 (EC 2.4.1.13) (Sucrose-UDP glucosyltransferase 1)(Shrunken-1). {Zea mays;}	BT018141 Sucrose synthase 1 [Zea mays (Maize)]	At4g02280	sucrose synthase, putative / sucrose-UDP glucosyltransferase, putative, strong similarity to sucrose synthase GI:6682841 from (Citrus unshiu)	major CHO metabolism.degradation.sucrose.Susy
MZ00015799	TC307221	0.713	0.531	2.74	0.0128924	ADP-glucose pyrophosphorylase small subunit {Zea mays;}	TA120076_4577 ADP-glucose pyrophosphorylase small subunit [Zea mays (Maize)]	At5g48300	glucose-1-phosphate adenylyltransferase small subunit 1 (APS1) / ADP-glucose pyrophosphorylase (ADG1), identical to SP:P55228	major CHO metabolism.synthesis.starch.AGPase
MZ00007522	TC312334	3.481	3.39	8.602	0.00979244	expressed protein {Oryza sativa (japonica cultivar-group);}	TA124442_4577 Expressed protein [Oryza sativa (japonica cultivar-group)]	At3g22850	expressed protein, similar to auxin down-regulated protein ARG10 (Vigna radiata) GI:2970051, wali7 (aluminum-induced protein) (Triticum aestivum) GI:451193	metal handling
MZ00029139	TC304056	3.103	3.873	6.659	0.00831563	expressed protein {Oryza sativa (japonica cultivar-group);}	TA124443_4577 Expressed protein [Oryza sativa (japonica cultivar-group)]	At3g22850	expressed protein, similar to auxin down-regulated protein ARG10 (Vigna radiata) GI:2970051, wali7 (aluminum-induced protein) (Triticum aestivum) GI:451193	metal handling
MZ00057283	TC311232	3.659	3.806	9.136	0.0188028	expressed protein {Oryza sativa (japonica cultivar-group);}	AY107997 Expressed protein [Oryza sativa (japonica cultivar-group)]	At3g22850	expressed protein, similar to auxin down-regulated protein ARG10 (Vigna radiata) GI:2970051, wali7 (aluminum-induced protein) (Triticum aestivum) GI:451193	metal handling
MZ00024070	TC283375	1.149	1.451	2.834	0.0249922	putative selenium binding protein {Oryza sativa (japonica cultivar-group);}	TA95627_4577 Putative selenium binding protein [Oryza sativa (japonica cultivar-group)]	At4g14030	selenium-binding protein, putative, contains Pfam profile PF05694: 56kDa selenium binding protein (SBP56); identical to Putative selenium-binding protein (Swiss-Prot:O23264) (Arabidopsis thaliana); similar to selenium bindi	metal handling
MZ00016774	TC195965	1.14	2.808	0.699	0.00813084	putative phytochelatin synthetase {Hordeum vulgare subsp. vulgare;}	TA117604_4577 Roothairless 3 [Zea mays (Maize)]	At4g27110	phytochelatin synthetase-related, contains Pfam PF04833: Phytochelatin synthetase-like conserved region	metal handling
MZ00008282	TC333133	0.815	0.7	3.952	0.00370197	hypothetical protein similar to Oryza sativa chromosome 1, F11M15.20 {Oryza sativa (japonica cultivar-group);}	DR820027 MATE efflux family protein, putative, expressed [Oryza sativa (japonica cultivar-group)]	At3g08040	MAN1;FERRIC REDUCTASE DEFECTIVE 3;MANGANESE ACCUMULATOR 1;MATE efflux family protein, low similarity to enhanced disease susceptibility 5 (Arabidopsis thaliana) GI:16589070; contains TIGRfam profile: TIGR00797: MATE efflux family protein, Pfam	metal handling.acquisition
MZ00042475	TC293293	0.508	0.768	2.21	0.0180421	unknown protein {Oryza sativa (japonica cultivar-group);}	TA15507_4577999 Hypothetical protein P0685B10.33 [Oryza sativa (japonica cultivar-group)]	At2g28660	copper-binding family protein, similar to copper homeostasis factor gi:3168840 from Arabidopsis thaliana; contains Pfam profile PF00403: Heavy-metal-associated domain	metal handling.binding, chelation and storage
MZ00027046	TC279730	2.658	2.648	6	0.0151658	ferritin {Zea mays;}	TA110452_4577 Ferritin-2, chloroplast precursor [Zea mays (Maize)]	At2g40300	ATFER4;ferritin, putative, similar to ferritin subunit cowpea2 precursor (Vigna unguiculata) GI:2970654; contains Pfam profile PF00210: Ferritin-like domain	metal handling.binding, chelation and storage
MZ00023367	TC329422	2.657	6.59	2.361	0.0202657	metallothionein-like protein {Saccharum hybrid cultivar;}	TA9525_4577999 Methallothioneine-like protein [Atropa belladonna (Belladonna) (Deadly nightshade)]	NI		metal handling.binding, chelation and storage
MZ00023925	TC205596	3.094	1.025	2.683	0.0090594	Metallothionein-like protein type 2. {Oryza sativa;} ^|^PIR|T03787|T03787 metallothionein-like protein - rice {Oryza sativa;} ^|^GB|AAB18814.1|1667588|OSU77294 metallothionein-like protein {Oryza sativa (indica cultivar-group);} ^|^GB|AAD10192.1|4097338|OSU57638 metallothionein-like protein {Oryza sativa;} ^|^GB|CAA69845.1|2326785|OSMETALLO metallothionein-like protein {Oryza sativa;} ^|^GB|AAD02…	TA105698_4577	NI		metal handling.binding, chelation and storage
MZ00015193	TC316250	4.031	2.079	1.087	0.0463788	Probable inositol oxygenase (EC 1.13.99.1) (Myo-inositol oxygenase). {Oryza sativa;}	TA134794_4577	NI		minor CHO metabolism.myo-inositol.myo inositol oxygenases
MZ00017907	TC282362	1.088	6.165	5.358	0.0386298	putative non-cell-autonomous protein pathway2; plasmodesmal receptor {Oryza sativa (japonica cultivar-group);}	TA130998_4577 Putative non-cell-autonomous protein pathway2; plasmodesmal receptor [Oryza sativa (japonica cultivar-group)]	At3g01260	aldose 1-epimerase family protein, similar to non-cell-autonomous protein pathway2, plasmodesmal receptor (Nicotiana tabacum) GI:15824567; contains Pfam profile PF01263: Aldose 1-epimerase	minor CHO metabolism.others
MZ00023923	TC281099	1.265	3.876	1.928	0.0191823	putative aldose reductase {Oryza sativa (japonica cultivar-group);}	TA108395_4577 Putative aldose reductase [Oryza sativa (japonica cultivar-group)]	At5g62420	aldo/keto reductase family protein, similar to chalcone reductase (Sesbania rostrata)(GI:2792155); contains Pfam profile PF00248: oxidoreductase, aldo/keto reductase family	minor CHO metabolism.others
MZ00023684	TC292446	1.58	1.657	3.747	0.0341456	Ferredoxin-3, chloroplast precursor (Ferredoxin III) (Fd III). {Zea mays;}	TA8585_4577999 Ferredoxin-3, chloroplast precursor [Zea mays (Maize)]	At1g32550	ferredoxin family protein, similar to ferredoxin from Synechocystis sp. (GI:48019); contains Pfam profile PF00111 2Fe-2S iron-sulfur cluster binding domain	misc. other Ferredoxins and Rieske domain
MZ00017025	TC196270	2.437	1.307	2.538	0.0214292	Ferredoxin VI, chloroplast precursor (Fd VI). {Zea mays;} ^|^PIR|T02880|T02880 ferredoxin [2Fe-2S] 4 - maize {Zea mays;} ^|^GB|BAA19250.1|1863999|AB001386 Fd VI {Zea mays;} ^|^GB|BAA19249.1|1863997|AB001385 Fd VI {Zea mays;}	TA129060_4577 Ferredoxin-6, chloroplast precursor [Zea mays (Maize)]	At1g32550	ferredoxin family protein, similar to ferredoxin from Synechocystis sp. (GI:48019); contains Pfam profile PF00111 2Fe-2S iron-sulfur cluster binding domain	misc. other Ferredoxins and Rieske domain
MZ00025064	TC326354	2.672	3.562	5.258	0.0265996	putative purple acid phosphatase {Oryza sativa (japonica cultivar-group);}	TA109092_4577 Purple acid phosphatase 1, putative, expressed [Oryza sativa (japonica cultivar-group)]	At1g14700	ATPAP3;purple acid phosphatase, putative, contains Pfam profile: PF00149 calcineurin-like phosphoesterase; similar to purple acid phosphatase (GI:20257479) (Arabidopsis thaliana)	misc.acid and other phosphatases
MZ00034969	TC326354	1.493	1.9	8.047	0.00525953	putative purple acid phosphatase {Oryza sativa (japonica cultivar-group);}	TA109092_4577 Purple acid phosphatase 1, putative, expressed [Oryza sativa (japonica cultivar-group)]	At1g14700	ATPAP3;purple acid phosphatase, putative, contains Pfam profile: PF00149 calcineurin-like phosphoesterase; similar to purple acid phosphatase (GI:20257479) (Arabidopsis thaliana)	misc.acid and other phosphatases
MZ00030599	TC326242	4.099	0.777	4.845	0.0090594	purple acid phosphatase {Oryza sativa (japonica cultivar-group);}	TA145191_4577 Purple acid phosphatase [Oryza sativa (japonica cultivar-group)]	At3g20500	ATPAP18;calcineurin-like phosphoesterase family protein, contains Pfam profile: PF00149 calcineurin-like phosphoesterase	misc.acid and other phosphatases
MZ00048270	AZM5_94676	1.561	0.604	2.112	0.0385856	purple acid phosphatase {Oryza sativa (japonica cultivar-group);}	TA56235_4530 Purple acid phosphatase-like protein [Oryza sativa (japonica cultivar-group)]	At3g52780	purple acid phosphatase (PAP20), identical to purple acid phosphatase GI:20257491 from (Arabidopsis thaliana) or purple acid phosphatase (PAP20), identical to purple acid phosphatase GI:20257491 from (Arabidopsis thaliana)	misc.acid and other phosphatases
MZ00043785	TC207954	0.889	2.393	1.475	0.013397	putative PTS protein {Cicer arietinum;}	TA24054_4577999 PTS protein-like [Oryza sativa (japonica cultivar-group)]	At5g63140	calcineurin-like phosphoesterase family protein, contains Pfam profile: PF00149 calcineurin-like phosphoesterase	misc.acid and other phosphatases
MZ00015403	TC280971	1.357	1.686	2.63	0.0114017	alcohol dehydrogenase ADH {Lycopersicon esculentum;}	TA111583_4577 Oxidoreductase, zinc-binding dehydrogenase family protein, expressed [Oryza sativa (japonica cultivar-group)]	NI		misc.alcohol dehydrogenases
MZ00026915	TC293533	0.964	0.821	2.302	0.0357717	putative beta-1,3-glucanase {Oryza sativa (japonica cultivar-group);}	TA126545_4577 Putative beta-1,3-glucanase [Oryza sativa (japonica cultivar-group)]	At2g43670	glycosyl hydrolase family protein 17, similar to glucan endo-1,3-beta-glucosidase precursor SP:P52409 from (Triticum aestivum); C terminal homology only	misc.beta 1,3 glucan hydrolases
MZ00042649	TC310513	0.771	1.016	2.519	0.0412259	putative beta-1,3-glucanase {Oryza sativa (japonica cultivar-group);}	AW461029 Putative beta-1,3-glucanase [Oryza sativa (japonica cultivar-group)]	At2g43670	glycosyl hydrolase family protein 17, similar to glucan endo-1,3-beta-glucosidase precursor SP:P52409 from (Triticum aestivum); C terminal homology only	misc.beta 1,3 glucan hydrolases
MZ00018711	TC321998	0.826	1.52	2.748	0.0196798	putative cytochrome P450 {Oryza sativa (japonica cultivar-group);}	TA4921_4577999 Cytochrome P450 family protein, expressed [Oryza sativa (japonica cultivar-group)]	At1g57750	cytochrome P450, putative, similar to cytochrome P450 GI:4688670 from (Catharanthus roseus)	misc.cytochrome P450
MZ00029664	TC299457	3.7	3.817	7.515	0.00176622	cytochrome P450-like {Oryza sativa (japonica cultivar-group);}	TA127914_4577 Cytochrome P450-like [Oryza sativa (japonica cultivar-group)]	At3g14630	cytochrome P450, putative, similar to GB:Q05047 from (Catharanthus roseus)	misc.cytochrome P450
MZ00008365	CD953309	1.342	0.979	5.523	0.00306506	cytochrome P450 CYP709C1 {Triticum aestivum;}	TA146222_4577 Cytochrome P450 [Triticum aestivum (Wheat)]	At3g14630	cytochrome P450, putative, similar to GB:Q05047 from (Catharanthus roseus)	misc.cytochrome P450
MZ00029615	TC324911	0.623	1.212	2.017	0.00752997	Cytochrome P450 {Oryza sativa (japonica cultivar-group);}	TA139692_4577 Putative cytochrome P450 [Oryza sativa (japonica cultivar-group)]	At3g26210	cytochrome P450 71B23, putative (CYP71B23), Identical to Cytochrome P450 71B23 (SP:Q9LTM0)(Arabidopsis thaliana);contains Pfam profile: PF00067 cytochrome P450	misc.cytochrome P450
MZ00031664	TC325355	0.396	2.454	1.289	0.0315005	putative cytochrome P450 71C4 {Oryza sativa (japonica cultivar-group);}	TA119091_4577 Putative P450 [Oryza sativa (japonica cultivar-group)]	At3g26310	cytochrome P450 family protein, contains Pfam profile: PF00067 cytochrome P450	misc.cytochrome P450
MZ00021198	TC284968	1.406	2.091	10.8	0.045364	putative cytochrome P450 {Lolium rigidum;}	TA116554_4577 Putative cytochrome P450 [Lolium rigidum (Annual ryegrass)]	At4g37330	cytochrome P450 family protein	misc.cytochrome P450
MZ00021862	TC334477	1.244	2.063	1.113	0.00834165	putative cytochrome P450 {Oryza sativa (japonica cultivar-group);}	TA146893_4577 Cytochrome P450 [Triticum aestivum (Wheat)]	At5g24910	cytochrome P450 family protein, similar to Cytochrome P450 72A1 (SP:Q05047) (Catharanthus roseus); similar to fatty acid omega-hydroxylase cytochrome P450 4A11 - Homo sapiens, PIR:I53015; supported by cDNA: gi_16604323_gb_AY058060.1_	misc.cytochrome P450
MZ00022533	TC280777	0.77	4.187	1.512	0.013353	Cytochrome P450 {Oryza sativa (japonica cultivar-group);}	TA145620_4577 Cytochrome P450 [Oryza sativa (japonica cultivar-group)]	At5g63450	cytochrome P450, putative	misc.cytochrome P450
MZ00029404	TC296856	3.963	1.346	1.077	0.0198351	putative cytochrome P450 {Oryza sativa (japonica cultivar-group);}	TA118820_4577 Cytochrome P450 [Triticum aestivum (Wheat)]	NI	cytochrome P450 family protein, similar to cytochrome P450 72A1 (SP:Q05047) (Catharanthus roseus); contains Pfam profile: PF00067: Cytochrome P450	misc.cytochrome P450
MZ00040277	CF063294	1.676	2.152	3.789	0.00965784	putative cytochrome B5 {Oryza sativa (japonica cultivar-group);}	CF063294 Putative cytochrome b5 [Oryza sativa (japonica cultivar-group)]	NI		misc.cytochrome P450
MZ00041957	TC302251	1.602	1.222	3.359	0.0264896	unknown protein {Oryza sativa (japonica cultivar-group);}	TA12116_4577999 Hypothetical protein OSJNBb0016G07.10 [Oryza sativa (japonica cultivar-group)]	At1g31550	GDSL-motif lipase, putative, similar to lipase (Arabidopsis thaliana) GI:1145627; contains InterPro Entry IPR001087 Lipolytic enzyme, G-D-S-L family or similar to lipase, putative [Arabidopsis thaliana] (TAIR:At1g28600.1); similar to lipase-li	misc.GDSL-motif lipase
MZ00029211	TC286610	1.553	1.528	3.299	0.0489886	contains ESTs C71948(E0666),AU075639(E0666) similar to Arabidopsis thaliana chromosome 5, K15I22.11 unknown protein {Oryza sativa (japonica cultivar-group);}	TA110896_4577 Putative esterase [Oryza sativa (japonica cultivar-group)]	At5g45910	GDSL-motif lipase/hydrolase family protein, similar to lipase (Arabidopsis thaliana) GI:1145627; contains InterPro Entry IPR001087 Lipolytic enzyme, G-D-S-L family	misc.GDSL-motif lipase
MZ00004103	BG836552	2.845	1.309	1.194	0.0322605	unnamed protein product; EST AU075835(R3655) corresponds to a region of the predicted gene. Similar to Arabidopsis thaliana chromosome II sequence from clones T22O13, F12K2; putative lipase (AC006233) {Oryza	BG836552	NI	GDSL-motif lipase, putative, strong similarity to lipase GB:AAA93262 GI:1145627 (Arabidopsis thaliana)	misc.GDSL-motif lipase
MZ00023744	TC318945	1.043	1.248	11.89	0.0128191	beta-galactosidase precursor {Triticum monococcum;}	TA99389_4577 Beta-galactosidase [Triticum monococcum (Einkorn wheat) (Small spelt)]	At2g16730	glycosyl hydrolase family 35 protein, similar to beta-galactosidase BG1 GI:15081596 from (Vitis vinifera)	misc.gluco-, galacto- and mannosidases
MZ00039258	CD989838	0.762	1.335	2.062	0.0390267	Chain A, Crystal Structure Of The Sorghum Bicolor Dhurrinase 1. {Sorghum bicolor;}	CD989838 DHURRINASE [Sorghum bicolor]	At2g44480	glycosyl hydrolase family 1 protein, contains Pfam PF00232 : Glycosyl hydrolase family 1 domain; TIGRFAM TIGR01233: 6-phospho-beta-galactosidase; similar to amygdalin hydrolase isoform AH I precursor (GI:16757966) (Prunus serotina)	misc.gluco-, galacto- and mannosidases
MZ00023745	TC334925	1.253	1.073	2.131	0.0487196	putative beta-galactosidase precursor {Hordeum vulgare;}	TA99506_4577 Beta-galactosidase [Triticum monococcum (Einkorn wheat) (Small spelt)]	At4g38590	glycosyl hydrolase family 35 protein, similar to beta-galactosidase GI:7939621 from (Lycopersicon esculentum); contains Pfam profile PF01301 : Glycosyl hydrolases family 35	misc.gluco-, galacto- and mannosidases
MZ00000087	AZM5_13323	1.772	1.506	4.794	0.0347967	putative endo-1,4-beta-glucanase precursor {Oryza sativa (japonica cultivar-group);}	TA54637_4530 Putative endo-1,4-beta-glucanase [Oryza sativa (japonica cultivar-group)]	At4g39010	glycosyl hydrolase family 9 protein, endo-1,4-beta-glucanase precursor - Fragariax ananassa, PID:g3549291	misc.gluco-, galacto- and mannosidases
MZ00039734	TC298054	2.21	0.935	0.718	0.0088097	{Oryza sativa (japonica cultivar-group);}	TA143126_4577 OSJNBb0070J16.3 protein [Oryza sativa (japonica cultivar-group)]	NI	glycosyl hydrolase family 1 protein, contains Pfam PF00232 : Glycosyl hydrolase family 1 domain; TIGRFAM TIGR01233: 6-phospho-beta-galactosidase; similar to beta-mannosidase enzyme (GI:17226270) (Lycopersicon esculentum) or glycosyl hydrolase	misc.gluco-, galacto- and mannosidases
MZ00056380	AZM5_97578	0.439	0.592	2.302	0.0299659	putative glutathione S-transferase {Oryza sativa (japonica cultivar-group);}	CF632704 Hypothetical protein P0034C09.23 [Oryza sativa (japonica cultivar-group)]	At1g27140	GST13;GLUTATHIONE S-TRANSFERASE 13;glutathione S-transferase, putative, similar to glutathione S-transferase GB: AAF22517 GI:6652870 from (Papaver somniferum) GB:AY050343.	misc.glutathione S transferases
MZ00011188	CF043671	2.343	0.746	0.954	0.0426066	putative glutathione S-transferase OsGSTF3 {Oryza sativa (japonica cultivar-group);}	CF043671	NI		misc.glutathione S transferases
MZ00021386	TC288771	1.282	1.549	18.16	0.0090594	enzyme inhibitor/ pectinesterase/ pectinesterase inhibitor {Arabidopsis thaliana;}	TA32461_4577999 Plant invertase/pectin methylesterase inhibitor family protein, expressed [Oryza sativa (japonica cultivar-group)]	At3g47670	similar to pectinesterase family protein [Arabidopsis thaliana] (TAIR:At1g53840.1); similar to pectin methylesterase [Lycopersicon esculentum] (GB:AAL02367.1); contains InterPro domain Plant invertase/pectin methylesterase inhibitor (InterPro:I	misc.invertase/pectin methylesterase inhibitor family protein
MZ00055270	TC308815	6.338	3.031	2.957	0.0186906	ripening-related protein-like {Oryza sativa (japonica cultivar-group);}	TA7056_4577999 Ripening-related protein-like [Oryza sativa (japonica cultivar-group)]	At4g12390	invertase/pectin methylesterase inhibitor family protein, low similarity to pectinesterase from Arabidopsis thaliana SP:Q42534, Lycopersicon esculentum SP:Q43143; contains Pfam profile PF04043: Plant invertase/pectin methylesterase inhibitor	misc.invertase/pectin methylesterase inhibitor family protein
MZ00018716	TC293077	2.004	1.555	2.751	0.046646	{Oryza sativa (japonica cultivar-group);}	TA131966_4577 OSJNBb0085F13.4 protein [Oryza sativa (japonica cultivar-group)]	At5g62350	invertase/pectin methylesterase inhibitor family protein / DC 1.2 homolog (FL5-2I22), similar to SP:Q42534 Pectinesterase 2 precursor (EC 3.1.1.11) (Pectin methylesterase 2) (PE 2) {Arabidopsis thaliana}; contains Pfam profile PF04043: Plant in	misc.invertase/pectin methylesterase inhibitor family protein
MZ00020230	TC307557	0.958	2.282	1.686	0.00961476	catalytic/ epoxide hydrolase {Arabidopsis thaliana;}	TA136423_4577 Hydrolase, alpha/beta fold family protein, expressed [Oryza sativa (japonica cultivar-group)]	At2g26740	EPOXIDE HYDROLASE;epoxide hydrolase, soluble (sEH), identical to ATsEH (Arabidopsis thaliana) GI:1109600epoxide hydrolase, putative, strong similarity to ATsEH (Arabidopsis thaliana) GI:1109600	misc.misc2
MZ00004710	TC284219	2.257	0.581	5.177	0.0192474	putative MtN21 {Oryza sativa (japonica cultivar-group);}	TA125303_4577 Putative MtN21 [Oryza sativa (japonica cultivar-group)]	At4g16620	integral membrane family protein / nodulin MtN21-related, low similarity to MtN21 (Medicago truncatula) GI:2598575	misc.misc2
MZ00044529	TC284219	2.362	0.779	7.826	0.00809687	putative MtN21 {Oryza sativa (japonica cultivar-group);}	TA125303_4577 Putative MtN21 [Oryza sativa (japonica cultivar-group)]	At4g16620	integral membrane family protein / nodulin MtN21-related, low similarity to MtN21 (Medicago truncatula) GI:2598575	misc.misc2
MZ00052337	TC282523	1.331	2.922	1.156	0.00348022	putative lectin 2 {Oryza sativa (japonica cultivar-group);}	TA140480_4577 Putative lectin 2 [Oryza sativa (japonica cultivar-group)]	At4g19840	lectin-related, similar to PP2 lectin polypeptide (Cucurbita maxima) GI:410437	misc.myrosinases-lectin-jacalin
MZ00033060	TC217855	0.409	2.036	2.654	0.0050853	Pir7b {Oryza sativa;}	BM379941 Esterase PIR7B [Oryza sativa (Rice)]	At2g23570	hydrolase, alpha/beta fold family protein, similar to ethylene-induced esterase (Citrus sinensis) GI:14279437, polyneuridine aldehyde esterase (Rauvolfia serpentina) GI:6651393	misc.nitrilases, *nitrile lyases, berberine bridge enzymes, reticuline oxidases, troponine reductases
MZ00017399	TC309539	1.749	2.622	0.835	0.0174542	contains ESTs AU164450(E61923),C29002(C63126) similar to acetone-cyanohydrin lyase {Oryza sativa (japonica cultivar-group);}	TA29900_4577999 Putative ethylene-induced esterase [Oryza sativa (japonica cultivar-group)]	At2g23580	hydrolase, alpha/beta fold family protein, similar to ethylene-induced esterase (Citrus sinensis) GI:14279437, polyneuridine aldehyde esterase (Rauvolfia serpentina) GI:6651393; contains Pfam profile PF00561: hydrolase, alpha/beta fold family	misc.nitrilases, *nitrile lyases, berberine bridge enzymes, reticuline oxidases, troponine reductases
MZ00031837	TC302162	1.678	5.625	2.481	0.00566184	putative pir7b protein {Oryza sativa (japonica cultivar-group);}	TA137664_4577 Esterase PIR7A, putative [Oryza sativa (japonica cultivar-group)]	At2g23620	esterase, putative, similar to ethylene-induced esterase (Citrus sinensis) GI:14279437, polyneuridine aldehyde esterase (Rauvolfia serpentina) GI:6651393; contains Pfam profile PF00561: hydrolase, alpha/beta fold family	misc.nitrilases, *nitrile lyases, berberine bridge enzymes, reticuline oxidases, troponine reductases
MZ00019476	TC322086	1.45	3.173	4.206	0.024677	{Oryza sativa (japonica cultivar-group);}	TA134764_4577 OSJNBb0072N21.3 protein [Oryza sativa (japonica cultivar-group)]	At1g19250	flavin-containing monooxygenase family protein / FMO family protein, low similarity to SP:P97501 Dimethylaniline monooxygenase (N-oxide forming) 3 (EC 1.14.13.8) (Hepatic flavin-containing monooxygenase 3) (FMO 3) {Mus musculus}; contains Pfam	misc.oxidases - copper, flavone etc.
MZ00017106	TC279978	1.017	1.468	2.932	0.0470478	putative peroxidase {Oryza sativa (japonica cultivar-group);}	TA106971_4577 Putative peroxidase [Oryza sativa (japonica cultivar-group)]	At2g18980	peroxidase, putative, identical to peroxidase ATP22a (Arabidopsis thaliana) gi:1620369:emb:CAA70034	misc.peroxidases
MZ00017161	TC280881	1.161	1.65	7.169	0.0198351	putative peroxidase {Oryza sativa (japonica cultivar-group);}	TA114663_4577 Putative peroxidase [Oryza sativa (japonica cultivar-group)]	At2g18980	peroxidase, putative, identical to peroxidase ATP22a (Arabidopsis thaliana) gi:1620369:emb:CAA70034	misc.peroxidases
MZ00036788	TC279978	0.916	1.939	2.395	0.0341144	putative peroxidase {Oryza sativa (japonica cultivar-group);}	TA106971_4577 Putative peroxidase [Oryza sativa (japonica cultivar-group)]	At3g49960	peroxidase, putative, identical to peroxidase ATP21a (Arabidopsis thaliana) gi:1546696:emb:CAA67339	misc.peroxidases
MZ00028399	TC286561	0.399	0.599	2.23	0.0395706	putative peroxidase {Oryza sativa (japonica cultivar-group);}	TA6051_4577999 Putative peroxidase [Oryza sativa (japonica cultivar-group)]	At4g33420	peroxidase, putative, identical to class III peroxidase ATP32 (Arabidopsis thaliana) gi:17530547:gb:AAL40837; identical to cDNA class III peroxidase ATP32 GI:17530546	misc.peroxidases
MZ00056406	AZM5_9632	2.084	3.489	5.303	0.022253	putative peroxidase {Oryza sativa (japonica cultivar-group);}	TA23199_4558 Putative peroxidase [Oryza sativa (japonica cultivar-group)]	At4g36430	peroxidase, putative, identical to peroxidase (Arabidopsis thaliana) gi:6822093:emb:CAB71009; identical to cDNA class III peroxidase ATP31, GI:17530561	misc.peroxidases
MZ00000932	TC313775	0.772	1.026	2.796	0.0282044	putative peroxidase 1 precursor {Oryza sativa (japonica cultivar-group);}	TA154133_4577	At5g15180	peroxidase, putative, similar to peroxidase ATP12a (Arabidopsis thaliana) gi:1429217:emb:CAA67311	misc.peroxidases
MZ00013010	TC329649	1.709	2.348	0.719	0.0149014	putative peroxidase {Oryza sativa (japonica cultivar-group);}	TA141759_4577 Putative peroxidase [Oryza sativa (Rice)]	At5g19890	peroxidase, putative, identical to peroxidase (Arabidopsis thaliana) gi:1403134:emb:CAA67092	misc.peroxidases
MZ00015594	TC304864	1.434	1.385	9.287	0.00408544	putative peroxidase {Oryza sativa (japonica cultivar-group);}	TA108293_4577 Putative peroxidase [Oryza sativa (japonica cultivar-group)]	At5g47000	peroxidase, putative	misc.peroxidases
MZ00024091	TC309422	2.953	3.005	46.73	0.0112939	NA	TA112324_4577 Class III peroxidase 36 precursor [Oryza sativa (japonica cultivar-group)]	NI		misc.peroxidases
MZ00041922	AW424778	0.379	0.953	2.353	0.013397	NA	AW424778 Putative peroxidase [Oryza sativa (japonica cultivar-group)]	NI		misc.peroxidases
MZ00052831	CA829588	1.151	1.387	2.451	0.0331493	NA	TA127897_4577 Peroxidase [Oryza sativa (japonica cultivar-group)]	NI		misc.peroxidases
MZ00021777	TC326953	4.268	4.868	19.98	0.0287745	{Oryza sativa (indica cultivar-group);}	TA145352_4577 H0403D02.9 protein [Oryza sativa (Rice)]	At4g27520	plastocyanin-like domain-containing protein, similar to PIR:JC7196 phytocyanin-related protein Pn14 {Ipomoea nil}; contains Pfam profile PF02298: Plastocyanin-like domain	misc.plastocyanin-like
MZ00016928	TC304646	12.85	1.42	6.747	0.00496409	{Oryza sativa (japonica cultivar-group);}	TA130637_4577 OJ991214_12.11 protein [Oryza sativa (japonica cultivar-group)]	At2g37870	protease inhibitor/seed storage/lipid transfer protein (LTP) family protein, contains Pfam protease inhibitor/seed storage/LTP family domain PF00234	misc.protease inhibitor/seed storage/lipid transfer protein (LTP) family protein
MZ00024305	TC320165	3.646	0.755	15.74	0.0090594	putative lipid transfer protein {Oryza sativa (japonica cultivar-group);}	TA106709_4577 Nonspecific lipid-transfer protein 2, putative, expressed [Oryza sativa (japonica cultivar-group)]	At3g18280	protease inhibitor/seed storage/lipid transfer protein (LTP) family protein, similar to TED4 (Zinnia elegans) GI:493721; contains Pfam protease inhibitor/seed storage/LTP family domain PF00234	misc.protease inhibitor/seed storage/lipid transfer protein (LTP) family protein
MZ00044388	TC261800	0.774	1.526	2.377	0.0110591	putative protease inhibitor {Oryza sativa (japonica cultivar-group);}	EE153704 Putative protease inhibitor [Oryza sativa (japonica cultivar-group)]	At3g22600	protease inhibitor/seed storage/lipid transfer protein (LTP) family protein, contains Pfam protease inhibitor/seed storage/LTP family domain PF00234	misc.protease inhibitor/seed storage/lipid transfer protein (LTP) family protein
MZ00019645	TC306735	1.381	1.494	2.492	0.0127336	P0417F02.20 gene product {Oryza sativa (japonica cultivar-group);}	AI374549 Lipid transfer protein-like [Oryza sativa (japonica cultivar-group)]	At3g58550	protease inhibitor/seed storage/lipid transfer protein (LTP) family protein, contains Pfam protease inhibitor/seed storage/LTP family domain	misc.protease inhibitor/seed storage/lipid transfer protein (LTP) family protein
MZ00055239	AZM5_12019	1.005	1.075	3.062	0.00254413	protease inhibitor-like protein {Oryza sativa (japonica cultivar-group);}	TA122219_4577 Protease inhibitor-like protein [Oryza sativa (japonica cultivar-group)]	At4g14815	protease inhibitor/seed storage/lipid transfer protein (LTP) family protein, contains Pfam protease inhibitor/seed storage/LTP family domain PF00234	misc.protease inhibitor/seed storage/lipid transfer protein (LTP) family protein
MZ00033515	TC321036	1.078	0.91	5.816	0.0151658	Similar to b-keto acyl reductase {Oryza sativa (japonica cultivar-group);}	TA145578_4577 Oxidoreductase, short chain dehydrogenase/reductase family protein, expressed [Oryza sativa (japonica cultivar-group)]	At1g24470	short-chain dehydrogenase/reductase (SDR) family protein, similar to b-keto acyl reductase GI:2586127 from (Hordeum vulgare)	misc.short chain dehydrogenase/reductase (SDR)
MZ00031052	TC331406	1.656	3.517	3.926	0.0087389	P0627E03.33 gene product {Oryza sativa (japonica cultivar-group);}	TA116093_4577 Putative UDP-glucose glucosyltransferase1 [Oryza sativa (japonica cultivar-group)]	At1g22360	UDP-glucoronosyl/UDP-glucosyl transferase family protein, contains Pfam profile: PF00201 UDP-glucoronosyl and UDP-glucosyl transferase or similar to UDP-glucoronosyl/UDP-glucosyl transferase family protein [Arabidopsis thaliana] (TAIR:At1g2238	misc.UDP glucosyl and glucoronyl transferases
MZ00029829	TC283507	1.351	1.346	2.365	0.0289039	unknow protein {Oryza sativa (japonica cultivar-group);}	TA122953_4577 Unknow protein [Oryza sativa (japonica cultivar-group)]	At1g71070	glycosyltransferase family 14 protein / core-2/I-branching enzyme family protein, similar to glucosaminyl (N-acetyl) transferase GB:4758422 from (Homo sapiens)	misc.UDP glucosyl and glucoronyl transferases
MZ00003145	AZM5_95432	0.862	0.892	2.595	0.00853223	putative immediate-early salicylate-induced glucosyltransferase {Oryza sativa (japonica cultivar-group);}	CF487063 Putative immediate-early salicylate-induced glucosyltransferase [Oryza sativa (japonica cultivar-group)]	At2g15480	UGT73B5;similar to UDP-glucoronosyl/UDP-glucosyl transferase family protein [Arabidopsis thaliana] (TAIR:At4g34131.1); similar to UDP-glucoronosyl/UDP-glucosyl transferase family protein [Arabidopsis thaliana] (TAIR:At4g34135.1); similar to imm	misc.UDP glucosyl and glucoronyl transferases
MZ00029256	TC302615	1.069	1.153	2.674	0.0495224	hypothetical protein {Oryza sativa (japonica cultivar-group);}	TA125873_4577 P0501G01.6 [Oryza sativa (japonica cultivar-group)]	At4g01210	glycosyltransferase family protein 1, contains Pfam profile: PF00534 Glycosyl transferases group 1	misc.UDP glucosyl and glucoronyl transferases
MZ00029687	TC288072	1.136	1.116	2.151	0.0309704	putative glycosyltransferase {Oryza sativa (japonica cultivar-group);}	TA134238_4577 Glycosyl transferase family 8 protein, expressed [Oryza sativa (japonica cultivar-group)]	At5g47780	glycosyl transferase family 8 protein, contains Pfam profile: PF01501 glycosyl transferase family 8; strong similarity to unknown protein (emb:CAB71043.1)	misc.UDP glucosyl and glucoronyl transferases
MZ00054795	AZM5_104415	0.891	0.973	2.531	0.0090594	putative UDP-glucosyltransferase {Oryza sativa (japonica cultivar-group);}	TA124830_4577 Putative UDP-glucosyltransferase [Oryza sativa (japonica cultivar-group)]	At5g59580	UDP-glucoronosyl/UDP-glucosyl transferase family protein, contains Pfam profile: PF00201 UDP-glucoronosyl and UDP-glucosyl transferase	misc.UDP glucosyl and glucoronyl transferases
MZ00020085	CD942396	0.897	1.198	4.275	0.0458147	NA	TA135661_4577 Putative Avr9/Cf-9 rapidly elicited protein 276 [Oryza sativa (japonica cultivar-group)]	NI		misc.UDP glucosyl and glucoronyl transferases
MZ00013470	TC268983	1.601	1.429	3.19	0.0309704	cytochrome c - maize {Zea mays;}	TA102050_4577 Cytochrome c [Zea mays (Maize)]	At4g10040	cytochrome c, putative, similar to cytochrome c (Pumpkin, Winter squash) SWISS-PROT:P00051	mitochondrial electron transport / ATP synthesis.cytochrome c
MZ00020607	TC301611	1.459	1.709	10.8	0.0125738	Cytochrome c. {Vigna radiata var. radiata;}	TA157244_4577 Cytochrome c [Phaseolus aureus (Mung bean) (Vigna radiata)]	At4g10040		mitochondrial electron transport / ATP synthesis.cytochrome c
MZ00014538	TC192941	1.127	1.639	3.118	0.0440987	ATP synthase epsilon chain, mitochondrial (EC 3.6.3.14). {Zea mays;} ^|^PIR|T04387|T04387 H+-transporting two-sector ATPase (EC 3.6.3.14) epsilon chain, mitochondrial - maize {Zea mays;} ^|^GB|AAA86819.1|639793|MZEZMEA mitochondrial F1F0 ATP synthase epsilon subunit {Zea mays;}	TA110488_4577 ATP synthase epsilon chain, mitochondrial [Zea mays (Maize)]	At1g51650	ATP synthase epsilon chain, mitochondrial, identical to ATP synthase epsilon chain, mitochondrial SP:Q96253 from (Arabidopsis thaliana)	mitochondrial electron transport / ATP synthesis.F1-ATPase
MZ00031298	TC313018	2.849	1.927	0.767	0.0494686	NA	TA146098_4577	NI	ATP synthase epsilon chain, mitochondrial, identical to ATP synthase epsilon chain, mitochondrial SP:Q96253 from (Arabidopsis thaliana)	mitochondrial electron transport / ATP synthesis.F1-ATPase
MZ00040521	NA:1104.m00658|CMSC:1105.m00565	0.529	0.845	2.371	0.0384344	ATPase subunit 4 {Zea mays subsp. parviglumis;}	TA4636_4577999 Hypothetical protein [Zea mays (Maize)]	NI		mitochondrial electron transport / ATP synthesis.F1-ATPase
MZ00024574	TC325518	1.794	1.141	2.728	0.0391467	NADH dependent Glutamate Synthase {Oryza sativa;}	AY105675 NADH dependent Glutamate Synthase precursor [Oryza sativa (Rice)]	At5g53460	glutamate synthase (NADH), chloroplast, putative, similar to SP:Q03460 Glutamate synthase (NADH), chloroplast precursor (EC 1.4.1.14) (NADH- GOGAT) {Medicago sativa}	N-metabolism.ammonia metabolism.glutamate synthase
MZ00016322	TC280398	1.059	2.146	6.822	0.0343733	Glutamine synthetase root isozyme 2 (EC 6.3.1.2) (Glutamate--ammonialigase). {Zea mays;}	TA106804_4577 Glutamine synthetase root isozyme 2 [Zea mays (Maize)]	At5g37600	glutamine synthetase, putative, similar to glutamine synthetase, cytosolic isozyme (Glutamate-- ammonia ligase, GS1) (Lotus japonicus) SWISS-PROT:Q42899	N-metabolism.ammonia metabolism.glutamine synthase
MZ00013044	NP004695	0.889	2.339	0.696	0.0248531	Nitrate reductase [NADH] 3 (EC 1.7.1.1) (NR). {Zea mays;} ^|^PIR|T02240|T02240 nitrate reductase [NAD(P)H] (EC 1.7.1.2) - maize {Zea mays;} ^|^GB|AAA62316.1|676850|ZMU20450 nitrate reductase {Zea mays;} -TRUNCATED-	TA41683_4530 Nitrate reductase apoenzyme [Oryza sativa (japonica cultivar-group)]	At1g37130	B29;CHL3;NIA2-1;NR;NR2;CHLORATE RESISTANT 3;NITRATE REDUCTASE;NITRATE REDUCTASE 2;NITRATE REDUCTASE DEFECTIVE 2;nitrate reductase 2 (NR2), identical to SP:P11035 Nitrate reductase 2 (formerly EC 1.6.6.1) (NR2) {Arabidopsis thaliana}	N-metabolism.nitrate metabolism.NR
MZ00014968	TC319212	2.159	3.17	4.251	0.0309704	peroxisomal biogenesis factor 11 protein-like {Oryza sativa (japonica cultivar-group);}	TA111981_4577 Peroxisomal biogenesis factor 11 protein-like [Oryza sativa (japonica cultivar-group)]	At1g01820	peroxisomal biogenesis factor 11 family protein / PEX11 family protein, contains Pfam PF05648: Peroxisomal biogenesis factor 11 (PEX11)	not assigned.no ontology
MZ00035758	AW424698	1.207	3.379	1.335	0.00369957	At1g10030 {Arabidopsis thaliana;}	AW424698	At1g10030	integral membrane family protein, contains Pfam PF03694: Erg28 like protein	not assigned.no ontology
MZ00014060	TC279338	1.137	1.273	2.555	0.0355553	putative oligouridylate binding protein {Zea mays;}	TA109282_4577 Putative oligouridylate binding protein [Zea mays (Maize)]	At1g17370	oligouridylate-binding protein, putative, similar to oligouridylate binding protein (Nicotiana plumbaginifolia) GI:6996560; contains InterPro entry IPR000504: RNA-binding region RNP-1 (RNA recognition motif) (RRM)	not assigned.no ontology
MZ00029131	TC302385	1.427	1.62	11.39	0.018987	Putative topoisomerase {Oryza sativa (japonica cultivar-group);}	TA137797_4577 MA3 domain-containing protein, putative, expressed [Oryza sativa (japonica cultivar-group)]	At1g22730	MA3 domain-containing protein, contains Pfam profile PF02847: MA3 domain; low similarity to programmed cell death 4 protein (Gallus gallus) GI:12958564	not assigned.no ontology
MZ00035207	TC304627	2.726	2.167	4.342	0.0170304	putative calcyclin-binding protein {Oryza sativa (japonica cultivar-group);}	CO458542 Putative calcyclin-binding protein [Oryza sativa (japonica cultivar-group)]	At1g30070	SGS domain-containing protein, similar to calcyclin binding protein (Mus musculus) GI:3142331; contains Pfam profile PF05002: SGS domain	not assigned.no ontology
MZ00004309	BI097644	0.836	0.809	2.483	0.00961476	CIPK18 (CBL-interacting protein kinase 18); ATP binding {Arabidopsis thaliana;}	BI097644 Putative CBL-interacting protein kinase 23 [Oryza sativa (japonica cultivar-group)]	At1g30270	SGS domain-containing protein, similar to calcyclin binding protein (Mus musculus) GI:3142331; contains Pfam profile PF05002: SGS domain	not assigned.no ontology
MZ00020514	TC297942	0.924	2.029	1.149	0.00478679	sulfiredoxin-like protein {Oryza sativa (japonica cultivar-group);}	TA117423_4577 Sulfiredoxin-like protein [Oryza sativa (japonica cultivar-group)]	At1g31170	parB-like nuclease domain-containing protein, contains Pfam profile PF02195: ParB-like nuclease domain	not assigned.no ontology
MZ00036463	BG320822	1.216	0.824	2.157	0.0285075	{Oryza sativa (japonica cultivar-group);}	BG320822 OJ000114_01.14 protein [Oryza sativa (japonica cultivar-group)]	At1g33980	ATUPF3;Smg-4/UPF3 family protein, contains Pfam PF03467: Smg-4/UPF3 family; similar to hUPF3B (GI:12232324) (Homo sapiens)	not assigned.no ontology
MZ00043098	TC280269	1.829	1.62	8.327	0.0219321	putative L-ascorbate oxidase {Oryza sativa (japonica cultivar-group);}	TA96376_4577 Putative L-ascorbate oxidase [Oryza sativa (japonica cultivar-group)]	At1g55560	SKS14;multi-copper oxidase type I family protein, similar to pollen-specific BP10 protein (SP:Q00624)(Brassica napus); contains Pfam profile: PF00394 Multicopper oxidase	not assigned.no ontology
MZ00014138	TC323958	1.106	1.351	3.189	0.0361814	unknown protein {Oryza sativa (japonica cultivar-group);}	TA95308_4577 Hypothetical protein OJ1378_A04.12 [Oryza sativa (japonica cultivar-group)]	At1g71950	expressed protein, similar to Pi starvation-induced protein GB:BAA06151 from (Nicotiana tabacum)	not assigned.no ontology
MZ00016043	TC300038	1.168	0.725	3.339	0.0258216	unknown protein {Oryza sativa (japonica cultivar-group);}	TA135648_4577 Hypothetical protein P0443H10.1 [Oryza sativa (japonica cultivar-group)]	At1g71950	expressed protein, similar to Pi starvation-induced protein GB:BAA06151 from (Nicotiana tabacum)	not assigned.no ontology
MZ00034802	NB_con:1103.m00147|NA:1104.m00675|NB:1100.m01460|CMSC:1105.m00609|CMST:1106.m00372	1.13	2.308	7.036	0.0222591	NA	TA131270_4577 Cytochrome c oxidase subunit 3 [Oryza sativa (japonica cultivar-group)]	At2g07687	Encodes cytochrome c oxidase subunit 3.cytochrome c oxidase subunit 3, identical to cytochrome c oxidase subunit 3 (GI:15215914) (Arabidopsis thaliana); similar to Cytochrome c oxidase polypeptide III (EC 1.9.3.1) (Swiss-Pro	not assigned.no ontology
MZ00024701	TC290648	1.491	2.747	2.14	0.0177774	unknown protein {Oryza sativa (japonica cultivar-group);}	TA110995_4577 Hypothetical protein OJ1714_H10.115 [Oryza sativa (japonica cultivar-group)]	At2g16005	MD-2-related lipid recognition domain-containing protein / ML domain-containing protein, contains Pfam profile PF02221: ML domain	not assigned.no ontology
MZ00025425	TC297614	2.199	2.797	13.52	0.0262576	putative elicitor-inducible protein EIG-J7 {Oryza sativa (japonica cultivar-group);}	TA122212_4577 Putative elicitor-inducible protein EIG-J7 [Oryza sativa (japonica cultivar-group)]	At2g22170	lipid-associated family protein, contains PLAT/LH2 (Polycystin-1, Lipoxygenase, Alpha-Toxin/Lipoxygenase homology) domain Pfam:PF01477	not assigned.no ontology
MZ00026810	TC312308	1.5	1.254	3.04	0.0317557	{Oryza sativa (indica cultivar-group);}	TA121564_4577 H0212B02.1 protein [Oryza sativa (Rice)]	At2g23360	transport protein-related, contains Pfam PF05911: Plant protein of unknown function (DUF869) profile; weak similarity to Intracellular protein transport protein USO1 (Swiss-Prot:P25386) (Saccharomyces cerevisiae)	not assigned.no ontology
MZ00024692	TC283342	2.343	1.18	5.139	0.00752997	high molecular weight glutenin subunit x-like protein {Oryza sativa (japonica cultivar-group);}	TA109218_4577 High molecular weight glutenin subunit x-like protein [Oryza sativa (japonica cultivar-group)]	At2g25970	KH domain-containing protein	not assigned.no ontology
MZ00036304	TC298381	1.656	4.126	4.795	0.0483866	putative sugar-starvation induced protein {Oryza sativa (japonica cultivar-group);}	CO443994 Sugar-starvation induced protein [Zea mays (Maize)]	At2g32150	haloacid dehalogenase-like hydrolase family protein, contains InterPro accession IPR005834: Haloacid dehalogenase-like hydrolase	not assigned.no ontology
MZ00024916	TC303411	0.881	1.541	4.365	0.0326017	N-acetyltransferase {Arabidopsis thaliana;}	TA113762_4577 GCN5-related N-acetyltransferase, putative, expressed [Oryza sativa (japonica cultivar-group)]	At2g39030	GCN5-related N-acetyltransferase (GNAT) family protein, similar to SP:Q9SMB8 Tyramine N-feruloyltransferase 4/11 (EC 2.3.1.110) (Hydroxycinnamoyl- CoA: tyramine N-hydroxycinnamoyltransferase) {Nicotiana tabacum}; contains Pfam profile PF00583:	not assigned.no ontology
MZ00010218	CF009985	1.596	1.246	6.698	0.0366787	catalytic/ hydrolase {Arabidopsis thaliana;}	CF009985 Phospholipase, putative, expressed [Oryza sativa (japonica cultivar-group)]	At2g39400	hydrolase, alpha/beta fold family protein, similar to monoglyceride lipase from (Homo sapiens) GI:14594904, (Mus musculus) GI:2632162; contains Pfam profile PF00561: hydrolase, alpha/beta fold family	not assigned.no ontology
MZ00024218	TC330309	1.429	1.479	2.112	0.045489	unknown protein {Oryza sativa (japonica cultivar-group);}	TA115116_4577 Hypothetical protein P0019D06.31 [Oryza sativa (japonica cultivar-group)]	At2g39790	mitochondrial glycoprotein family protein / MAM33 family protein, low similarity to SUAPRGA1 (Emericella nidulans) GI:6562379; contains Pfam profile PF02330: Mitochondrial glycoprotein	not assigned.no ontology
MZ00025161	TC308822	2.149	1.631	3.973	0.0142072	putative zinc binding protein {Oryza sativa (japonica cultivar-group);}	TA21068_4577999 Putative zinc binding protein [Oryza sativa (japonica cultivar-group)]	At2g40110	yippee family protein, similar to mdgl-1 (Mus musculus) GI:10441648, Yippee protein (Drosophila melanogaster) GI:5713279; contains Pfam profile PF03226: Yippee putative zinc-binding protein or yippee family protein, similar to mdgl-1 (Mus musc	not assigned.no ontology
MZ00036806	TC299644	5.39	5.215	10.46	0.0316454	protodermal factor-like {Oryza sativa (japonica cultivar-group);}	TA118300_4577 Protodermal factor-like [Oryza sativa (japonica cultivar-group)]	At2g42840	PROTODERMAL FACTOR 1;protodermal factor 1 (PDF1), identical to protodermal factor 1 (Arabidopsis thaliana) gi:4929130:gb:AAD33869 or protodermal factor 1 (PDF1), identical to protodermal factor 1 (Arabidopsis thaliana) gi:4929130:gb:AAD33869	not assigned.no ontology
MZ00048751	AZM5_23076	0.99	0.462	2.956	0.0157569	hypothetical protein {Oryza sativa (japonica cultivar-group);}	TA24731_4558 SPX domain containing protein, expressed [Oryza sativa (japonica cultivar-group)]	At2g45130	SPX (SYG1/Pho81/XPR1) domain-containing protein, weak similarity to NUC-2 (Neurospora crassa) GI:1399532, xenotropic and polytropic murine leukemia virus receptor (Mus musculus castaneus) GI:6093320; contains Pfam profile PF03105: SPX domain	not assigned.no ontology
MZ00036317	TC315671	0.841	1.021	2.765	0.0118195	putative oxidase-like {Oryza sativa (japonica cultivar-group);}	TA142296_4577 Putative oxidase-like [Oryza sativa (japonica cultivar-group)]	At2g46760	FAD-binding domain-containing protein, strong similarity to At1g32300, At2g46740, At2g46750, At5g56490; contains PF01565: FAD binding domain	not assigned.no ontology
MZ00024390	TC321882	1.08	2.854	3.602	0.00800706	defence-related protein {Zea mays;}	TA109818_4577 Defence-related protein precursor [Zea mays (Maize)]	At3g04720	HEL;PR-4;HEVEIN-LIKE;PATHOGENESIS-RELATED 4;hevein-like protein (HEL), identical to SP:P43082 Hevein-like protein precursor {Arabidopsis thaliana}; similar to SP:P09762 Wound-induced protein WIN2 precursor {Solanum tuberosum}; contains Pfam pro	not assigned.no ontology
MZ00025038	TC207307	0.817	4.373	2.835	0.0371524	pathogenesis-related protein 4 - barley {Hordeum vulgare;} ^|^GB|CAA71774.1|1808651|HVPRP4 pathogenesis-related protein 4 {Hordeum vulgare;}	TA10526_4577999 Barwin, putative, expressed [Oryza sativa (japonica cultivar-group)]	At3g04720	HEL;PR-4;HEVEIN-LIKE;PATHOGENESIS-RELATED 4;hevein-like protein (HEL), identical to SP:P43082 Hevein-like protein precursor {Arabidopsis thaliana}; similar to SP:P09762 Wound-induced protein WIN2 precursor {Solanum tuberosum}; contains Pfam pro	not assigned.no ontology
MZ00028138	TC290109	1.115	1.465	3.285	0.00983096	GTPase activator protein-like {Oryza sativa (japonica cultivar-group);}	TA131884_4577 GTPase activator protein-like [Oryza sativa (japonica cultivar-group)]	At3g07890	RabGAP/TBC domain-containing protein, similar to plant adhesion molecule 1 (Arabidopsis thaliana) GI:3511223; contains Pfam profile PF00566: TBC domain	not assigned.no ontology
MZ00031550	TC293716	1.324	1.189	2.599	0.0360122	GTPase activator protein-like {Oryza sativa (japonica cultivar-group);}	TA141021_4577 GTPase activator protein-like [Oryza sativa (japonica cultivar-group)]	At3g07890	RabGAP/TBC domain-containing protein, similar to plant adhesion molecule 1 (Arabidopsis thaliana) GI:3511223; contains Pfam profile PF00566: TBC domain	not assigned.no ontology
MZ00044230	AZM5_141941	0.748	0.384	2.76	0.0115691	catalytic/ hydrolase {Arabidopsis thaliana;}	TA133135_4577 Hydrolase, alpha/beta fold family protein, expressed [Oryza sativa (japonica cultivar-group)]	At3g10870	hydrolase, alpha/beta fold family protein, similar to ethylene-induced esterase (Citrus sinensis) GI:14279437, SP:Q43360 PIR7B protein {Oryza sativa}; contains Pfam profile PF00561: hydrolase, alpha/beta fold family	not assigned.no ontology
MZ00001623	TC295672	1.707	1.609	11.12	0.020511	putative membrane protein {Oryza sativa (japonica cultivar-group);}	TA130478_4577 Putative membrane protein [Oryza sativa (japonica cultivar-group)]	At3g12740	LEM3 (ligand-effect modulator 3) family protein / CDC50 family protein, Similar to GI:4585976; GI:4966357; GI:4835763; GI:9757735 from (Arabidopsis thaliana)	not assigned.no ontology
MZ00013882	TC297393	2.889	3.85	25.11	0.0137027	putative L-ascorbate oxidase homolog {Oryza sativa (japonica cultivar-group);}	TA96482_4577 Putative L-ascorbate oxidase [Oryza sativa (japonica cultivar-group)]	At3g13400	SKS13;multi-copper oxidase type I family protein, similar to pollen-specific BP10 protein (SP:Q00624)(Brassica napus); contains Pfam profile: PF00394 Multicopper oxidase	not assigned.no ontology
MZ00013884	TC299687	3.572	3.353	18.47	0.0450225	putative L-ascorbate oxidase homolog {Oryza sativa (japonica cultivar-group);}	TA96329_4577 Putative L-ascorbate oxidase [Oryza sativa (japonica cultivar-group)]	At3g13400	SKS13;multi-copper oxidase type I family protein, similar to pollen-specific BP10 protein (SP:Q00624)(Brassica napus); contains Pfam profile: PF00394 Multicopper oxidase	not assigned.no ontology
MZ00013883	DR789288	2.597	1.987	27.69	0.00242643	putative L-ascorbate oxidase homolog {Oryza sativa (japonica cultivar-group);}	TA5422_4577999 Putative L-ascorbate oxidase [Oryza sativa (japonica cultivar-group)]	At3g13400	SKS13;multi-copper oxidase type I family protein, similar to pollen-specific BP10 protein (SP:Q00624)(Brassica napus); contains Pfam profile: PF00394 Multicopper oxidase	not assigned.no ontology
MZ00005242	BM381036	2.192	4.408	9.458	0.0477251	putative 4-methyl-5(B-hydroxyethyl)-thiazol monophosphate biosynthesis enzyme {Oryza sativa (japonica cultivar-group);}	TA138929_4577 Putative 4-methyl-5(B-hydroxyethyl)-thiazol monophosphate biosynthesis enzyme [Oryza sativa (japonica cultivar-group)]	At3g14990	4-methyl-5(b-hydroxyethyl)-thiazole monophosphate biosynthesis protein, putative, supporting cDNA gi:11908017:gb:AF326856.1:; contains Pfam profile PF01965:DJ-1/PfpI family; identical to cDNA EST Athsr7 GI:5281061 or 4-methyl-5(b-hydroxyethyl	not assigned.no ontology
MZ00055279	TC304893	1.381	2.223	1.642	0.0366811	NA	TA129283_4577	At3g29240	expressed protein, similar to At1g33780 (Arabidopsis thaliana); contains Pfam profile PF02622: Uncharacterized ACR, COG1678 or expressed protein, similar to At1g33780 (Arabidopsis thaliana); contains Pfam profile PF02622: Uncharacterized ACR,	not assigned.no ontology
MZ00005837	TC295458	0.92	1.784	2.851	0.045639	disulfide oxidoreductase/ electron carrier/ oxidoreductase {Arabidopsis thaliana;}	DT944216 Pyridine nucleotide-disulphide oxidoreductase family protein, putative [Oryza sativa (japonica cultivar-group)]	At3g44190	pyridine nucleotide-disulphide oxidoreductase family protein, low similarity to dihydrolipoamide dehydrogenase from Clostridium magnum (GI:472330); contains Pfam profile PF00070 Pyridine nucleotide-disulphide oxidoreductase domain	not assigned.no ontology
MZ00024938	TC282397	1.612	1.249	2.17	0.0132419	putative CCR4-NOT transcription complex subunit 7 {Oryza sativa (japonica cultivar-group);}	TA114027_4577 Putative CCR4-NOT transcription complex subunit 7 [Oryza sativa (japonica cultivar-group)]	At3g44260	CCR4-NOT transcription complex protein, putative, similar to SWISS-PROT:Q9UFF9 CCR4-NOT transcription complex, subunit 8 (CAF1-like protein, CALIFp) (Homo sapiens)	not assigned.no ontology
MZ00039556	CF009333	6.766	4.497	76.37	0.0361307	{Oryza sativa (japonica cultivar-group);}	CF009333 OSJNBa0058K23.20 protein [Oryza sativa (japonica cultivar-group)]	At3g48450	nitrate-responsive NOI protein, putative, similar to nitrate-induced NOI protein (Zea mays) GI:2642213	not assigned.no ontology
MZ00024854	TC286753	1.189	1.649	2.568	0.032605	putative mono- or diacylglycerol acyltransferase {Oryza sativa (japonica cultivar-group);}	TA108571_4577 Putative mono-or diacylglycerol acyltransferase [Oryza sativa (japonica cultivar-group)]	At3g51520	diacylglycerol acyltransferase family, contains Pfam PF03982: Diacylglycerol acyltransferase	not assigned.no ontology
MZ00005052	BM348519	2.098	5.454	1.701	0.0249302	Hypothetical protein {Oryza sativa (japonica cultivar-group);}	BM348519 Hypothetical protein OSJNBa0032G08.10 [Oryza sativa (Rice)]	At3g63210	expressed protein, identical to senescence-associated protein SAG102 (GI::22331931) (Arabidopsis thaliana) (unpublished); contains Pfam profile PF04570: Protein of unknown function (DUF581)	not assigned.no ontology
MZ00030790	TC282140	0.985	0.955	2.229	0.0331767	putative oxidoreductase {Oryza sativa (japonica cultivar-group);}	TA120190_4577 Putative oxidoreductase [Oryza sativa (japonica cultivar-group)]	At4g09670	oxidoreductase family protein, similar to AX110P (Daucus carota) GI:285739; contains Pfam profiles PF01408: Oxidoreductase family NAD-binding Rossmann fold, PF02894: Oxidoreductase family C-terminal alpha/beta domain	not assigned.no ontology
MZ00025281	TC320976	3.805	5.104	22.97	0.0468095	contains EST AU162202(E4377) unknown protein {Oryza sativa (japonica cultivar-group);}	TA121363_4577	At4g15800	rapid alkalinization factor (RALF) family protein, similar to RALF precursor (Nicotiana tabacum) GI:16566316	not assigned.no ontology
MZ00011604	TC331695	0.662	2.13	0.795	0.0308548	putative hydrogenase {Oryza sativa (japonica cultivar-group);}	AY105415 Putative hydrogenase [Oryza sativa (Rice)]	At4g16440	iron hydrogenase family protein, contains Pfam profiles: PF02906 Iron only hydrogenase large subunit, C-terminal domain, PF02256 Iron hydrogenase small subunit	not assigned.no ontology
MZ00016412	TC299110	1.58	1.433	2.384	0.0470809	putative U3 small nucleolar ribonucleoprotein complex-associated protein {Oryza sativa (japonica cultivar-group);}	TA121416_4577 Putative U3 small nucleolar ribonucleoprotein complex-associated protein [Oryza sativa (japonica cultivar-group)]	At4g21130	transducin family protein / WD-40 repeat family protein, contains 6 WD-40 repeats (PF00400); some similarity to a group of proteins with homology to mammalian apoptosis regulators identified in zebrafish (PUBMED:10917738)Apaf-1(gi:7677507)	not assigned.no ontology
MZ00042408	TC315783	1.154	1.839	13.26	0.0410864	Reticulon {Medicago truncatula;}	TA143774_4577 Reticulon [Medicago truncatula (Barrel medic)]	At4g23630	reticulon family protein (RTNLB1), weak similarity to Nogo-C protein (Rattus norvegicus) GI:6822251; contains Pfam profile PF02453: Reticulon	not assigned.no ontology
MZ00041867	TC299350	1.509	2.403	3.601	0.0219321	unknown protein {Oryza sativa (japonica cultivar-group);}	TA114987_4577 Putative 24 kDa seed maturation protein [Oryza sativa (japonica cultivar-group)]	At4g23630	reticulon family protein (RTNLB1), weak similarity to Nogo-C protein (Rattus norvegicus) GI:6822251; contains Pfam profile PF02453: Reticulon	not assigned.no ontology
MZ00047362	AZM5_4590	1.87	2.62	13.55	0.00916213	unknown protein {Arabidopsis thaliana;}	TA27226_4558 Hypothetical protein P0492F05.29 [Oryza sativa (japonica cultivar-group)]	At4g23630	reticulon family protein (RTNLB1), weak similarity to Nogo-C protein (Rattus norvegicus) GI:6822251; contains Pfam profile PF02453: Reticulon	not assigned.no ontology
MZ00020352	TC307074	1.206	0.851	2.545	0.020173	putative GTPase activating protein {Oryza sativa (japonica cultivar-group);}	TA128070_4577 Putative GTPase activating protein [Oryza sativa (japonica cultivar-group)]	At4g28550	RabGAP/TBC domain-containing protein, similar to SP:P09379 GTPase-activating protein GYP7 (Fragment) {Yarrowia lipolytica}; contains Pfam profile PF00566: TBC domain	not assigned.no ontology
MZ00043199	TC297429	2.108	2.166	4.058	0.0151658	putative OsCTTP {Oryza sativa (japonica cultivar-group);}	TA93732_4577 Putative OsCTTP [Oryza sativa (japonica cultivar-group)]	At4g31290	ChaC-like family protein, contains Pfam profile: PF04752 ChaC-like protein	not assigned.no ontology
MZ00025590	TC306074	0.942	1.052	5.862	0.0325849	unknown protein {Oryza sativa (japonica cultivar-group);}	TA116295_4577 Hypothetical protein OSJNBb0048A17.5 [Oryza sativa (japonica cultivar-group)]	At4g34270	TIP41-like family protein, contains Pfam PF04176: TIP41-like family; identical to cDNA putative cytoskeletal protein mRNA, partial cds GI:5031529	not assigned.no ontology
MZ00040421	CF628075_root	2.493	7.159	10.07	0.00946811	cold-regulated protein {Hordeum vulgare subsp. vulgare;}	TA137737_4577 Cold regulated protein [Triticum aestivum (Wheat)]	At5g01300	phosphatidylethanolamine-binding family protein, similar to cold-regulated protein (Hordeum vulgare subsp. vulgare) GI:10799810; contains Pfam profile PF01161: Phosphatidylethanolamine-binding protein	not assigned.no ontology
MZ00015071	TC299466	1.192	3.221	2.106	0.0105298	putative glutathione S-transferase {Oryza sativa (japonica cultivar-group);}	TA18551_4577999 IN2-1 protein, putative, expressed [Oryza sativa (japonica cultivar-group)]	At5g02790	In2-1 protein, putative, similar to In2-1, Zea mays, EMBL:X58573	not assigned.no ontology
MZ00033088	TC328307	1.002	1.814	2.562	0.0395124	hypothetical protein {Oryza sativa (japonica cultivar-group);}	TA146494_4577 Hypothetical protein OJ1001_B06.9 [Oryza sativa (japonica cultivar-group)]	At5g03370	acylphosphatase family, contains Pfam PF00708: Acylphosphatase	not assigned.no ontology
MZ00041282	TC318593	1.44	2.664	0.522	0.00737988	unknown {Arabidopsis thaliana;}	TA96148_4577 OSJNBa0027P08.10 protein [Oryza sativa (japonica cultivar-group)]	At5g04740	ACT domain-containing protein, contains Pfam profile PF01842: ACT domain	not assigned.no ontology
MZ00013910	TC319709	2.343	5.048	0.706	0.0300379	zein {Zea mays;}	TA96142_4577 Zein-alpha 19C1 precursor [Zea mays (Maize)]	At5g04740	ACT domain-containing protein, contains Pfam profile PF01842: ACT domain	not assigned.no ontology
MZ00028887	TC315959	1.193	1.456	2.267	0.0236281	nuclear division RFT1-like protein {Arabidopsis arenosa;}	TA134798_4577 Nuclear division RFT1-like protein [Sisymbrium irio (London rocket)]	At5g07630	nuclear division RFT family protein, low similarity to SP:P38206 Nuclear division RFT1 protein {Saccharomyces cerevisiae}; contains Pfam profile PF04506: Rft protein	not assigned.no ontology
MZ00005760	TC320182	1.095	1.7	2.124	0.0345757	DNA ligase-like {Oryza sativa (japonica cultivar-group);}	TA133123_4577 DNA ligase-like [Oryza sativa (japonica cultivar-group)]	At5g44170	expressed protein, low similarity to SP:P40389 Rapid response to glucose protein 1 {Schizosaccharomyces pombe}	not assigned.no ontology
MZ00009915	TC284359	0.917	2.137	1.57	0.00831563	{Oryza sativa (japonica cultivar-group);}	TA9557_4577999 OSJNBa0079A21.19 [Oryza sativa (japonica cultivar-group)]	At5g47240	MutT/nudix family protein, similar to SP:P53370 Nucleoside diphosphate-linked moiety X motif 6 {Homo sapiens}; contains Pfam profile PF00293: NUDIX domain	not assigned.no ontology
MZ00020033	TC301821	1.035	1.227	9.021	0.0201046	MATH domain, putative {Medicago truncatula;}	TA139941_4577 MATH domain containing protein, expressed [Oryza sativa (japonica cultivar-group)]	At5g52330	meprin and TRAF homology domain-containing protein / MATH domain-containing protein, weak similarity to ubiquitin-specific protease 12 (Arabidopsis thaliana) GI:11993471; contains Pfam profile PF00917: MATH domain or similar to meprin and TRAF	not assigned.no ontology
MZ00022160	TC279727	0.544	3.195	1.199	0.0247174	hypersensitive-induced response protein {Zea mays;}	TA129381_4577 Hypersensitive-induced response protein [Zea mays (Maize)]	At5g54100	band 7 family protein, similar to stomatin-like protein (Zea mays) GI:7716464; contains Pfam profile PF01145: SPFH domain / Band 7 familyband 7 family protein, similar to stomatin-like protein (Zea mays) GI:7716464; contains	not assigned.no ontology
MZ00029409	TC264896	5.919	6.542	56.89	0.0325493	OSJNBa0029H02.11 {Oryza sativa (japonica cultivar-group);}	TA132993_4577	At5g56170	expressed protein, contains similarity to GPI-anchored protein	not assigned.no ontology
MZ00014101	TC279421	1.333	2.013	2.476	0.00348022	putative xylose isomerase {Oryza sativa (japonica cultivar-group);}	TA111889_4577 Putative xylose isomerase [Oryza sativa (japonica cultivar-group)]	At5g57655	xylose isomerase family protein, contains similarity to Xylose isomerase (EC 5.3.1.5) (Swiss-Prot:P22842) (Thermoanaerobacter ethanolicus) or xylose isomerase family protein, contains similarity to Xylose isomerase (EC 5.3.1.5) (Swiss-Prot:P22	not assigned.no ontology
MZ00014102	TC260044	1.149	2.925	3.826	0.00519227	putative xylose isomerase {Oryza sativa (japonica cultivar-group);}	TA111888_4577 Putative xylose isomerase [Oryza sativa (japonica cultivar-group)]	At5g57655	xylose isomerase family protein, contains similarity to Xylose isomerase (EC 5.3.1.5) (Swiss-Prot:P22842) (Thermoanaerobacter ethanolicus) or xylose isomerase family protein, contains similarity to Xylose isomerase (EC 5.3.1.5) (Swiss-Prot:P22	not assigned.no ontology
MZ00014917	TC280045	1.666	3.465	1.995	0.0166546	unknown protein {Arabidopsis thaliana;}	TA114242_4577 Expressed protein [Oryza sativa (japonica cultivar-group)]	At5g64170	dentin sialophosphoprotein-related, contains weak similarity to Swiss-Prot:Q9NZW4 dentin sialophosphoprotein precursor (Homo sapiens)	not assigned.no ontology
MZ00018122	TC291915	1.942	1.843	2.567	0.0283639	lanthionine synthetase, putative {Oryza sativa (japonica cultivar-group);}	TA122874_4577 Lanthionine synthetase C-like protein, expressed [Oryza sativa (japonica cultivar-group)]	At5g65280	lanthionine synthetase C-like family protein, contains Pfam domain, PF05147: Lanthionine synthetase C-like protein	not assigned.no ontology
MZ00000115	AZM5_5399	1.368	1.006	7.907	0.00498954	putative ACT domain containing protein {Oryza sativa (japonica cultivar-group);}	TA139802_4577 Putative ACT domain containing protein [Oryza sativa (japonica cultivar-group)]	At5g65890	ACT domain-containing protein (ACR1), contains Pfam profile ACT domain PF01842	not assigned.no ontology
MZ00025051	TC322455	16.6	9.108	180.9	0.0423276	mucin-like protein {Oryza sativa (japonica cultivar-group);}	TA5605_4577999 Mucin-like protein [Oryza sativa (japonica cultivar-group)]	NI		not assigned.no ontology
MZ00026539	TC293476	6.706	6.327	73.06	0.0350118	mucin-like protein {Oryza sativa (japonica cultivar-group);}	TA108766_4577 Mucin-like protein [Oryza sativa (japonica cultivar-group)]	NI		not assigned.no ontology
MZ00037615	TC329977	2.116	2.862	4.803	0.00621723	NA	TA102325_4577 Putative NLI interacting factor [Oryza sativa (japonica cultivar-group)]	NI		not assigned.no ontology
MZ00055812	TC293476	4.558	4.756	36.17	0.0224659	mucin-like protein {Oryza sativa (japonica cultivar-group);}	TA108766_4577 Mucin-like protein [Oryza sativa (japonica cultivar-group)]	NI		not assigned.no ontology
MZ00038349	CD940784	0.426	0.389	3.798	0.0258216	NA	CD940784 Hydrolase, alpha/beta fold family protein, expressed [Oryza sativa (japonica cultivar-group)]	NI		not assigned.no ontology
MZ00044332	TC326005	1.831	1.368	3.957	0.00315633	integral membrane protein-like {Oryza sativa (japonica cultivar-group);}	TA137074_4577 Integral membrane protein-like [Oryza sativa (japonica cultivar-group)]	NI		not assigned.no ontology
MZ00032527	TC326799	1.432	2.32	18.37	0.00754929	mucin-like protein {Oryza sativa (japonica cultivar-group);}	TA153219_4577 Mucin-like protein [Oryza sativa (japonica cultivar-group)]	NI		not assigned.no ontology
MZ00010556	CF023878	2.784	0.966	5.464	0.00478679	integral membrane protein-like {Oryza sativa (japonica cultivar-group);}	TA154713_4577	NI		not assigned.no ontology
MZ00054924	OGXCF69TV	1.23	0.772	3.798	0.0187337	Transferase family {Oryza sativa (japonica cultivar-group);}	EE188715 Transferase family protein, expressed [Oryza sativa (japonica cultivar-group)]	NI		not assigned.no ontology
MZ00020090	TC282630	0.955	1.2	2.999	0.00524334	putative elicitor-responsive gene-3 {Oryza sativa (japonica cultivar-group);}	TA141273_4577 Putative elicitor-responsive gene-3 [Oryza sativa (japonica cultivar-group)]	At1g05500	C2 domain-containing protein, similar to Ca2+-dependent lipid-binding protein (CLB1) GI:2789434 from (Lycopersicon esculentum)	not assigned.no ontology.C2 domain-containing protein
MZ00014425	TC280290	5.473	7.648	64.28	0.0317557	Putative shock protein {Oryza sativa;}	TA114534_4577 Putative shock protein [Oryza sativa (Rice)]	At1g09070	(AT)SRC2;SOYBEAN GENE REGULATED BY COLD-2;C2 domain-containing protein / src2-like protein, putative, similar to cold-regulated gene SRC2 (Glycine max) GI:2055230; contains Pfam profile PF00168: C2 domain; identical to cDNA src2-like protein G	not assigned.no ontology.C2 domain-containing protein
MZ00006381	CA452728	1.543	1.431	2.046	0.0217676	NA	CA452728	At5g37740	C2 domain-containing protein, similar to zinc finger and C2 domain protein GI:9957238 from (Arabidopsis thaliana)	not assigned.no ontology.C2 domain-containing protein
MZ00008389	CD953729	1.577	2.117	1.345	0.0402205	{Oryza sativa (japonica cultivar-group);}	CD953729 OSJNBa0022H21.21 protein [Oryza sativa (japonica cultivar-group)]	At5g50170	C2 domain-containing protein / GRAM domain-containing protein, low similarity to SP:P40748 Synaptotagmin III (SytIII) {Rattus norvegicus}; contains Pfam profiles PF00168: C2 domain, PF02893: GRAM domain	not assigned.no ontology.C2 domain-containing protein
MZ00029381	TC295471	1.319	2.363	2.709	0.0214292	unknown protein {Oryza sativa (japonica cultivar-group);}	TA118528_4577 P0408C03.22 [Oryza sativa (japonica cultivar-group)]	At3g46540	epsin N-terminal homology (ENTH) domain-containing protein / clathrin assembly protein-related, contains Pfam PF01417: ENTH domain. ENTH (Epsin N-terminal homology) domain; similar to Chain A Of The Epsin N-Terminal Homology (Enth) Domain (GI:	not assigned.no ontology.epsin N-terminal homology (ENTH) domain-containing protein
MZ00018749	TC317540	1.284	3.988	6.871	0.0215544	p23 {Dactylis glomerata;}	TA111603_4577 P23 [Dactylis glomerata (Orchard grass) (Cock's-foot grass)]	At4g02450	glycine-rich protein, similar to several proteins containing a tandem repeat region such as Plasmodium falciparum GGM tandem repeat protein (GB:U27807)	not assigned.no ontology.glycine rich proteins
MZ00055844	TC332606	2.098	1.523	2.732	0.0139729	hypothetical protein {Oryza sativa (japonica cultivar-group);}	CO465732	At4g21620	glycine-rich protein	not assigned.no ontology.glycine rich proteins
MZ00022246	TC315555	2.706	3.989	29.78	0.037338	glycine-rich protein-like {Oryza sativa (japonica cultivar-group);}	TA148591_4577	NA		not assigned.no ontology.glycine rich proteins
MZ00043232	CD966041	0.645	2.105	4.566	0.0344653	putative glycine-rich protein {Oryza sativa (japonica cultivar-group);}	CD966041	NI		'not assigned.no ontology.glycine rich proteins
MZ00042905	TC306580	3.195	1.828	6.029	0.0364554	duplicated domain structure protein {Oryza sativa (indica cultivar-group);}	TA105440_4577 Osr40c1 protein [Oryza sativa (Rice)]	At2g39050	hydroxyproline-rich glycoprotein family protein, contains QXW lectin repeat domain, Pfam:PF00652	not assigned.no ontology.hydroxyproline rich proteins
MZ00018128	TC308942	30.23	20.36	214.7	0.0249187	hydroxyproline-rich glycoprotein DZ-HRGP {Volvox carteri f. nagariensis;}	TA135012_4577	NI		'not assigned.no ontology.hydroxyproline rich proteins
MZ00002967	AZM5_16098	2.155	2.493	0.996	0.0238465	putative PPR repeat containing protein {Oryza sativa (japonica cultivar-group);}	TA155384_4577 Putative PPR repeat containing protein [Oryza sativa (japonica cultivar-group)]	At3g49730	pentatricopeptide (PPR) repeat-containing protein, contains Pfam profile PF01535: PPR repeat	not assigned.no ontology.pentatricopeptide (PPR) repeat-containing protein
MZ00016389	TC251389	0.917	0.977	2.814	0.0235849	putative pumilio-family RNA-binding domain-containing protein(PPD1) {Oryza sativa (japonica cultivar-group);} ^|^GB|BAD09696.1|42408517|AP004622 putative pumilio-family RNA-binding domain-containing protein(-TRUNCATED-	TA105399_4577 Putative pumilio-family RNA-binding domain-containing protein [Oryza sativa (japonica cultivar-group)]	At3g20250	pumilio/Puf RNA-binding domain-containing protein, contains Pfam profile: PF00806 Pumilio-family RNA binding domains (aka PUM-HD, Pumilio homology domain) (8 copies at C-terminus)	not assigned.no ontology.pumilio/Puf RNA-binding domain-containing protein
MZ00016722	TC304449	1.19	2.764	0.369	0.00370955	{Oryza sativa (japonica cultivar-group);}	TA126088_4577 Expressed protein [Oryza sativa (japonica cultivar-group)]	At1g04530	expressed protein	not assigned.unknown
MZ00017217	TC311033	1.222	1.406	3.031	0.0208206	cyclin-like protein {Oryza sativa (japonica cultivar-group);}	TA128081_4577 Cyclin-like protein [Oryza sativa (japonica cultivar-group)]	At1g05960	expressed protein, similar to hypothetical protein GB:AAF80120 GI:8810459 from (Arabidopsis thaliana )	not assigned.unknown
MZ00028557	TC280594	2.966	2.628	1.948	0.0467999	expressed protein {Oryza sativa (japonica cultivar-group);}	TA18351_4577999 Hypothetical protein OSJNBa0071K18.7 [Oryza sativa (japonica cultivar-group)]	At1g07040	expressed protein	not assigned.unknown
MZ00046190	TC332589	0.66	3.434	2.309	0.0243987	NA	TA149017_4577 Expressed protein [Oryza sativa (japonica cultivar-group)]	At1g07795	expressed protein	not assigned.unknown
MZ00000595	TC316129	1.889	2.654	1.865	0.0198351	hypothetical protein {Oryza sativa (japonica cultivar-group);}	TA150250_4577 Hypothetical protein OSJNBa0091P11.31 [Oryza sativa (japonica cultivar-group)]	At1g13990	expressed protein	not assigned.unknown
MZ00028855	TC286655	1.352	1.566	2.405	0.00641371	hypothetical protein {Oryza sativa (japonica cultivar-group);}	TA15205_4577999 Hypothetical protein OJ1047_C01.5 [Oryza sativa (japonica cultivar-group)]	At1g19360	expressed protein	not assigned.unknown
MZ00017178	TC303866	1.24	1.447	2.214	0.0351331	unknown protein {Oryza sativa (japonica cultivar-group);}	TA24064_4577999 Hypothetical protein P0677H08.35 [Oryza sativa (japonica cultivar-group)]	At1g21790	expressed protein	not assigned.unknown
MZ00027133	TC294075	1.627	1.127	2.086	0.0379222	OJ1218_D07.16 gene product {Oryza sativa (japonica cultivar-group);}	TA107854_4577 Hypothetical protein P0724B10.5 [Oryza sativa (japonica cultivar-group)]	At1g31650	ATROPGEF14;KINASE PARTNER PROTEIN-LIKE;KPP-LIKE;Encodes a member of KPP-like gene family, homolog of KPP (kinase partner protein) gene in tomato. Also a member of the RopGEF (guanine nucleotide exchange factor) family, containing the novel PRO	not assigned.unknown
MZ00055968	TC292737	2.059	4.396	14.98	0.0168383	putative serpin {Oryza sativa (japonica cultivar-group);}	TA143499_4577 Serpin family protein, expressed [Oryza sativa (japonica cultivar-group)]	At1g35660	expressed protein	not assigned.unknown
MZ00056045	TC291238	1.174	1.177	2.132	0.0489398	hypothetical protein {Arabidopsis thaliana;}	TA120785_4577	At1g50910	expressed protein	not assigned.unknown
MZ00021960	TC323236	2.709	2.913	5.254	0.00977705	unknown protein {Oryza sativa (japonica cultivar-group);}	TA138244_4577	At1g52720	expressed protein	not assigned.unknown
MZ00046138	TC300900	1.913	2.162	11.18	0.0365185	HIN1-like protein {Oryza sativa (japonica cultivar-group);}	TA120146_4577 Hypothetical protein OSJNBa0078D03.25 [Oryza sativa (japonica cultivar-group)]	At1g54540	expressed protein	not assigned.unknown
MZ00050748	TC316917	1.262	2.251	2.483	0.0287982	unknown protein {Oryza sativa (japonica cultivar-group);}	TA154768_4577 Hypothetical protein P0440D10.6 [Oryza sativa (japonica cultivar-group)]	At1g56230	expressed protein	not assigned.unknown
MZ00024407	TC322588	2.158	1.487	11.22	0.00443384	putative MADS-domain transcription factor {Zea mays;}	TA97001_4577 Putative MADS-domain transcription factor [Zea mays (Maize)]	At1g59650	CW14;expressed protein, ; supporting cDNA gi:6520232:dbj:AB028233.1:	not assigned.unknown
MZ00001018	TC282137	1.517	1.643	2.946	0.0180178	unknown protein {Oryza sativa (japonica cultivar-group);}	TA123547_4577 Hypothetical protein P0027G10.62 [Oryza sativa (japonica cultivar-group)]	At1g60010	expressed protein	not assigned.unknown
MZ00027539	TC250228	0.787	1.56	2.271	0.0365185	unknown protein {Oryza sativa (japonica cultivar-group);} ^|^GB|AAM91870.1|22094343|AC051632 unknown protein {Oryza sativa (japonica cultivar-group);}	TA127766_4577 Hypothetical protein OSJNBa0012L23.34 [Oryza sativa (japonica cultivar-group)]	At1g65720	expressed protein	not assigned.unknown
MZ00000280	TC327577	3.499	1.9	3.217	0.00766619	unknown protein {Oryza sativa (japonica cultivar-group);}	AA979836 Hypothetical protein P0408F06.3 [Oryza sativa (japonica cultivar-group)]	At1g67080	expressed protein	not assigned.unknown
MZ00003690	BE640517	1.064	1.371	2.935	0.0216848	hypothetical protein {Oryza sativa (japonica cultivar-group);}	BE640517 Hypothetical protein P0022D06.1 [Oryza sativa (japonica cultivar-group)]	At1g70630	expressed protein	not assigned.unknown
MZ00026832	TC302410	1.053	1.059	2.386	0.00118325	{Oryza sativa (japonica cultivar-group);}	TA127122_4577 OSJNBa0084A10.18 protein [Oryza sativa (Rice)]	At1g72020	expressed protein	not assigned.unknown
MZ00016311	TC272704	1.692	1.555	6.52	0.0142072	expressed protein {Oryza sativa (japonica cultivar-group);}	TA118648_4577 Expressed protein [Oryza sativa (japonica cultivar-group)]	At1g78150	expressed protein or expressed protein, similar to expressed protein [Arabidopsis thaliana] (TAIR:At1g35780.1); similar to unknown protein [Oryza sativa (japonica cultivar-group)] (GB:XP_466380.1)	not assigned.unknown
MZ00010853	TC320533	1.399	11.98	1.529	0.0345442	unknown protein {Oryza sativa (japonica cultivar-group);}	TA128389_4577 Hypothetical protein OJ1065_E04.22 [Oryza sativa (japonica cultivar-group)]	At2g07170	similar to expressed protein [Arabidopsis thaliana] (TAIR:At4g27060.1); similar to potyviral helper component protease-interacting protein 2 [Solanum tuberosum subsp. andigena] (GB:CAD45375.1); contains InterPro domain Arabidopsis thaliana prot	not assigned.unknown
MZ00042399	TC286624	1.013	1.009	6.708	0.00754929	{Oryza sativa (japonica cultivar-group);}	TA122399_4577 H0306F03.12 protein [Oryza sativa (Rice)]	At2g12400	expressed protein	not assigned.unknown
MZ00056290	TC295048	0.981	0.852	5.891	0.00285958	tetracycline transporter protein-like {Oryza sativa (japonica cultivar-group);}	TA141045_4577 Tetracycline transporter protein-like [Oryza sativa (japonica cultivar-group)]	At2g16970	expressed protein, ; expression supported by MPSS	not assigned.unknown
MZ00029969	TC276103	1.262	2.119	0.838	0.00348022	hypothetical protein At2g20940 [imported] - Arabidopsis thaliana {Arabidopsis thaliana;} ^|^GB|AAM62650.1|21553557|AY085423 unknown {Arabidopsis thaliana;} ^|^GB|AAD29822.1|4803949|AC006264 expressed protein-TRUNCATED-	TA118320_4577	At2g20940	expressed protein	not assigned.unknown
MZ00010562	CF024144	3.303	2.428	3.68	0.0377883	unknown protein {Arabidopsis thaliana;}	CF024144 Expressed protein [Oryza sativa (japonica cultivar-group)]	At2g21180	expressed protein	not assigned.unknown
MZ00018213	TC292713	1.201	1.149	3.162	0.00946811	expressed protein {Oryza sativa (japonica cultivar-group);}	TA35164_4577999 Expressed protein [Oryza sativa (japonica cultivar-group)]	At2g22270	expressed protein	not assigned.unknown
MZ00044342	TC313102	1.258	1.01	2.265	0.00490962	hypothetical protein {Oryza sativa (japonica cultivar-group);}	TA133065_4577 Hypothetical protein P0652A05.33 [Oryza sativa (japonica cultivar-group)]	At2g24960	expressed protein, ; expression supported by MPSS	not assigned.unknown
MZ00016988	TC281311	1.472	2.179	1.247	0.0126088	{Oryza sativa (japonica cultivar-group);}	TA13614_4577999 UPF0326 protein CGI-146, putative, expressed [Oryza sativa (japonica cultivar-group)]	At2g25190	expressed protein	not assigned.unknown
MZ00027867	TC331906	1.06	1.176	3.677	0.0185488	unknown {Oryza sativa (japonica cultivar-group);}	TA136418_4577 OSJNBa0042I15.15 protein [Oryza sativa (Rice)]	At2g27740	expressed protein, contains Pfam profile PF04949: Family of unknown function (DUF662)	not assigned.unknown
MZ00024699	TC315490	2.719	2.258	20.53	0.0252079	putative RNA-binding protein {Oryza sativa (japonica cultivar-group);}	TA124834_4577	At2g30690	expressed protein, contains Pfam profile PF04576: Protein of unknown function, DUF593; expression supported by MPSS	not assigned.unknown
MZ00004229	AZM5_30286	1.572	2.338	4.157	0.018987	unknown protein {Oryza sativa (japonica cultivar-group);}	BG842244 Expressed protein [Oryza sativa (japonica cultivar-group)]	At2g32380	expressed protein	not assigned.unknown
MZ00016981	TC297825	4.057	4.328	2.468	0.0227056	unknown protein {Oryza sativa (japonica cultivar-group);}	TA119493_4577 Putative nuclear protein [Hordeum vulgare (Barley)]	At2g34340	expressed protein, contains Pfam profile PF04520: Protein of unknown function, DUF584	not assigned.unknown
MZ00031166	TC264028	1.549	1.711	6.332	0.0184218	unknown protein {Oryza sativa (japonica cultivar-group);}	TA137740_4577 Hypothetical protein OSJNBb0099O15.8 [Oryza sativa (japonica cultivar-group)]	At2g38640	expressed protein, contains Pfam profile PF04525: Protein of unknown function (DUF567)	not assigned.unknown
MZ00020945	BG517609	2.337	2.339	7.581	0.0355553	NA	BG517609 Expressed protein [Arabidopsis thaliana (Mouse-ear cress)]	At2g39705	expressed protein	not assigned.unknown
MZ00017131	TC291778	1.859	1.348	3.944	0.0449924	Hypothetical protein {Oryza sativa (japonica cultivar-group);}	TA12970_4577999 Haemolysin-III related family protein, expressed [Oryza sativa (japonica cultivar-group)]	At2g40710	flag_XH3 expressed proteinexpressed proteinexpressed protein, contains Pfam domain, PF03006: Uncharacterised protein family (Hly-III / UPF0073)	not assigned.unknown
MZ00018146	TC291778	1.51	0.933	2.04	0.00634899	Hypothetical protein {Oryza sativa (japonica cultivar-group);}	TA12970_4577999 Haemolysin-III related family protein, expressed [Oryza sativa (japonica cultivar-group)]	At2g40710	flag_XH3 expressed proteinexpressed proteinexpressed protein, contains Pfam domain, PF03006: Uncharacterised protein family (Hly-III / UPF0073)	not assigned.unknown
MZ00033932	TC332194	1.536	1.505	5.704	0.0141422	Unknown protein {Oryza sativa (japonica cultivar-group);}	TA154736_4577 Hypothetical protein OSJNBb0050N02.4 [Oryza sativa (japonica cultivar-group)]	At2g46000	expressed protein	not assigned.unknown
MZ00014245	TC281995	1.135	1.158	2.096	0.0307815	unknown protein {Arabidopsis thaliana;}	TA112282_4577 Expressed protein [Oryza sativa (japonica cultivar-group)]	At3g13410	expressed protein	not assigned.unknown
MZ00026578	TC301670	2.863	2.661	4.68	0.00809687	unknown protein {Oryza sativa (japonica cultivar-group);}	TA129667_4577 Hypothetical protein P0698A06.24 [Oryza sativa (japonica cultivar-group)]	At3g14280	expressed protein	not assigned.unknown
MZ00030916	TC312417	1.512	1.502	11.8	0.0115757	unknown protein {Oryza sativa (japonica cultivar-group);}	TA148539_4577 Hypothetical protein OSJNBa0073A18.24 [Oryza sativa (japonica cultivar-group)]	At3g14760	expressed protein	not assigned.unknown
MZ00006560	CB278085	1.081	0.842	9.493	0.0187452	Terpenoid cylases/protein prenyltransferase alpha-alpha toroid; Bacterial adhesion {Medicago truncatula;}	CB278085 Hypothetical protein [Medicago truncatula (Barrel medic)]	At3g15310	expressed protein	not assigned.unknown
MZ00012819	TC300539	0.728	1.176	2.508	0.015007	glycosyltransferase {Sorghum bicolor;}	TA25278_4577999 Glycosyltransferase [Sorghum bicolor (Sorghum) (Sorghum vulgare)]	At3g18170	expressed protein, contains Pfam domain, PF04577: Protein of unknown function (DUF563)	not assigned.unknown
MZ00031890	TC317772	1.127	2.051	0.641	0.0302838	{Oryza sativa (japonica cultivar-group);}	TA145079_4577 OSJNBa0089N06.9 protein [Oryza sativa (Rice)]	At3g20720	expressed protein	not assigned.unknown
MZ00006898	CD001399	1.789	2.982	1.843	0.0180589	unknown protein {Oryza sativa (japonica cultivar-group);} ^|^GB|AAK55772.1|14192867|AC079038 Unknown protein {Oryza sativa;}	TA131516_4577 Hypothetical protein OSJNBb0024A20.6 [Oryza sativa (Rice)]	At3g22990	expressed protein	not assigned.unknown
MZ00004330	BI233640	1.348	0.909	2.854	0.0118657	OSJNBb0070J16.14 {Oryza sativa (japonica cultivar-group);} ^|^GB|CAE02349.1|32482945|OSJN00273 OSJNBb0072M01.10 {Oryza sativa (japonica cultivar-group);}	BI233640 OSJNBb0070J16.14 protein [Oryza sativa (japonica cultivar-group)]	At3g25400	expressed protein	not assigned.unknown
MZ00019285	TC279834	1.445	1.161	2.855	0.0341456	putative transposase {Oryza sativa (japonica cultivar-group);}	TA99763_4577 Putative transposase [Oryza sativa (Rice)]	At3g44030	pseudogene, similar to OSJNBb0043H09.1, blastp match of 40% identity and 8.4e-38 P-value to GP:21740634:emb:CAD40195.1::AL606611 OSJNBb0043H09.1 {Oryza sativa (japonica cultivar-group)}	not assigned.unknown
MZ00028397	TC273179	0.434	0.885	3.107	0.040521	unknown protein {Oryza sativa (japonica cultivar-group);}	TA117134_4577 Hypothetical protein OJ1217_C01.6 [Oryza sativa (japonica cultivar-group)]	At3g57280	expressed protein, contains Pfam profile PF03647: Uncharacterised protein family (UPF0136)	not assigned.unknown
MZ00021839	TC288445	0.86	1.119	2.415	0.0430399	putative HGA6 {Oryza sativa (japonica cultivar-group);}	TA111027_4577 Putative HGA6 [Oryza sativa (japonica cultivar-group)]	At3g57380	expressed protein, contains Pfam domain, PF04577: Protein of unknown function (DUF563)	not assigned.unknown
MZ00055862	TC324755	1.286	1.534	2.058	0.0284	unknown protein {Oryza sativa (japonica cultivar-group);}	CO443890 Expressed protein [Oryza sativa (japonica cultivar-group)]	At4g09550	expressed protein	not assigned.unknown
MZ00025756	TC304003	1.106	2.232	1.971	0.00754929	unknown protein {Oryza sativa (japonica cultivar-group);}	TA123481_4577 Hypothetical protein P0655A07.23 [Oryza sativa (japonica cultivar-group)]	At4g19390	expressed protein	not assigned.unknown
MZ00016348	CO441481	1.05	1.34	3.379	0.0120982	{Oryza sativa (japonica cultivar-group);}	CO441481 OSJNBb0017I01.18 protein [Oryza sativa (japonica cultivar-group)]	At4g21720	expressed protein	not assigned.unknown
MZ00025843	TC329115	0.677	1.863	2.281	0.0280101	hypothetical protein {Oryza sativa (japonica cultivar-group);}	TA123138_4577 Hypothetical protein OSJNBa0076F20.19 [Oryza sativa (Rice)]	At4g24130	expressed protein, contains Pfam profile PF04398: Protein of unknown function, DUF538	not assigned.unknown
MZ00027078	TC287554	1.49	1.45	2.02	0.0090594	unknown protein {Oryza sativa (japonica cultivar-group);}	TA15532_4577999 Hypothetical protein P0446F04.109 [Oryza sativa (japonica cultivar-group)]	At4g27120	expressed protein or expressed protein	not assigned.unknown
MZ00028153	TC304932	1.337	1.448	2.217	0.0470809	senescence-associated protein-like {Oryza sativa (japonica cultivar-group);}	TA130984_4577 Senescence-associated protein-like [Oryza sativa (japonica cultivar-group)]	At4g28770	expressed protein, predicted protein. Arabidopsis thaliana or expressed protein, predicted protein. Arabidopsis thalianaexpressed protein	not assigned.unknown
MZ00009588	TC302699	2.652	1.994	4.968	0.015007	PDI-like protein {Oryza sativa (japonica cultivar-group);}	TA96051_4577 PDI-like protein [Oryza sativa (japonica cultivar-group)]	At4g31240	expressed protein or expressed protein	not assigned.unknown
MZ00036678	TC299983	2.16	1.107	2.27	0.0363766	contains ESTs AU097436(S4951),D41930(S4951),AU101944(S2163),AU095016 (E50186),AU058216(E50186),C72995(E2631),D40291(S2163), D41387(S3866) unknown protein {Oryza sativa (japonica cultivar-group);}	TA109866_4577 Hypothetical protein P0410E03.33-1 [Oryza sativa (japonica cultivar-group)]	At4g32460	expressed protein, contains Pfam profile PF04862: Protein of unknown function, DUF642 or expressed protein, contains Pfam profile PF04862: Protein of unknown function, DUF642	not assigned.unknown
MZ00051870	AZM5_4826	0.333	1.318	2.646	0.0470809	hypothetical protein {Oryza sativa (japonica cultivar-group);}	TA90998_4565 Hypothetical protein OSJNBb0011H15.24 [Oryza sativa (japonica cultivar-group)]	At4g35200	expressed protein, contains Pfam profile PF03087: Arabidopsis protein of unknown function	not assigned.unknown
MZ00028117	TC296463	2.961	2.757	6.324	0.00795722	unknown protein {Oryza sativa (japonica cultivar-group);}	TA130553_4577 Hypothetical protein OJ1576_F01.7 [Oryza sativa (japonica cultivar-group)]	At4g37300	expressed protein	not assigned.unknown
MZ00044299	TC283730	2.218	1.965	3.92	0.0309668	unknown protein {Oryza sativa (japonica cultivar-group);}	CO450546 Hypothetical protein OJ1576_F01.7 [Oryza sativa (japonica cultivar-group)]	At4g37300	expressed protein	not assigned.unknown
MZ00004285	TC316025	0.822	0.478	2.761	0.0171277	unknown protein {Arabidopsis thaliana;}	TA142912_4577 Haemolysin-III related family protein, expressed [Oryza sativa (japonica cultivar-group)]	At4g37680	expressed protein, contains Pfam domain, PF03006: Uncharacterised protein family (Hly-III / UPF0073)expressed protein, contains Pfam domain, PF03006: Uncharacterised protein family (Hly-III / UPF0073)	not assigned.unknown
MZ00029407	TC308827	1.125	1.752	4.554	0.00810249	unknown protein {Oryza sativa (japonica cultivar-group);}	TA136822_4577 Hypothetical protein OSJNBa0027N19.15 [Oryza sativa (japonica cultivar-group)]	At5g01790	expressed protein, similar to expressed protein [Arabidopsis thaliana] (TAIR:At2g40475.1); similar to unknown protein [Oryza sativa (japonica cultivar-group)] (GB:XP_475660.1)	not assigned.unknown
MZ00002367	AZM5_17732	1.219	1.229	2.915	0.0363861	unknown protein {Arabidopsis thaliana;}	CX101667 Expressed protein, putative [Oryza sativa (japonica cultivar-group)]	At5g01970	expressed protein	not assigned.unknown
MZ00017342	TC281562	0.889	1.055	3.293	0.0419177	unknown protein {Arabidopsis thaliana;}	TA120925_4577 Expressed protein [Oryza sativa (japonica cultivar-group)]	At5g06560	expressed protein, contains Pfam profile PF04576: Protein of unknown function, DUF593	not assigned.unknown
MZ00026945	TC272228	1.608	1.093	4.876	0.00118325	unknown protein {Oryza sativa (japonica cultivar-group);} ^|^GB|BAD30245.1|50509924|AP003765 unknown protein {Oryza sativa (japonica cultivar-group);}	TA32623_4577999 Hypothetical protein P0524G08.117 [Oryza sativa (japonica cultivar-group)]	At5g12240	expressed protein	not assigned.unknown
MZ00031263	TC315222	1.11	1.395	2.847	0.0229564	unknown protein {Oryza sativa (japonica cultivar-group);}	TA144352_4577 Hypothetical protein [Arabidopsis thaliana (Mouse-ear cress)]	At5g13500	expressed protein, predicted protein At2g25260 - Arabidopsis thaliana, EMBL:AC007070 or expressed protein, predicted protein At2g25260 - Arabidopsis thaliana, EMBL:AC007070 or expressed protein, predicted protein At2g25260 - Arabidopsis thali	not assigned.unknown
MZ00021929	TC277808	1.127	1.553	2.269	0.0489398	hypothetical protein F2K13_70 - Arabidopsis thaliana {Arabidopsis thaliana;} ^|^GB|CAC01705.1|9755693|ATF2K13 putative protein {Arabidopsis thaliana;}	TA132651_4577	At5g16920	expressed protein	not assigned.unknown
MZ00029049	TC304300	1.171	3.156	1.334	0.00810249	unknown protein {Oryza sativa (japonica cultivar-group);}	TA141800_4577	At5g16950	expressed protein	not assigned.unknown
MZ00028704	TC311718	1.097	2.645	1.988	0.0453336	unknown protein {Oryza sativa (japonica cultivar-group);}	TA130643_4577 Hypothetical protein OSJNBa0059E14.7 [Oryza sativa (japonica cultivar-group)]	At5g19855	expressed protein	not assigned.unknown
MZ00031216	TC299205	0.926	1.087	3.098	0.0396779	B1111C03.19 gene product {Oryza sativa (japonica cultivar-group);}	TA136581_4577 Major intrinsic protein-like [Oryza sativa (japonica cultivar-group)]	At5g20540	expressed protein	not assigned.unknown
MZ00017479	TC196817	1.122	1.696	2.179	0.0183891	At5g23340/MKD15_20 {Arabidopsis thaliana;} ^|^GB|AAL06927.1|15810000|AY054268 AT5g23340/MKD15_20 {Arabidopsis thaliana;} ^|^GB|BAB11189.1|10177823|AB007648 unnamed protein product; contains similarity to glucose regulated repressor protein gene_id:MKD15.20 {Arabidopsis thaliana;}	TA120156_4577 Putative F-box protein FBL2 [Oryza sativa (japonica cultivar-group)]	At5g23340	expressed protein	not assigned.unknown
MZ00006218	TC303028	1.077	1.466	2.87	0.0291174	unknown protein {Oryza sativa (japonica cultivar-group);}	TA135819_4577 Hypothetical protein OJ1112_G03.18 [Oryza sativa (japonica cultivar-group)]	At5g23850	expressed protein	not assigned.unknown
MZ00017100	TC281101	2.395	1.156	4.07	0.0100711	unknown protein {Oryza sativa (japonica cultivar-group);}	TA119697_4577 Hypothetical protein P0681F10.42 [Oryza sativa (japonica cultivar-group)]	At5g25770	expressed protein or expressed protein	not assigned.unknown
MZ00001326	AW231326	1.582	10.04	0.734	0.0346819	long cell-linked locus protein {Zea mays;}	AW231326 Long cell-linked locus protein [Zea mays (Maize)]	At5g38700	similar to expressed protein [Arabidopsis thaliana] (TAIR:At4g02170.1); similar to disease resistance gene [Pinus sylvestris] (GB:AAR36911.1)	not assigned.unknown
MZ00018102	TC308790	13.9	4.93	25.71	0.0150623	unknown protein {Arabidopsis thaliana;}	TA134796_4577 Expressed protein [Oryza sativa (japonica cultivar-group)]	At5g46230	expressed protein, contains Pfam profile PF04398: Protein of unknown function, DUF538	not assigned.unknown
MZ00018006	TC293744	0.933	1.535	2.25	0.00987377	hypothetical protein {Oryza sativa (japonica cultivar-group);}	TA127060_4577 Hypothetical protein P0417G05.34 [Oryza sativa (japonica cultivar-group)]	At5g53280	expressed protein	not assigned.unknown
MZ00016659	TC195816	1.42	4.439	5.428	0.013397	unknown protein {Oryza sativa (japonica cultivar-group);}	TA102124_4577 Hypothetical protein OSJNBa0026E05.33 [Oryza sativa (japonica cultivar-group)]	At5g58110	expressed protein, predicted proteins, Homo sapiens and Drosophila melanogaster	not assigned.unknown
MZ00043126	TC312029	1.472	1.448	2.063	0.0132381	contains ESTs AU029333(E30170),C74020(E30170),AU077501(C52290),AU077500 (C52290) unknown protein {Oryza sativa (japonica cultivar-group);}	TA107551_4577 Putative negatively light-regulated protein [Oryza sativa (japonica cultivar-group)]	At5g64130	expressed protein or expressed protein	not assigned.unknown
MZ00014776	TC298361	0.499	2.69	1.997	0.0186285	unknown protein {Oryza sativa (japonica cultivar-group);}	TA115879_4577 Hypothetical protein OJ1288_G09.18 [Oryza sativa (japonica cultivar-group)]	At5g64160	expressed protein	not assigned.unknown
MZ00021815	TC293345	2.412	1.431	1.948	0.023457	{Oryza sativa (japonica cultivar-group);}	TA134086_4577 OSJNBa0084K01.19 protein [Oryza sativa (japonica cultivar-group)]	NI	expressed protein	not assigned.unknown
MZ00051236	DV515122	2.098	1.373	0.848	0.0108724	unknown protein {Oryza sativa (japonica cultivar-group);}	DV515122 Hypothetical protein OJ1121_A05.12 [Oryza sativa (japonica cultivar-group)]	NI	expressed protein	not assigned.unknown
MZ00014206	TC300650	3.095	2.388	2.541	0.0188268	putative dihydropyrimidine dehydrogenase {Oryza sativa (japonica cultivar-group);}	TA114516_4577 Putative dihydropyrimidine dehydrogenase [Oryza sativa (japonica cultivar-group)]	At3g17810	dihydroorotate dehydrogenase family protein / dihydroorotate oxidase family protein, low similarity to SP:Q12882 Dihydropyrimidine dehydrogenase (NADP+) precursor (EC 1.3.1.2) (DPD) (DHPDHase) (Dihydrouracil dehydrogenase) (Dihydrothymine dehyd	nucleotide metabolism.degradation
MZ00026873	TC285795	0.781	0.907	2.382	0.0229564	3'(2'),5'-bisphosphate nucleotidase (EC 3.1.3.7) (3'(2'),5-bisphosphonucleoside 3'(2')-phosphohydrolase) (DPNPase). {Oryza sativa;}	TA119960_4577 Expressed protein [Oryza sativa (japonica cultivar-group)]	At5g63980	3'(2'),5'-bisphosphate nucleotidase / inositol polyphosphate 1-phosphatase / FIERY1 protein (FRY1) (SAL1), identical to SP:Q42546 3'(2'),5'-bisphosphate nucleotidase (EC 3.1.3.7) (3'(2'),5- bisphosphonucleoside 3'(2')-phosphohydrolase) (DPNPase	nucleotide metabolism.degradation
MZ00015241	TC261058	0.713	0.851	6.755	0.00408544	putative soluble inorganic pyrophosphatase {Oryza sativa (japonica cultivar-group);} ^|^GB|AAK98675.1|15451551|AC021893 Putative soluble inorganic pyrophosphatase {Oryza sativa (japonica cultivar-group);} -TRUNCATED-	TA145584_4577 Inorganic pyrophosphatase [Medicago truncatula (Barrel medic)]	NI		'nucleotide metabolism.phosphotransfer and pyrophosphatases.misc
MZ00025875	TC331858	1.458	2.03	2.807	0.0249187	Adenine phosphoribosyltransferase {Hordeum vulgare subsp. vulgare;}	TA5708_4577999 Adenine phosphoribosyltransferase 1 [Triticum aestivum (Wheat)]	At1g27450	APRT;APT;ATAPT1;ADENINE PHOSPHORIBOSYL TRANSFERASE;ADENINE PHOSPHORIBOSYL TRANSFERASE 1;ADENINE PHOSPHORIBOSYLTRANSFERASE 1;adenine phosphoribosyltransferase 1 (APT1), nearly identical to SP:P31166 Adenine phosphoribosyltransferase 1 (EC 2.4.2.	nucleotide metabolism.salvage.phosphoribosyltransferases.aprt
MZ00024243	TC331529	2.574	1.214	2.101	0.0364674	Ribulose-phosphate 3-epimerase, chloroplast precursor (EC 5.1.3.1)(Pentose-5-phosphate 3-epimerase) (PPE) (RPE) (R5P3E). {Oryza sativa;}	CD997648 Ribulose-phosphate 3-epimerase, chloroplast precursor [Oryza sativa (Rice)]	At3g01850	ribulose-phosphate 3-epimerase, cytosolic, putative / pentose-5-phosphate 3-epimerase, putative, strong similarity to D-ribulose-5-phosphate 3-epimerase (Oryza sativa) GI:6007803; contains Pfam profile PF00834: Ribulose-phosphate 3 epimerase fa	OPP.non-reductive PP.ribulose-phosphate 3-epimerase
MZ00041253	TC292554	1.725	1.421	3.393	0.00530052	S-adenosylmethionine decarboxylase {Oryza sativa (japonica cultivar-group);}	TA13065_4577999 S-adenosylmethionine decarboxylase [Oryza sativa (japonica cultivar-group)]	At3g02470	ADOMETDC;S-ADENOSYLMETHIONINE DECARBOXYLASE;adenosylmethionine decarboxylase family protein, contains Pfam profile: PF01536 adenosylmethionine decarboxylase or similar to adenosylmethionine decarboxylase family protein [Arabidopsis thaliana] (	polyamine metabolism.synthesis.SAM decarboxylase
MZ00049227	AZM5_17436	0.971	0.794	3.896	0.0264845	unknown protein {Oryza sativa (japonica cultivar-group);}	TA139966_4577 Hypothetical protein OJ1003_A09.13 [Oryza sativa (japonica cultivar-group)]	At5g04610	spermidine synthase-related / putrescine aminopropyltransferase-related, contains weak similarity to Spermidine synthase 2 (EC 2.5.1.16) (Putrescine aminopropyltransferase 2) (SPDSY 2) (Swiss-Prot:O48659) (Hyoscyamus niger)	polyamine metabolism.synthesis.spermidine synthase
MZ00031554	TC318810	2.555	2.28	11.75	0.0183319	Serine carboxypeptidase {Oryza sativa (japonica cultivar-group);}	TA146289_4577 Serine carboxypeptidase family protein, expressed [Oryza sativa (japonica cultivar-group)]	At3g10450	SCPL7;serine carboxypeptidase S10 family protein, similar to glucose acyltransferase GB:AAD01263 (Solanum berthaultii); also similar to serine carboxypeptidase I GB:P37890 (Oryza sativa) or similar to serine carboxypeptidase S10 family protein	protein.degradation
MZ00026849	TC251875	1.006	0.797	3.666	0.00546676	aspartyl protease-like {Oryza sativa (japonica cultivar-group);}	TA118038_4577 Aspartyl protease-like [Oryza sativa (japonica cultivar-group)]	At5g10080		protein.degradation.aspartate protease
MZ00024771	TC281460	1.602	1.53	5.3	0.00795862	Oryzain beta chain precursor (EC 3.4.22.-). {Oryza sativa;}	TA109297_4577 Oryzain beta chain precursor [Oryza sativa (Rice)]	At3g19400	cysteine proteinase, putative, non-consensus AT acceptor site at exon 3; contains similarity to cysteine protease CYP1 GI:2828252, TDI-65 GI:5726641 from (Lycopersicon esculentum) or cysteine proteinase, putative, non-consensus AT acceptor sit	protein.degradation.cysteine protease
MZ00043575	CB885871	1.514	3.033	16.52	0.0236523	Oryzain beta chain precursor (EC 3.4.22.-). {Oryza sativa;}	TA109296_4577 OSJNBa0043A12.27 protein [Oryza sativa (japonica cultivar-group)]	At5g43060	cysteine proteinase, putative / thiol protease, putative, similar to cysteine proteinase RD21A precursor (thiol protease) GI:435619, SP:P43297 from (Arabidopsis thaliana)	protein.degradation.cysteine protease
MZ00016006	TC306010	1.94	4.149	15.33	0.0246621	P0027G10.55 gene product {Oryza sativa (japonica cultivar-group);}	TA97942_4577 Putative cysteine proteinase [Oryza sativa (japonica cultivar-group)]	At5g45890	senescence-specific SAG12 protein (SAG12) / cysteine proteinase, putative, identical to senescence-specific protein SAG12 GI:1046373 from (Arabidopsis thaliana)	protein.degradation.cysteine protease
MZ00037559	TC317378	1.719	0.423	6.914	0.017372	OJ1150_A11.17 gene product {Oryza sativa (japonica cultivar-group);}	TA112268_4577 Putative cysteine proteinase [Oryza sativa (japonica cultivar-group)]	At5g50260	cysteine proteinase, putative, similar to cysteine endopeptidase precursor CysEP GI:2944446 from (Ricinus communis)	protein.degradation.cysteine protease
MZ00057317	TC279893	1.487	0.751	2.801	0.0105358	OJ1150_A11.17 gene product {Oryza sativa (japonica cultivar-group);}	TA112267_4577 Putative cysteine proteinase [Oryza sativa (japonica cultivar-group)]	At5g50260	cysteine proteinase, putative, similar to cysteine endopeptidase precursor CysEP GI:2944446 from (Ricinus communis)	protein.degradation.cysteine protease
MZ00036092	BE050932	2.161	0.682	5.182	0.0280101	OJ1150_A11.17 gene product {Oryza sativa (japonica cultivar-group);}	BE050932 Putative cysteine proteinase [Oryza sativa (japonica cultivar-group)]	At5g50260	cysteine proteinase, putative, similar to cysteine endopeptidase precursor CysEP GI:2944446 from (Ricinus communis)	protein.degradation.cysteine protease
MZ00017915	TC291667	1.659	1.485	4.194	0.0293956	Serine carboxypeptidase 3 precursor (EC 3.4.16.5) (Serinecarboxypeptidase III). {Oryza sativa;}	TA122467_4577 Serine carboxypeptidase 3 precursor [Oryza sativa (Rice)]	At1g15000	SCPL50;serine carboxypeptidase S10 family protein, similar to Serine carboxypeptidase precursor (SP:P32826) (Arabidopsis thaliana); similar to GB:AAD42963 from (Matricaria chamomilla)	protein.degradation.serine protease
MZ00005797	TC287314	1.722	1.58	4.77	0.0150323	Serine carboxypeptidase {Oryza sativa (japonica cultivar-group);}	TA130459_4577 Serine carboxypeptidase family protein, expressed [Oryza sativa (japonica cultivar-group)]	At1g33540	SCPL18;serine carboxypeptidase S10 family protein, similar to GI:8777303 from (Arabidopsis thaliana) (DNA Res. 7 (1), 31-63 (2000))	protein.degradation.serine protease
MZ00041324	TC192069	1.197	1.396	5.82	0.00926296	OSJNBa0039C07.4 {Oryza sativa (japonica cultivar-group);}	TA96744_4577 OSJNBa0039C07.4 protein [Oryza sativa (japonica cultivar-group)]	At5g50920	Similar to ATP-dependent Clp protease ATP-binding subunit / ClpC, almost identical to ClpC GI:2921158 from (Arabidopsis thaliana); contains Pfam profile PF02861: Clp amino terminal domain; contains Pfam profile PF00004: ATPase, AAA family; cont	protein.degradation.serine protease
MZ00002986	AZM5_90312	0.568	0.51	4.247	0.0275169	{Oryza sativa (japonica cultivar-group);}	TA49905_4530 Subtilisin-like serine protease [Oryza sativa (japonica cultivar-group)]	At5g67360	cucumisin-like serine protease (ARA12), Asp48; almost identical to cucumisin-like serine protease (ARA12) GI:3176874 from (Arabidopsis thaliana)	protein.degradation.subtilases
MZ00012770	CF632587	1.438	1.832	2.243	0.0189798	hypothetical protein T8M16_70 - Arabidopsis thaliana {Arabidopsis thaliana;} ^|^GB|AAM63026.1|21553945|AY085810 unknown {Arabidopsis thaliana;} ^|^GB|CAC00737.1|9662993|ATT8M16 putative protein {Arabidopsis -TRUNCATED-	TA135408_4577 Hypothetical protein T8M16_70 [Arabidopsis thaliana (Mouse-ear cress)]	At3g56740	ubiquitin-associated (UBA)/TS-N domain-containing protein, contains Pfam profile PF00627: UBA/TS-N domain	protein.degradation.ubiquitin
MZ00012499	TC305125	0.879	2.454	1.17	0.042893	expressed protein {Oryza sativa (japonica cultivar-group);}	TA146822_4577 Putative arm repeat containing protein [Oryza sativa (japonica cultivar-group)]	At1g01660	U-box domain-containing protein	protein.degradation.ubiquitin.E3.RING
MZ00000664	TC308252	2.263	1.287	2.655	0.0309704	RING finger-like {Oryza sativa (japonica cultivar-group);}	TA155285_4577 RING finger-like [Oryza sativa (japonica cultivar-group)]	At2g35910	zinc finger (C3HC4-type RING finger) family protein, low similarity to RING-H2 zinc finger protein ATL6 (Arabidopsis thaliana) GI:4928403; contains Pfam profile PF00097: Zinc finger, C3HC4 type (RING finger)	protein.degradation.ubiquitin.E3.RING
MZ00041342	TC304456	1.03	2.016	1.135	0.0354187	putative Synoviolin 1 {Oryza sativa (japonica cultivar-group);}	TA102182_4577 Putative Synoviolin 1 [Oryza sativa (japonica cultivar-group)]	At3g16090	zinc finger (C3HC4-type RING finger) family protein, contains Pfam profile: PF00097 zinc finger, C3HC4 type (RING finger)	protein.degradation.ubiquitin.E3.RING
MZ00010188	CF008854	0.852	0.724	2.257	0.0182218	contains ESTs AU163700(E4234),C98924(E3256),AU163699(E4234),AU162188 (E3256) unknown protein {Oryza sativa (japonica cultivar-group);}	CF008854 Zinc finger, RING-type [Medicago truncatula (Barrel medic)]	At3g25030		protein.degradation.ubiquitin.E3.RING
MZ00035733	AW360518	1.337	1.974	3.63	0.0199043	RING-H2 finger protein {Triticum aestivum;}	AW360518 RING-H2 finger protein [Triticum aestivum (Wheat)]	At5g22000	zinc finger (C3HC4-type RING finger) family protein, contains Pfam profile: PF00097 zinc finger, C3HC4 type (RING finger) or zinc finger (C3HC4-type RING finger) family protein, contains Pfam profile: PF00097 zinc finger, C3HC4 type (RING fing	protein.degradation.ubiquitin.E3.RING
MZ00031569	TC304769	2.389	1.815	5.373	0.0111297	putative PGPD14 protein (pollen germination related protein) {Oryza sativa (japonica cultivar-group);}	AY365035 CHY zinc finger family protein, expressed [Oryza sativa (japonica cultivar-group)]	At5g22920	zinc finger (C3HC4-type RING finger) family protein, contains Pfam profiles:PF05495 CHY zinc finger, PF00097 zinc finger, C3HC4 type (RING finger)	protein.degradation.ubiquitin.E3.RING
MZ00035970	AZM5_11350	1.68	2.432	1.326	0.00627584	putative RING-H2 zinc finger protein {Oryza sativa (japonica cultivar-group);}	TA155126_4577 RING/C3HC4/PHD zinc finger-like protein [Oryza sativa (japonica cultivar-group)]	At5g27420	zinc finger (C3HC4-type RING finger) family protein, similar to RING-H2 zinc finger protein ATL6 (Arabidopsis thaliana) gi:4928403:gb:AAD33584.1:AF132016_1(4928403); contains Pfam domain, PF00097: Zinc finger, C3HC4 type (RING finger)	protein.degradation.ubiquitin.E3.RING
MZ00029078	TC281976	1.429	1.735	2.459	0.0357845	putative NEP1-interacting protein 2 {Oryza sativa (japonica cultivar-group);}	TA114145_4577 Putative zinc finger protein [Oryza sativa (Rice)]	At5g66070	zinc finger (C3HC4-type RING finger) family protein, contains Pfam profile: PF00097 zinc finger, C3HC4 type (RING finger) or similar to zinc finger (C3HC4-type RING finger) family protein [Arabidopsis thaliana] (TAIR:At2g17730.1); similar to p	protein.degradation.ubiquitin.E3.RING
MZ00024918	TC294461	2.53	1.794	1.211	0.0395064	putative RING-H2 finger protein RHG1a {Oryza sativa (japonica cultivar-group);}	TA98787_4577 Putative RING-H2 finger protein RHG1a [Oryza sativa (japonica cultivar-group)]	NI	zinc finger (C3HC4-type RING finger) family protein, similar to Pfam domain, PF00097: Zinc finger, C3HC4 type (RING finger) or similar to zinc finger (C3HC4-type RING finger) family protein [Arabidopsis thaliana] (TAIR:At5g24870.1); similar to	protein.degradation.ubiquitin.E3.RING
MZ00018738	TC308924	1.235	1.614	2.478	0.0157569	putative makorin RING finger protein {Oryza sativa (japonica cultivar-group);}	TA97479_4577 Putative makorin RING finger protein [Oryza sativa (japonica cultivar-group)]	NI		protein.degradation.ubiquitin.E3.RING
MZ00028131	TC320567	2.984	1.2	1.123	0.0128928	kelch repeat-containing F-box-like {Oryza sativa (japonica cultivar-group);}	TA123899_4577 Kelch repeat-containing F-box family protein, putative, expressed [Oryza sativa (japonica cultivar-group)]	NI	kelch repeat-containing F-box family protein, contains Pfam profile PF01344: Kelch motif; contains weak Pfam PF00646: F-box domain; weak similarity to Kelch-like protein 1 (Swiss-Prot:Q9NR64) (Homo sapiens)	protein.degradation.ubiquitin.E3.SCF.FBOX
MZ00023507	TC328387	3.391	4.131	19.4	0.0358999	putative ubiquitin {Oryza sativa (japonica cultivar-group);}	DV550978 Ubiquitin C variant [Homo sapiens (Human)]	At5g37640	polyubiquitin (UBQ9), identical to polyubiquitin (ubq9) gene sequence GI:304120 from (Arabidopsis thaliana)	protein.degradation.ubiquitin.ubiquitin
MZ00023638	TC333776	0.855	1.315	2.103	0.033358	unknown protein {Arabidopsis thaliana;}	TA94943_4577 Ubiquitin-like protein 5, putative, expressed [Oryza sativa (japonica cultivar-group)]	At5g42300	ubiquitin family protein, contains INTERPRO:IPR000626 ubiquitin domain	protein.degradation.ubiquitin.ubiquitin
MZ00025323	TC293634	1.328	1.698	2.366	0.0273086	unknown protein {Oryza sativa (japonica cultivar-group);}	TA119300_4577 Hypothetical protein OSJNBa0065C11.2 [Oryza sativa (japonica cultivar-group)]	At2g38000	chaperone protein dnaJ-related, weak similarity to Chaperone protein dnaJ (Swiss-Prot:Q9ZFC5) (Methylovorus sp.)	protein.folding
MZ00025067	TC279370	1.037	1.416	2.565	0.031674	Luminal-binding protein 4 precursor (BiP 4) (78 kDa glucose-regulatedprotein homolog 4) (GRP 78-4). {Nicotiana tabacum;}	TA105228_4577 Heat shock protein 70 [Cucumis sativus (Cucumber)]	At5g02490	heat shock cognate 70 kDa protein 2 (HSC70-2) (HSP70-2), identical to SP:P22954 Heat shock cognate 70 kDa protein 2 (Hsc70.2) {Arabidopsis thaliana}	protein.folding
MZ00029008	TC284070	1.652	1.546	2.215	0.039155	N-acetylglucosaminyltransferase I-like protein {Oryza sativa (japonica cultivar-group);}	TA127523_4577 N-acetylglucosaminyltransferase 1 [Oryza sativa (Rice)]	At4g38240	alpha-1,3-mannosyl-glycoprotein beta-1,2-N-acetylglucosaminyltransferase, putative, similar to N-acetylglucosaminyltransferase I from Arabidopsis thaliana (gi:5139335); contains AT-AC non-consensus splice sites at intron 13 or alpha-1,3-mannos	protein.glycosylation
MZ00017456	TC288587	1.724	1.463	2.234	0.0121082	protein kinase {Oryza sativa (japonica cultivar-group);}	TA122968_4577 CBL-interacting serine/threonine-protein kinase 15, putative, expressed [Oryza sativa (japonica cultivar-group)]	At1g01140	PKS6;CBL-INTERACTING PROTEIN KINASE 9;CBL-interacting protein kinase 9 (CIPK9), identical to CBL-interacting protein kinase 9 (Arabidopsis thaliana) gi:13249117:gb:AAK16684; contains Pfam profiles PF00069: Protein kinase domain and PF03822: NAF	protein.postranslational modification
MZ00019845	TC311767	1.381	1.039	3.675	0.047367	putative protein phosphatase 2A 48 kDa regulatory subunit isoform 1 {Oryza sativa (japonica cultivar-group);}	TA141555_4577 Hypothetical protein P0453H10.11 [Oryza sativa (japonica cultivar-group)]	At1g03960	calcium-binding EF hand family protein, contains Pfam profile: PF00036 EF hand or calcium-binding EF hand family protein, contains Pfam profile: PF00036 EF hand	protein.postranslational modification
MZ00031165	TC311486	0.278	0.954	2.141	0.0371227	ATP binding {Arabidopsis thaliana;}	TA32494_4577999 Octicosapeptide/Phox/Bem1p; Protein kinase [Medicago truncatula (Barrel medic)]	At1g04700	protein kinase family protein, low similarity to EDR1 (Arabidopsis thaliana) GI:11127925; contains Pfam profile: PF00069 Eukaryotic protein kinase domain	protein.postranslational modification
MZ00041781	TC317212	1.12	1.194	5.09	0.0154763	putative cyclin-dependent kinase CDC2C {Oryza sativa (japonica cultivar-group);}	TA115011_4577 Protein kinase domain containing protein, expressed [Oryza sativa (japonica cultivar-group)]	At1g18670	IBS1;IMPAIRED IN BABA-INDUCED STERILITY 1;Encodes a cyclin-dependent kinase-like protein with a ser/thr protein kinase domain and an N-terminal myristoylation sequence. Mutants in this gene are unable to express female sterility in response to	protein.postranslational modification
MZ00025837	TC282541	1.043	0.943	2.35	0.00946811	Probable ADP-ribosylation factor At2g18390. {Arabidopsis thaliana;}	TA94334_4577 Probable ADP-ribosylation factor At2g18390 [Arabidopsis thaliana (Mouse-ear cress)]	At2g18390	ARL2;ATARLC1;HAL;ARG1-LIKE 2;HALLIMASCH;TITAN 5;ADP-ribosylation factor-like protein 2 (ARL2), identical to ARL2 G-protein (Halimasch; HAL; TITAN5) GI:20514265 from (Arabidopsis thaliana); identical to cDNA ARL2 G-protein mRNA GI:20514264; cont	protein.postranslational modification
MZ00057349	TC290383	1.615	1.091	2.754	0.0142072	Probable ADP-ribosylation factor At2g18390. {Arabidopsis thaliana;}	TA94104_4577 Probable ADP-ribosylation factor At2g18390 [Arabidopsis thaliana (Mouse-ear cress)]	At2g18390	ARL2;ATARLC1;HAL;ARG1-LIKE 2;HALLIMASCH;TITAN 5;ADP-ribosylation factor-like protein 2 (ARL2), identical to ARL2 G-protein (Halimasch; HAL; TITAN5) GI:20514265 from (Arabidopsis thaliana); identical to cDNA ARL2 G-protein mRNA GI:20514264; cont	protein.postranslational modification
MZ00038344	CD940763	0.892	1.035	2.009	0.0215228	Putative cyclin-dependent kinase regulatory subunit {Oryza sativa (japonica cultivar-group);}	CD940763 Cyclin-dependent kinases regulatory subunit [Glycine max (Soybean)]	At2g27960	CKS1;CKS1AT;SUC1;CATALYTIC SUBUNIT OF CYCLIN-DEPENDENT KINASE;CDK-SUBUNIT 1;P10CKS1AT;cyclin-dependent kinase / CDK (CKS1), identical to Cks1 protein (Arabidopsis thaliana) gi:2274859:emb:CAA03859	protein.postranslational modification
MZ00019036	TC283062	1.967	1.845	3.663	0.00941661	putative protein phosphatase 2C {Oryza sativa (japonica cultivar-group);}	TA132117_4577 Hypothetical protein OJ1741_B01.18 [Oryza sativa (japonica cultivar-group)]	At2g29380	protein phosphatase 2C, putative / PP2C, putative, contains PF00481: Protein phosphatase 2C domain; similar to protein phpsphatase 2C (PP2C) (GI:7768151) (Fagus sylvatica).	protein.postranslational modification
MZ00026751	TC331415	0.974	2.261	1.07	0.033421	putative serine/threonine protein phosphatase {Oryza sativa (japonica cultivar-group);}	TA117977_4577 Hypothetical protein B1051E10.26 [Oryza sativa (japonica cultivar-group)]	At2g29400	PP1-AT;PROTEIN PHOSPHATASE-1;TYPE ONE PROTEIN PHOSPHATASE 1;serine/threonine protein phosphatase PP1 isozyme 1 (TOPP1) / phosphoprotein phosphatase 1, identical to SP:P30366: Serine/threonine protein phosphatase PP1 isozyme 1 (EC 3.1.3.16) {Ara	protein.postranslational modification
MZ00025858	TC280678	0.897	0.955	2.014	0.0246621	putative protein kinase {Oryza sativa (japonica cultivar-group);}	TA115545_4577 Hypothetical protein OJ1126_B10.9 [Oryza sativa (japonica cultivar-group)]	At3g01490	protein kinase, putative, similar to ATMRK1 (Arabidopsis thaliana) gi:2351097:dbj:BAA22079	protein.postranslational modification
MZ00042707	TC314179	1.192	1.14	5.116	0.0329653	unnamed protein product; Similar to Solanum berthaultii protein kinase. (X97980) {Oryza sativa (japonica cultivar-group);}	TA147050_4577 Putative viroid symptom modulation protein [Oryza sativa (japonica cultivar-group)]	At3g12690	protein kinase, putative, similar to viroid symptom modulation protein (Lycopersicon esculentum) gi:7672777:gb:AAF66637 or protein kinase, putative, similar to viroid symptom modulation protein (Lycopersicon esculentum) gi:7672777:gb:AAF66637	protein.postranslational modification
MZ00025275	TC296949	0.661	0.93	5.963	0.023565	dual-specificity protein-like phosphatase 2 {Zea mays;}	TA12461_4577999 Dual-specificity protein-like phosphatase 2 [Zea mays (Maize)]	At3g23610	dual specificity protein phosphatase (DsPTP1), identical to DsPTP1 protein GI:4150963 from (Arabidopsis thaliana); contains Pfam profile: PF00782 dual specificity phosphatase, catalytic domain	protein.postranslational modification
MZ00002863	TC288383	1.373	1.012	2.019	0.0236523	putative ankyrin-kinase {Oryza sativa (japonica cultivar-group);}	TA131126_4577 Putative ankyrin-kinase [Oryza sativa (japonica cultivar-group)]	At3g59830	ankyrin protein kinase, putative, similar to ankyrin-kinase (Medicago truncatula) gi:18700701:gb:AAL78674	protein.postranslational modification
MZ00052572	TC300990	1.832	1.547	2.824	0.0285495	dual specificity phosphatase-like {Oryza sativa (japonica cultivar-group);}	TA140375_4577	At4g18593	dual specificity protein phosphatase-related, contains weak similarity to Dual specificity protein phosphatase 12 (EC 3.1.3.48) (EC 3.1.3.16) (Dual-specificity tyrosine phosphatase YVH1) (Swiss-Prot:Q9UNI6) (Homo sapiens)	protein.postranslational modification
MZ00035867	AZM5_15102	0.848	0.905	2.423	0.0444004	protein kinase PK4 {Zea mays;}	TA113995_4577 Protein kinase PK4 [Zea mays (Maize)]	At4g18700	CBL-interacting protein kinase 12 (CIPK12), identical to CBL-interacting protein kinase 12 (Arabidopsis thaliana) gi:13249123:gb:AAK16687; contains Pfam profiles PF00069: Protein kinase domain and PF03822: NAF domain; identical to cDNA CBL-inte	protein.postranslational modification
MZ00026071	TC311556	0.746	0.675	3.599	0.00754929	protein kinase ADK1-like protein {Arabidopsis thaliana;}	TA125308_4577 Casein kinase I, epsilon isoform, putative, expressed [Oryza sativa (japonica cultivar-group)]	At4g28540	casein kinase, putative, similar to casein kinase I (Arabidopsis thaliana) gi:1103318:emb:CAA55395; contains protein kinase domain, Pfam:PF00069	protein.postranslational modification
MZ00032143	TC313129	1.317	1.358	2.51	0.0116407	Serine/threonine-protein kinase SAPK10 (EC 2.7.11.1) (Osmoticstress/abscisic acid-activated protein kinase 10). {Oryza sativa;}	DV490619 Serine/threonine-protein kinase SAPK10 [Oryza sativa (Rice)]	At4g33950	protein kinase, putative, similar to abscisic acid-activated protein kinase (Vicia faba) gi:6739629:gb:AAF27340; contains protein kinase domain, Pfam:PF00069	protein.postranslational modification
MZ00017200	TC316684	1.078	1.404	2.009	0.0207699	putative protein phosphatase 2C {Oryza sativa (japonica cultivar-group);}	TA116296_4577 Hypothetical protein OSJNBa0078D06.30 [Oryza sativa (japonica cultivar-group)]	At5g02760	protein phosphatase 2C family protein / PP2C family protein, similar to Ser/Thr protein phosphatase 2C (PP2C6) (GI:15020818) (Arabidopsis thaliana); similar to protein phosphatase 2C (GI:3608412) (Mesembryanthemum crystallinum); contains Pfam P	protein.postranslational modification
MZ00041838	TC271628	1.972	1.263	2.515	0.0357646	shaggy kinase homolog 15I12 - maize (fragment) {Zea mays;} ^|^GB|AAC24574.1|3264607|AF061509 shaggy kinase homolog {Zea mays;}	TA116421_4577 Shaggy kinase homolog [Zea mays (Maize)]	At5g26751	shaggy-related protein kinase alpha / ASK-alpha (ASK1), identical to shaggy-related protein kinase alpha SP:P43288 GI:460832 from (Arabidopsis thaliana)ASKGAMMA;shaggy-related protein kinase gamma / ASK-gamma (ASK3), identic	protein.postranslational modification
MZ00024368	TC206337	2.06	1.555	3.118	0.0477127	putative serine/threonine-protein kinase Mak {Oryza sativa (japonica cultivar-group);} ^|^GB|BAD07520.1|41052673|AP003994 putative serine/threonine-protein kinase Mak {Oryza sativa (japonica cultivar-group);}	TA97656_4577 Putative serine/threonine-protein kinase Mak [Oryza sativa (japonica cultivar-group)]	At5g45430	protein kinase, putative, contains similarity to male germ cell-associated kinase (Homo sapiens) gi:23268497:gb:AAN16405	protein.postranslational modification
MZ00014408	TC310120	3.075	3.259	13.49	0.0185437	unnamed protein product; ESTs AU056183(S20356),AU056881(S20950) correspond to a region of the predicted gene. Similar to Arabidopsis thaliana chromosome 4 BAC clone F6I18 ; putative protein kinase. (AL022198	TA110539_4577 Putative CBL-interacting protein kinase 2 [Oryza sativa (japonica cultivar-group)]	At5g45820	CBL-interacting protein kinase 20 (CIPK20), identical to CBL-interacting protein kinase 20 (Arabidopsis thaliana) gi:14486384:gb:AAK61493	protein.postranslational modification
MZ00026194	TC284245	0.92	1.207	2.309	0.0192474	putative protein phosphatase 2C {Oryza sativa (japonica cultivar-group);}	TA100605_4577 Hypothetical protein OSJNBa0052K15.14 [Oryza sativa (japonica cultivar-group)]	At5g53140	protein phosphatase 2C, putative / PP2C, putative	protein.postranslational modification
MZ00010192	CF008935	1.639	1.227	5.884	0.00853223	unnamed protein product; ESTs AU056183(S20356),AU056881(S20950) correspond to a region of the predicted gene. Similar to Arabidopsis thaliana chromosome 4 BAC clone F6I18 ; putative protein kinase. (AL022198	CF008935 Putative CBL-interacting protein kinase 2 [Oryza sativa (japonica cultivar-group)]	At5g58380	CBL-interacting protein kinase 10 (CIPK10), identical to CBL-interacting protein kinase 10 (Arabidopsis thaliana) gi:13249119:gb:AAK16685; contains Pfam profiles PF00069: Protein kinase domain and PF03822: NAF domain; identical to cDNA CBL-inte	protein.postranslational modification
MZ00042507	TC286372	1.049	0.811	3.634	0.032299	putative serine threonine kinase {Oryza sativa (japonica cultivar-group);}	TA101824_4577 Putative serine threonine kinase [Oryza sativa (japonica cultivar-group)]	At2g24370	protein kinase family protein, contains protein kinase domain, Pfam:PF00069	protein.postranslational modification.kinase.receptor like cytoplasmatic kinase IX
MZ00054131	TC285803	1.097	1.243	3.766	0.0125924	putative serine threonine kinase {Oryza sativa (japonica cultivar-group);}	TA101854_4577 Serine threonine kinase 1-like [Oryza sativa (japonica cultivar-group)]	At5g12000	similar to protein kinase family protein [Arabidopsis thaliana] (TAIR:At4g31230.1); similar to protein kinase family protein [Arabidopsis thaliana] (TAIR:At1g16760.1); similar to protein kinase family protein [Arabidopsis thaliana] (TAIR:At1g78	protein.postranslational modification.kinase.receptor like cytoplasmatic kinase IX
MZ00041067	TC305130	1.453	1.081	2.764	0.0256799	unknown protein {Oryza sativa (japonica cultivar-group);}	TA107187_4577	At1g07870	protein kinase family protein, contains protein kinase domain, Pfam:PF00069	protein.postranslational modification.kinase.receptor like cytoplasmatic kinase VII
MZ00013558	TC284146	1.244	1.199	4.56	0.0300219	protein kinase-like {Oryza sativa (japonica cultivar-group);}	TA107185_4577 Putative receptor-like protein kinase [Oryza sativa (japonica cultivar-group)]	At5g18610	protein kinase family protein, contains eukaryotic protein kinase domain, PROSITE:PS00107	protein.postranslational modification.kinase.receptor like cytoplasmatic kinase VII
MZ00018140	TC308754	1.589	1.714	14.62	0.0090594	putative protein kinase 1 {Oryza sativa (japonica cultivar-group);}	TA18476_4577999 Hypothetical protein P0020C11.30 [Oryza sativa (japonica cultivar-group)]	At2g30740	serine/threonine protein kinase, putative, similar to Pto kinase interactor 1 (Pti1)(Lycopersicon esculentum) gi:3668069:gb:AAC61805	protein.postranslational modification.kinase.receptor like cytoplasmatic kinase VIII
MZ00044881	ZRSiRGRR0050007	1.145	2.123	5.98	0.0407285	ribosomal protein S2 {Zea mays subsp. mays;}	CA235973 Ribosomal protein S2 [Zea mays (Maize)]	At3g03600	RIBOSOMAL PROTEIN S2;ribosomal protein S2, mitochondrial (RPS2), identical to SP:Q9GCB9 Mitochondrial ribosomal protein S2 {Arabidopsis thaliana}; contains Pfam profile PF00318: ribosomal protein S2	protein.synthesis.chloroplast/mito - plastid ribosomal protein.mitochondrial
MZ00037557	BU582297	1.434	2.355	2.09	0.0174963	putative elongation factor 1 beta {Hordeum vulgare subsp. vulgare;}	BU582297 Putative elongation factor 1 beta [Hordeum vulgare (Barley)]	At2g18110	elongation factor 1-beta / EF-1-beta, identical to SP:P48006 Elongation factor 1-beta (EF-1-beta) {Arabidopsis thaliana}elongation factor 1-beta, putative / EF-1-beta, putative, nearly identical to eEF-1beta (Arabidopsis tha	protein.synthesis.elongation
MZ00025815	TC299666	0.99	1.423	2.237	0.03806	putative eukaryotic translation initiation factor 2B, subunit 3 {Oryza sativa (japonica cultivar-group);}	TA111900_4577 Putative eukaryotic translation initiation factor 2B, subunit 3 [Oryza sativa (japonica cultivar-group)]	At4g18300	eIF4-gamma/eIF5/eIF2-epsilon domain-containing protein, similar to SP:Q64350 Translation initiation factor eIF-2B epsilon subunit (eIF-2B GDP-GTP exchange factor) {Rattus norvegicus}; contains Pfam profile PF02020: eIF4-gamma/eIF5/eIF2-epsilon	protein.synthesis.initiation
MZ00010264	TC313432	1.209	2.496	0.985	0.0303042	60S ribosomal protein L9. {Oryza sativa;}	DV027605 60S ribosomal protein L9 [Oryza sativa (Rice)]	At1g33140	60S ribosomal protein L9 (RPL90A/C), similar to RIBOSOMAL PROTEIN L9 GB:P49209 from (Arabidopsis thaliana)60S ribosomal protein L9 (RPL90B), similar to RIBOSOMAL PROTEIN L9 GB:P49209 from (Arabidopsis thaliana)	protein.synthesis.misc ribososomal protein
MZ00039918	CF038832	1.467	1.516	2.353	0.0236281	putative 60S ribosomal protein L30 {Oryza sativa (japonica cultivar-group);}	CF038832 Putative 60S ribosomal protein L30 [Oryza sativa (japonica cultivar-group)]	At1g36240	60S ribosomal protein L30 (RPL30A), similar to GI:6984132 from (Euphorbia esula)	protein.synthesis.misc ribososomal protein
MZ00040285	TC316405	0.732	1.157	2.057	0.0408248	60S ribosomal protein L17. {Zea mays;}	CF063923 60S ribosomal protein L17 [Zea mays (Maize)]	At1g67430	60S ribosomal protein L17 (RPL17B), similar to ribosomal protein GI:19101 from (Hordeum vulgare)	protein.synthesis.misc ribososomal protein
MZ00023713	TC248728	1.445	1.658	5.931	0.00313002	ribosomal protein S16. {Oryza sativa;}	TA107215_4577 40S ribosomal protein S16 [Oryza sativa (Rice)]	At3g04230	40S ribosomal protein S16 (RPS16B), similar to 40S ribosomal protein S16 GB:AAD22696 (Arabidopsis thaliana)	protein.synthesis.misc ribososomal protein
MZ00042469	TC292079	1.026	3.007	0.764	0.0300379	60S ribosomal protein L17 {Oryza sativa (japonica cultivar-group);}	TA104583_4577	At3g04400	EMB2171;EMBRYO DEFECTIVE 2171;60S ribosomal protein L23 (RPL23C), similar to ribosomal protein L17 GB:AAA34113.1 from (Nicotiana tabacum)	protein.synthesis.misc ribososomal protein
MZ00048544	AZM5_87540	1.239	1.135	2.117	0.0335032	putative 40S ribosomal protein {Oryza sativa (japonica cultivar-group);}	DR793554	At3g04770	RPSAB;40S ribosomal protein SA (RPSaB), identical to p40 protein homolog GB:AAB67866 (Arabidopsis thaliana); similar to 40S ribosomal protein SA (P40) GB:O65751 (Cicer arietinum) or 40S ribosomal protein SA (RPSaB), identical to p40 protein ho	protein.synthesis.misc ribososomal protein
MZ00026387	TC306291	1.419	1.941	2.251	0.0171277	unnamed protein product; EST AU069138(C52375) corresponds to a region of the predicted gene. hypothetical protein {Oryza sativa (japonica cultivar-group);}	TA123941_4577 Hypothetical protein P0483F08.18 [Oryza sativa (japonica cultivar-group)]	At3g18760	ribosomal protein S6 family protein, contains TIGRFAM profile TIGR00166: ribosomal protein S6	protein.synthesis.misc ribososomal protein
MZ00013488	TC324281	2.196	4.018	19.94	0.0101326	40S ribosomal protein S15. {Oryza sativa;}	AW520199 Putative ribosomal protein S15 [Oryza sativa (japonica cultivar-group)]	At5g09510	40S ribosomal protein S15 (RPS15D), ribosomal protein S15 - Arabidopsis thaliana, EMBL:Z23161	protein.synthesis.misc ribososomal protein
MZ00035830	TC335580	1.729	1.306	9.759	0.00873018	polygalacturonase {Zea mays;}	TA106707_4577 Ribosomal protein L9 N-terminal-like [Medicago truncatula (Barrel medic)]	At5g53070	ribosomal protein L9 family protein, contains similarity to ribosomal protein L9	protein.synthesis.misc ribososomal protein
MZ00028589	TC263733	2.684	2.58	14.72	0.0294598	putative amino acid selective channel protein {Oryza sativa (japonica cultivar-group);}	AY107980 Putative amino acid selective channel protein [Oryza sativa (japonica cultivar-group)]	At2g28900	mitochondrial import inner membrane translocase subunit Tim17/Tim22/Tim23 family protein, contains Pfam PF02466: Mitochondrial import inner membrane translocase subunit Tim17	protein.targeting.mitochondria
MZ00026357	AZM5_46059	2.287	3.408	4.244	0.0469697	stress-inducible membrane pore protein {Bromus inermis;}	TA130170_4577 Stress-inducible membrane pore protein [Bromus inermis (Smooth brome grass)]	At4g16160	mitochondrial import inner membrane translocase subunit Tim17/Tim22/Tim23 family protein, contains Pfam PF02466: Mitochondrial import inner membrane translocase subunit Tim17 or mitochondrial import inner membrane translocase subunit Tim17/Tim	protein.targeting.mitochondria
MZ00001123	TC308338	2.352	7.9	1.139	0.0056543	Mitochondrial import inner membrane translocase, subunit Tim17/22 {Medicago truncatula;}	TA155282_4577 Mitochondrial import inner membrane translocase subunit Tim17/Tim22/Tim23 family protein, putative, expressed [Oryza sativa (japonica cultivar-group)]	At4g16160	mitochondrial import inner membrane translocase subunit Tim17/Tim22/Tim23 family protein, contains Pfam PF02466: Mitochondrial import inner membrane translocase subunit Tim17 or mitochondrial import inner membrane translocase subunit Tim17/Tim	protein.targeting.mitochondria
MZ00042958	TC248350	1.256	1.545	2.642	0.0371196	putative Ras-GTPase activating protein SH3 domain-binding protein 2 {Oryza sativa (japonica cultivar-group);} ^|^GB|BAC84474.1|34394922|AP005807 putative Ras-GTPase activating protein SH3 domain-binding prot-TRUNCATED-	TA102968_4577	At5g60980	nuclear transport factor 2 (NTF2) family protein / RNA recognition motif (RRM)-containing protein, G3BP ras-GTPase-activating protein SH3-domain binding protein, Mus musculus, EMBL:MMU65313 or nuclear transport factor 2 (NTF2) family protein /	protein.targeting.nucleus
MZ00004208	AZM5_117331	1.644	2.726	5.111	0.0184218	'unknown protein, contains Sec23/Sec24 trunk domain, PF04811' {Oryza sativa (japonica cultivar-group);}	TA125593_4577 Expressed protein [Arabidopsis thaliana (Mouse-ear cress)]	At2g27460	sec23/sec24 transport family protein, weak similarity to SP:P53992 Protein transport protein Sec24C (SEC24-related protein C) {Homo sapiens}; contains Pfam domains PF04811: Sec23/Sec24 trunk domain, PF04815: Sec23/Sec24 helical domain and PF048	protein.targeting.secretory pathway.golgi
MZ00014853	TC286955	1.722	1.852	3.121	0.00815933	putative Sec13p {Oryza sativa (japonica cultivar-group);}	AY105888 Putative Sec13p [Oryza sativa (japonica cultivar-group)]	At2g30050	transducin family protein / WD-40 repeat family protein, similar to SEC13-related protein (SP:P55735) (Homo sapiens)	protein.targeting.secretory pathway.plasma membrane
MZ00014537	TC303569	0.746	0.865	3.402	0.0185864	nonclathrin coat protein zeta2-COP {Zea mays;}	TA105706_4577 Nonclathrin coat protein zeta2-COP [Zea mays (Maize)]	At1g60970	clathrin adaptor complex small chain family protein, contains Pfam profile: PF01217 clathrin adaptor complex small chain	protein.targeting.secretory pathway.unspecified
MZ00016421	TC295611	1.679	1.46	2.358	0.0201689	putative ADP-ribosylation factor {Oryza sativa (japonica cultivar-group);}	TA119626_4577 Putative ADP-ribosylation factor [Oryza sativa (japonica cultivar-group)]	At3g49860	ADP-ribosylation factor, putative, similar to GTP-binding ADP-ribosylation factor homolog 1 protein (SP:P25160) (Drosophila melanogaster) and various ADP-RIBOSYLATION FACTOR (ARF) - like proteins; contains PF00025: ADP-ribosylation factor famil	protein.targeting.secretory pathway.unspecified
MZ00014536	TC279854	0.902	1.101	2.242	0.0126961	nonclathrin coat protein zeta2-COP {Zea mays;}	TA105697_4577 Nonclathrin coat protein zeta2-COP [Zea mays (Maize)]	At4g08520	clathrin adaptor complex small chain family protein, contains Pfam profile: PF01217 clathrin adaptor complex small chainclathrin adaptor complex small chain family protein, contains Pfam profile: PF01217 clathrin adaptor com	protein.targeting.secretory pathway.unspecified
MZ00021200	TC309192	1.87	1.857	8.272	0.0443537	putative vacuolar targeting receptor {Oryza sativa (japonica cultivar-group);}	TA139271_4577 Putative vacuolar targeting receptor [Oryza sativa (japonica cultivar-group)]	At1g30900	vacuolar sorting receptor, putative, similar to BP-80 vacuolar sorting receptor (Pisum sativum) GI:1737222	protein.targeting.secretory pathway.vacuole
MZ00004180	AZM5_14306	0.932	1.455	3.211	0.0178221	putative Vacuolar sorting protein (with alternative splicing) {Oryza sativa (japonica cultivar-group);}	TA155447_4577 Putative Vacuolar sorting protein [Oryza sativa (japonica cultivar-group)]	At3g19770	vacuolar sorting protein 9 domain-containing protein / VPS9 domain-containing protein, contains Pfam domain PF02204: Vacuolar sorting protein 9 (VPS9) domain or similar to vacuolar sorting protein 9 domain-containing protein / VPS9 domain-cont	protein.targeting.secretory pathway.vacuole
MZ00035595	AW216046	1.466	1.521	2.36	0.0384344	putative plastidic aldolase {Oryza sativa (japonica cultivar-group);}	DR815571 Putative plastidic aldolase [Oryza sativa (japonica cultivar-group)]	At2g01140	fructose-bisphosphate aldolase, putative, similar to plastidic aldolase NPALDP1 from Nicotiana paniculata (GI:4827251); contains Pfam profile PF00274 Fructose-bisphosphate aldolase class-I	PS.calvin cyle.aldolase
MZ00024676	TC328020	1.259	1.311	2.717	0.0321962	putative cytochrome B5 {Oryza sativa (japonica cultivar-group);}	TA105587_4577 Putative cytochrome b5 [Oryza sativa (japonica cultivar-group)]	At2g46650	cytochrome b5, putative, similar to cytochome b5 GI:2695711 from (Olea europaea)	redox.ascorbate and glutathione
MZ00014094	TC307442	0.848	2.492	2.058	0.00922018	putative steroid membrane binding protein {Oryza sativa (japonica cultivar-group);}	TA109897_4577 Putative steroid membrane binding protein [Oryza sativa (japonica cultivar-group)]	At5g52240	cytochrome b5 domain-containing protein, similar to SP:P70580 Membrane associated progesterone receptor component 1 {Rattus norvegicus}; contains Pfam profile PF00173: Heme/Steroid binding domain	redox.ascorbate and glutathione
MZ00056447	AZM5_36287	0.957	1.945	2.202	0.00946811	L-galactono-1,4-lactone dehydrogenase {Capsicum annuum;}	TA124825_4577 L-galactono-1,4-lactone dehydrogenase, putative, expressed [Oryza sativa (japonica cultivar-group)]	At3g47930	L-galactono-1,4-lactone dehydrogenase, putative, strong similarity to L-galactono-1,4-lactone dehydrogenase, Brassica oleracea, Z97060 (gi:2760543), and gi:3986289 from Ipomea batatas	redox.ascorbate and glutathione.ascorbate.L-Galactono-1,4-lactone dehydrogenase
MZ00016303	TC291399	2.085	2.576	3.102	0.03806	putative thioredoxin {Oryza sativa (japonica cultivar-group);}	TA112107_4577 Thioredoxin-like 1, putative, expressed [Oryza sativa (japonica cultivar-group)]	At1g08570	thioredoxin family protein, contains Pfam profile: PF00085 Thioredoxin; similar to ESTs gb:T46281, gb:R83933, gb:N65879, emb:F14466, gb:N96726, gb:AA042340, and emb:Z18150	redox.thioredoxin
MZ00023614	TC269862	1.076	1.69	2.01	0.0417448	Protein disulfide isomerase precursor (EC 5.3.4.1) (PDI). {Zea mays;} ^|^PIR|S69181|S69181 protein disulfide-isomerase (EC 5.3.4.1) precursor - maize {Zea mays;} ^|^GB|AAB08519.1|625148|MZEPDI protein disulf-TRUNCATED-	TA107957_4577 Protein disulfide-isomerase precursor [Zea mays (Maize)]	At1g52260	ATPDIL1-5;PDI-LIKE 1-5;Encodes a protein disulfide isomerase-like (PDIL) protein, a member of a multigene family within the thioredoxin (TRX) superfamily.	redox.thioredoxin
MZ00010214	CF009893	0.93	1.925	3.798	0.0260373	NA	TA126514_4577 Putative thioredoxin [Oryza sativa (japonica cultivar-group)]	NI		redox.thioredoxin
MZ00007227	CD438363	1.593	1.207	8.335	0.0249118	Probable polyadenylate-binding protein At2g36660 (Poly(A)-bindingprotein At2g36660) (PABP). {Arabidopsis thaliana;}	CD438363 Polyadenylate binding protein, types 1, 2, 3, 4 family protein, expressed [Oryza sativa (japonica cultivar-group)]	At2g36660	PAB7;POLY(A) BINDING PROTEIN 7;polyadenylate-binding protein, putative / PABP, putative. Member of the class III family of PABP proteins.	RNA.processing
MZ00014087	DN217480	1.25	3.294	0.334	0.00176622	putative small nuclear ribonucleoprotein polypeptide F {Oryza sativa (japonica cultivar-group);}	DN217480 Small nuclear ribonucleoprotein F, putative, expressed [Oryza sativa (japonica cultivar-group)]	At4g30220	small nuclear ribonucleoprotein F, putative / snRNP-F, putative / Sm protein F, putative, similar to SWISS-PROT:Q15356 small nuclear ribonucleoprotein F (snRNP-F, Sm protein F, Sm-F, SmF) (Mouse)	RNA.processing
MZ00001089	TC282239	0.524	2.797	0.248	0.0119814	putative poly(A) binding protein II {Oryza sativa (japonica cultivar-group);}	TA96863_4577 Putative poly(A) binding protein [Oryza sativa (japonica cultivar-group)]	At5g65260	polyadenylate-binding protein family protein / PABP family protein, low similarity to poly(A)-binding protein II (Drosophila melanogaster) GI:6007612; contains InterPro entry IPR000504: RNA-binding region RNP-1 (RNA recognition motif) (RRM) dom	RNA.processing
MZ00020197	TC323932	1.014	1.856	2.943	0.0386866	dicer-like protein {Oryza sativa (indica cultivar-group);}	TA146035_4577 Dicer-like protein [Oryza sativa (indica cultivar-group)]	At3g03300	DICER-LIKE 2;DEAD/DEAH box helicase carpel factory-related, similar to RNA helicase GB:AAF03534	RNA.processing.degradation dicer
MZ00013328	TC328798	1.765	1.148	7.019	0.00546676	aleurone ribonuclease {Hordeum vulgare subsp. vulgare;}	TA149137_4577 Putative aleurone ribonuclease [Oryza sativa (japonica cultivar-group)]	At2g02990	RIBONUCLEASE 1;S-LIKE RIBONUCLEASE 1;S-LIKE RNASE 1;ribonuclease 1 (RNS1), identical to ribonuclease SP:P42813 Ribonuclease 1 precursor (EC 3.1.27.1) {Arabidopsis thaliana}, GI:561998 from (Arabidopsis thaliana)	RNA.processing.ribonucleases
MZ00028247	TC327088	1.854	1.123	24.62	0.0142072	putative aleurone ribonuclease {Oryza sativa (japonica cultivar-group);}	TA133642_4577 Putative aleurone ribonuclease [Oryza sativa (japonica cultivar-group)]	At2g02990	RIBONUCLEASE 1;S-LIKE RIBONUCLEASE 1;S-LIKE RNASE 1;ribonuclease 1 (RNS1), identical to ribonuclease SP:P42813 Ribonuclease 1 precursor (EC 3.1.27.1) {Arabidopsis thaliana}, GI:561998 from (Arabidopsis thaliana)	RNA.processing.ribonucleases
MZ00057159	AZM5_89748	1.695	1.087	18.44	0.00952892	putative aleurone ribonuclease {Oryza sativa (japonica cultivar-group);}	TA133642_4577 Putative aleurone ribonuclease [Oryza sativa (japonica cultivar-group)]	At2g02990	RIBONUCLEASE 1;S-LIKE RIBONUCLEASE 1;S-LIKE RNASE 1;ribonuclease 1 (RNS1), identical to ribonuclease SP:P42813 Ribonuclease 1 precursor (EC 3.1.27.1) {Arabidopsis thaliana}, GI:561998 from (Arabidopsis thaliana)	RNA.processing.ribonucleases
MZ00020645	TC251904	3.133	8.466	28.87	0.0436798	putative exosome component {Oryza sativa (japonica cultivar-group);}	TA118679_4577 Putative exosome component [Oryza sativa (japonica cultivar-group)]	At3g46210	3' exoribonuclease family domain 1-containing protein, similar to SP:Q9NQT4 Exosome complex exonuclease RRP46 (EC 3.1.13.-) (Ribosomal RNA processing protein 46) {Homo sapiens}; contains Pfam profile PF01138: 3' exoribonuclease family, domain 1	RNA.processing.ribonucleases
MZ00020924	TC316528	1.066	2.433	2.1	0.0460356	putative potassium channel regulatory factor {Oryza sativa (japonica cultivar-group);}	TA144170_4577 Prp18 domain, putative [Oryza sativa (japonica cultivar-group)]	At1g54590	splicing factor Prp18 family protein, contains Pfam profile: PF02840 Prp18 domainsplicing factor Prp18 family protein, contains Pfam profile: PF02840 Prp18 domain	RNA.processing.splicing
MZ00026093	TC309703	0.754	0.801	2.081	0.0342419	putative small nuclear ribonucleoprotein U1A {Oryza sativa (japonica cultivar-group);}	TA12097_4577999 putative small nuclear ribonucleoprotein U1A [Oryza sativa]	At2g47580	U1A;SPLICEOSOMAL PROTEIN U1A;U1SNRNP-SPECIFIC PROTEIN;small nuclear ribonucleoprotein U1A / spliceosomal protein U1A / U1snRNP-specific protein, identical to GB:Z49991 U1snRNP-specific protein (Arabidopsis thaliana)	RNA.processing.splicing
MZ00014846	TC302656	0.944	2.57	2.001	0.0477782	putative plicing factor 3B subunit 2 {Oryza sativa (japonica cultivar-group);}	TA112064_4577 Putative splicing factor 3B subunit 2 [Oryza sativa (japonica cultivar-group)]	At4g21660	proline-rich spliceosome-associated (PSP) family protein, similar to SP:Q13435 Splicing factor 3B subunit 2 (Spliceosome associated protein 145) (SAP 145) (SF3b150) (Pre-mRNA splicing factor SF3b 145 kDa subunit) {Homo sapie	RNA.processing.splicing
MZ00000657	TC323751	1.91	2.714	3.504	0.0463721	U2AF small subunit {Triticum aestivum;}	TA97932_4577 U2AF small subunit [Triticum aestivum (Wheat)]	At5g42820	U2 snRNP auxiliary factor small subunit, putative, strong similarity to U2 snRNP auxiliary factor, small subunit (Oryza sativa) GI:3850816 or U2 snRNP auxiliary factor small subunit, putative, strong similarity to U2 snRNP auxiliary factor, sm	RNA.processing.splicing
MZ00041621	TC312322	1.173	1.309	10.27	0.00118325	cap-binding protein CBP20 {Oryza sativa (japonica cultivar-group);}	EE027473 Cap-binding protein CBP20 [Oryza sativa (japonica cultivar-group)]	At5g44200	nuclear cap-binding protein, putative, similar to SP:P52298 20 kDa nuclear cap binding protein (CBP20) (NCBP interacting protein 1) {Homo sapiens}; non-consensus AT donor splice site at exon 4, AC acceptor splice site at exon 5; contains InterP	RNA.processing.splicing
MZ00012552	TC332557	1.256	1.691	2.111	0.0440883	AP2 domain-containing protein AP29-like {Oryza sativa (japonica cultivar-group);}	TA127681_4577	NI		RNA.regulation of transcription.AP2/EREBP family
MZ00048287	DV033674	3.17	3.527	1.243	0.00176947	Putative AP2 domain containing transcription factor {Oryza sativa (japonica cultivar-group);}	TA146956_4577 Ethylene-responsive factor-like protein 1 [Capsicum annuum (Bell pepper)]	At1g72360	encodes a member of the ERF (ethylene response factor) subfamily B-2 of ERF/AP2 transcription factor family. The protein contains one AP2 domain. There are 5 members in this subfamily including RAP2.2 AND RAP2.12.	RNA.regulation of transcription.AP2/EREBP, APETALA2/Ethylene-responsive element binding protein family
MZ00050921	TC285689	1.248	2.29	0.7	0.0339437	unknown protein {Oryza sativa (japonica cultivar-group);}	TA129900_4577 Hypothetical protein P0482C06.23-1 [Oryza sativa (japonica cultivar-group)]	At1g10585	similar to basic helix-loop-helix (bHLH) family protein [Arabidopsis thaliana] (TAIR:At4g20970.1); similar to unknown protein [Oryza sativa (japonica cultivar-group)] (GB:NP_908393.1); contains InterPro domain Basic helix-loop-helix dimerizatio	RNA.regulation of transcription.bHLH,Basic Helix-Loop-Helix family
MZ00016341	TC283474	1.32	1.198	4.058	0.0296659	DNA binding protein-like {Oryza sativa (japonica cultivar-group);}	TA106147_4577	At1g74500	bHLH family protein, contains Pfam profile: PF00010 helix-loop-helix DNA-binding domain	RNA.regulation of transcription.bHLH,Basic Helix-Loop-Helix family
MZ00004550	TC277937	1.331	1.36	13.45	0.0309401	'unknown protein, contains helix-loop-helix DNA-binding domain,PF00010' {Oryza sativa (japonica cultivar-group);} ^|^GB|AAT07662.1|46981344|AC124144 unknown protein {Oryza sativa (japonica cultivar-group);} -TRUNCATED-	EE182472 Hypothetical protein OSJNBb0099P06.13 [Oryza sativa (japonica cultivar-group)]	At2g40200	basic helix-loop-helix (bHLH) family protein, contains Pfam profile: PF00010 helix-loop-helix DNA-binding domain	RNA.regulation of transcription.bHLH,Basic Helix-Loop-Helix family
MZ00018975	TC290413	1.432	1.19	8.318	0.0205749	basic helix-loop-helix protein SPATULA-like {Oryza sativa (japonica cultivar-group);}	TA130212_4577 Basic helix-loop-helix protein SPATULA-like [Oryza sativa (japonica cultivar-group)]	At3g59060	basic helix-loop-helix (bHLH) family protein, contains Pfam profile: PF00010 helix-loop-helix DNA-binding domain or basic helix-loop-helix (bHLH) family protein, contains Pfam profile: PF00010 helix-loop-helix DNA-binding domain or similar to	RNA.regulation of transcription.bHLH,Basic Helix-Loop-Helix family
MZ00006154	TC303345	1.751	1.083	4.2	0.0302993	bHLH transcription factor-like protein {Oryza sativa (japonica cultivar-group);}	TA110912_4577 BHLH transcription factor GBOF-1 [Tulipa gesneriana (Tulip)]	At5g50915	basic helix-loop-helix (bHLH) family protein, contains Pfam profile: PF00010 helix-loop-helix DNA-binding domain or basic helix-loop-helix (bHLH) family protein, contains Pfam profile: PF00010 helix-loop-helix DNA-binding domain	RNA.regulation of transcription.bHLH,Basic Helix-Loop-Helix family
MZ00031271	TC303935	1.587	2.262	0.958	0.0422941	Transcription Factor {Oryza sativa;}	TA128412_4577 Transcription Factor [Oryza sativa (Rice)]	At5g57150	basic helix-loop-helix (bHLH) family protein, contains Pfam profile: PF00010 helix-loop-helix DNA-binding domain or basic helix-loop-helix (bHLH) family protein, contains Pfam profile: PF00010 helix-loop-helix DNA-binding domain or basic heli	RNA.regulation of transcription.bHLH,Basic Helix-Loop-Helix family
MZ00018736	TC328460	1.212	0.915	6.522	0.00946811	NA	TA120755_4577 Basic helix-loop-helix, putative, expressed [Oryza sativa (japonica cultivar-group)]	NI		RNA.regulation of transcription.bHLH,Basic Helix-Loop-Helix family
MZ00032986	TC325416	1.515	1.61	5.936	0.0234938	NA	TA120254_4577 BHLH protein-like [Oryza sativa (japonica cultivar-group)]	NI		RNA.regulation of transcription.bHLH,Basic Helix-Loop-Helix family
MZ00008750	CD961341	1.901	1.143	4.476	0.0438597	putative bZIP transcription factor {Oryza sativa (japonica cultivar-group);}	CD961341 Putative bZIP transcription factor [Oryza sativa (japonica cultivar-group)]	At5g06840		RNA.regulation of transcription.bZIP
MZ00029763	TC323451	1.201	1.509	4.657	0.0463118	flowering-time gene protein, putative {Oryza sativa (japonica cultivar-group);}	DR963678	At2g33350	similar to zinc finger CONSTANS-related [Arabidopsis thaliana] (TAIR:At1g04500.1); similar to zinc finger CONSTANS-like protein [Oryza sativa (japonica cultivar-group)] (GB:BAD73395.1); contains domain ASN_RICH (PS50321)	RNA.regulation of transcription.C2C2(Zn) CO-like, Constans-like zinc finger family
MZ00022960	AZM5_12653	1.114	2.086	2.274	0.0268798	putative zinc finger DNA-binding protein {Oryza sativa (japonica cultivar-group);}	TA138745_4577 Putative zinc finger DNA-binding protein [Oryza sativa (japonica cultivar-group)]	At1g26790	Dof-type zinc finger domain-containing protein, similar to H-protein promoter binding factor-2b GI:3386548 from (Arabidopsis thaliana)	RNA.regulation of transcription.C2C2(Zn) DOF zinc finger family
MZ00013951	TC300556	2.796	2.333	12.74	0.0120238	OJ1567_G09.101 gene product {Oryza sativa (japonica cultivar-group);}	TA6670_4577999 Putative alanine aminotransferase [Oryza sativa (japonica cultivar-group)]	At1g70790	C2 domain-containing protein, similar to zinc finger and C2 domain protein GI:9957238 from (Arabidopsis thaliana) or C2 domain-containing protein, similar to zinc finger and C2 domain protein GI:9957238 from (Arabidopsis thaliana)	RNA.regulation of transcription.C2H2 zinc finger family
MZ00041303	TC301940	1.54	1.84	13	0.00922172	OJ1567_G09.101 gene product {Oryza sativa (japonica cultivar-group);}	TA108622_4577 Pentatricopeptide (PPR) repeat-containing protein-like [Oryza sativa (japonica cultivar-group)]	At1g70790	C2 domain-containing protein, similar to zinc finger and C2 domain protein GI:9957238 from (Arabidopsis thaliana) or C2 domain-containing protein, similar to zinc finger and C2 domain protein GI:9957238 from (Arabidopsis thaliana)	RNA.regulation of transcription.C2H2 zinc finger family
MZ00013952	TC301940	1.887	2.061	14.47	0.0218438	OJ1567_G09.101 gene product {Oryza sativa (japonica cultivar-group);}	TA108622_4577 Pentatricopeptide (PPR) repeat-containing protein-like [Oryza sativa (japonica cultivar-group)]	At1g70790	C2 domain-containing protein, similar to zinc finger and C2 domain protein GI:9957238 from (Arabidopsis thaliana) or C2 domain-containing protein, similar to zinc finger and C2 domain protein GI:9957238 from (Arabidopsis thaliana)	RNA.regulation of transcription.C2H2 zinc finger family
MZ00046786	AZM5_95970	3.454	3.802	29.77	0.00715734	putative C2H2 type zinc finger transcription factor ZFP16 {Oryza sativa (japonica cultivar-group);}	CA146419 C2H2 type zinc finger transcription factor ZFP16 [Oryza sativa (japonica cultivar-group)]	At2g28710	zinc finger (C2H2 type) family protein, contains Pfam domain, PF00096: Zinc finger, C2H2 type	RNA.regulation of transcription.C2H2 zinc finger family
MZ00014149	TC295856	1.225	0.34	2.541	0.00234793	unknown protein {Oryza sativa (japonica cultivar-group);}	TA98765_4577	At3g18290	EMB2454;EMBRYO DEFECTIVE 2454;zinc finger protein-related, weak alignment to Pfam profiles: PF00097 Zinc finger, C3HC4 type (RING finger) (2 copies)	RNA.regulation of transcription.C2H2 zinc finger family
MZ00037166	TC288928	0.792	2.634	2.353	0.046646	putative zinc finger transcription factor {Oryza sativa (japonica cultivar-group);}	TA111640_4577	At2g19810	zinc finger (CCCH-type) family protein, contains Pfam domain, PF00642: Zinc finger C-x8-C-x5-C-x3-H type (and similar)	RNA.regulation of transcription.C3H zinc finger family
MZ00028911	TC284199	1.63	1.813	2.792	0.026629	unknown protein {Oryza sativa (japonica cultivar-group);}	TA105502_4577 Tesmin/TSO1-like CXC domain containing protein, expressed [Oryza sativa (japonica cultivar-group)]	At4g14770	tesmin/TSO1-like CXC domain-containing protein, similar to CXC domain containing TSO1-like protein 1 (SOL1) (Arabidopsis thaliana) GI:7767427, CXC domain protein TSO1 (Arabidopsis thaliana) GI:7767425; contains Pfam profile PF03638: Tesmin/TSO1	RNA.regulation of transcription.CPP(Zn),CPP1-related transcription factor family
MZ00000609	TC292976	1.249	1.548	2.139	0.0214337	transcriptional activator {Arabidopsis thaliana;}	TA131123_4577 FHA domain containing protein, expressed [Oryza sativa (japonica cultivar-group)]	At3g07220	transcriptional activator, putative, similar to transcriptional activator FHA1 (Nicotiana tabacum) gi:15705932:gb:AAL05884forkhead-associated domain-containing protein / FHA domain-containing protein, contains Pfam profile:	RNA.regulation of transcription.FHA transcription factor
MZ00023326	TC324202	2.03	2.714	3.155	0.0174542	induced protein MgI1 {Oryza sativa (japonica cultivar-group);}	TA146450_4577 Induced protein MgI1 [Oryza sativa (japonica cultivar-group)]	At2g40970	myb family transcription factor, contains Pfam profile: PF00249 myb-like DNA-binding domain	RNA.regulation of transcription.G2-like transcription factor family, GARP
MZ00024704	TC299916	0.671	1.077	2.559	0.0452449	putative transcription factor {Oryza sativa (japonica cultivar-group);}	TA97621_4577 Putative transcription factor BTF3 [Oryza sativa (japonica cultivar-group)]	At1g17880	nascent polypeptide-associated complex (NAC) domain-containing protein / BTF3b-like transcription factor, putative, similar to SP:P20290 Transcription factor BTF3 (RNA polymerase B transcription factor 3) {Homo sapiens}; contains Pfam profile P	RNA.regulation of transcription.General Transcription
MZ00019498	TC291080	8.043	5.15	39.68	0.026494	Hox12 {Oryza sativa (indica cultivar-group);}	TA16226_4577999 Homeobox domain containing protein, expressed [Oryza sativa (japonica cultivar-group)]	At2g46680	ATHB7;ARABIDOPSIS THALIANA HOMEOBOX 7;homeobox-leucine zipper protein 7 (HB-7) / HD-ZIP transcription factor 7, identical to homeobox-leucine zipper protein ATHB-7 (HD-ZIP protein ATHB-7) (SP:P46897) (Arabidopsis thaliana); or similar to homeo	RNA.regulation of transcription.HB,Homeobox transcription factor family
MZ00030252	TC291451	0.613	0.903	2.655	0.0437457	putative H1 gene protein {Oryza sativa (japonica cultivar-group);}	TA100099_4577 Putative homeobox protein [Oryza sativa (japonica cultivar-group)]	At4g32980	homeobox protein (ATH1), identical to SWISS-PROT:P48731 homeobox protein ATH1. (Arabidopsis thaliana)	RNA.regulation of transcription.HB,Homeobox transcription factor family
MZ00054091	TC320271	9.958	7.009	48.8	0.0297216	homeodomain protein-like {Oryza sativa (japonica cultivar-group);}	TA133779_4577 Homeodomain protein-like [Oryza sativa (japonica cultivar-group)]	At4g36740	homeobox-leucine zipper family protein, similar to CRHB7 (GP:3868841) {Ceratopteris richardii} and to homeotic protein VAHOX1 (PIR:T07734) (Lycopersicon esculentum)	RNA.regulation of transcription.HB,Homeobox transcription factor family
MZ00016927	TC279405	1.011	0.212	2.023	0.0390155	knotted class 1 homeodomain protein liguleless3 {Zea mays;}	TA120639_4577 Knotted class 1 homeodomain protein liguleless3 [Zea mays (Maize)]	At5g25220	homeobox protein knotted-1 like 3 (KNAT3), identical to homeobox protein knotted-1 like 3 (KNAT3) SP:P48000 from (Arabidopsis thaliana) or similar to homeobox protein knotted-1 like 4 (KNAT4) [Arabidopsis thaliana] (TAIR:At5g11060.1); similar	RNA.regulation of transcription.HB,Homeobox transcription factor family
MZ00022813	TC278893	1.318	1.838	2.208	0.0153014	putative MADS-box protein FDRMADS3 {Oryza sativa (japonica cultivar-group);} ^|^GB|AAS59831.1|45385972|AY551925 MADS-box protein RMADS220 {Oryza sativa (japonica cultivar-group);} ^|^GB|BAA81884.-TRUNCATED-	BM379409 MADS-box transcription factor 26 [Oryza sativa (Rice)]	At1g71692	AGAMOUS-LIKE 12;MADS-box protein (AGL12), identical to GB:AAC49085 GI:862650 from (Arabidopsis thaliana) (Plant Cell 7 (8), 1259-1269 (1995))	RNA.regulation of transcription.MADS box transcription factor family
MZ00017954	TC293714	1.836	1.503	7.289	0.013397	putative MADS-domain transcription factor {Zea mays;}	TA101814_4577 Putative MADS-domain transcription factor [Zea mays (Maize)]	At2g45650	MADS-box protein (AGL6)	RNA.regulation of transcription.MADS box transcription factor family
MZ00026237	TC280541	2.058	1.813	13.35	0.0121511	MADS box protein {Zea mays;}	TA97034_4577 MADS box protein [Zea mays (Maize)]	At2g45650		RNA.regulation of transcription.MADS box transcription factor family
MZ00016413	TC261842	8.002	4.248	84.67	0.0382027	MADS-box DNA binding protein {Zea mays;}	TA117496_4577 MADS-box DNA binding protein [Zea mays (Maize)]	At5g23260	MADS-box protein, putative or MADS-box protein, putative	RNA.regulation of transcription.MADS box transcription factor family
MZ00015430	TC306263	13.49	8.415	207.2	0.0454913	putative MADS-domain transcription factor {Zea mays;}	TA97117_4577 Putative MADS-domain transcription factor [Zea mays (Maize)]	NI		'RNA.regulation of transcription.MADS box transcription factor family
MZ00040620	TC291829	1.197	1.059	2.949	0.0344442	putative transcription factor GAMyb {Oryza sativa (japonica cultivar-group);}	TA111724_4577 Putative transcription factor GAMyb [Oryza sativa (japonica cultivar-group)]	At3g11440	MYB65;myb family transcription factor (MYB65), contains Pfam profile: PF00249 myb-like DNA-binding domain	RNA.regulation of transcription.MYB domain transcription factor family
MZ00051608	AZM5_29981	0.741	0.927	2.013	0.0471201	transcription factor MYB39 {Zea mays;}	TA147999_4577 Transcription factor MYB39 [Zea mays (Maize)]	At3g23250	myb family transcription factor (MYB15), similar to myb-related transcription factor GB:CAA66952 from (Lycopersicon esculentum) or similar to myb family transcription factor [Arabidopsis thaliana] (TAIR:At1g06180.1); similar to myb-related tra	RNA.regulation of transcription.MYB domain transcription factor family
MZ00028904	TC322435	2.117	0.814	1.169	0.0174381	Myb-related protein Zm38. {Zea mays;}	TA133378_4577 Myb-related protein Zm38 [Zea mays (Maize)]	NI	myb family transcription factor (MYB4), contains Pfam profile: PF00249 myb-like DNA-binding domain	RNA.regulation of transcription.MYB domain transcription factor family
MZ00023008	TC335520	5.034	3.175	3.579	0.0194918	putative I-box binding factor {Oryza sativa (japonica cultivar-group);}	TA138321_4577	At1g70000	DNA-binding family protein, contains Pfam domains, PF00249: Myb-like DNA-binding domain and PF00098: Zinc knuckle	RNA.regulation of transcription.MYB-related transcription factor family
MZ00023973	TC334042	0.931	2.134	1.239	0.0278939	stress-induced transcription factor NAC1 {Oryza sativa (japonica cultivar-group);}	TA104353_4577 Putative NAC-domain protein [Oryza sativa (japonica cultivar-group)]	NI		RNA.regulation of transcription.NAC
MZ00046793	AZM5_13682	2.468	1.465	2.918	0.0315699	{Oryza sativa (japonica cultivar-group);}	TA25630_4558 OSJNBa0086O06.11 protein [Oryza sativa (japonica cultivar-group)]	At2g35930	U-box domain-containing protein, similar to immediate-early fungal elicitor protein CMPG1 (Petroselinum crispum) GI:14582200; contains Pfam profile PF04564: U-box domain	RNA.regulation of transcription.PHOR1
MZ00026526	TC323186	0.97	1.781	2.371	0.0316173	Two-component response regulator-like PRR95 (Pseudo-response regulator95) (OsPRR95). {Oryza sativa;}	TA125751_4577 Two-component response regulator-like PRR95 [Oryza sativa (Rice)]	At2g46790		RNA.regulation of transcription.Psudo ARR transcription factor family
MZ00026527	TC324864	1.001	1.642	3.196	0.0160752	Two-component response regulator-like PRR95 (Pseudo-response regulator95) (OsPRR95). {Oryza sativa;}	TA125750_4577 Two-component response regulator-like PRR95 [Oryza sativa (Rice)]	At2g46790		RNA.regulation of transcription.Psudo ARR transcription factor family
MZ00054347	TC323186	1.038	4.26	6.346	0.00297023	Two-component response regulator-like PRR95 (Pseudo-response regulator95) (OsPRR95). {Oryza sativa;}	TA125751_4577 Two-component response regulator-like PRR95 [Oryza sativa (Rice)]	At2g46790		RNA.regulation of transcription.Psudo ARR transcription factor family
MZ00044424	TC296290	0.64	0.919	4.394	0.00547428	PHD finger protein-like {Oryza sativa (japonica cultivar-group);}	TA143049_4577 PHD finger protein-like [Oryza sativa (japonica cultivar-group)]	At2g25640	similar to transcription elongation factor-related [Arabidopsis thaliana] (TAIR:At5g25520.2); similar to PREDICTED: PHD finger protein 3 [Mus musculus] (GB:XP_129836.3); similar to mKIAA0244 protein [Mus musculus] (GB:BAC65512.1); contains Inte	RNA.regulation of transcription.putative DNA-binding protein
MZ00019001	TC304692	0.466	0.292	2.589	0.0458532	putative DNA-binding protein {Oryza sativa (japonica cultivar-group);}	TA123328_4577 Putative DNA-binding protein [Oryza sativa (japonica cultivar-group)]	At5g27460	pentatricopeptide (PPR) repeat-containing protein, low similarity to DNA-binding protein (Triticum aestivum) GI:6958202; contains Pfam profile PF01535: PPR repeat	RNA.regulation of transcription.putative DNA-binding protein
MZ00050930	AZM5_1819	2.579	1.081	1.211	0.0149591	putative transcription regulatory protein {Oryza sativa (japonica cultivar-group);}	CJ630817 Transcription regulatory protein, putative [Oryza sativa (japonica cultivar-group)]	NI	transcriptional regulator-related, contains Pfam PF04054: CCR4-Not complex component, Not1; contains TIGRFAM TIGR01612: reticulocyte binding protein; similar to General negative regulator of transcription subunit 1 (SP:P25655) {Saccharomyces ce	RNA.regulation of transcription.putative DNA-binding protein
MZ00012897	TC295990	1.685	2.583	3.403	0.0109331	putative transcription factor PCF3 {Oryza sativa (japonica cultivar-group);}	TA115875_4577 Putative transcription factor PCF3 [Oryza sativa (japonica cultivar-group)]	At3g27010	TCP family transcription factor, putative, similar to PCF2 ((GI:2580440) Oryza sativa)	RNA.regulation of transcription.TCP transcription factor family
MZ00023127	TC322880	1.192	6.213	0.428	0.00847138	putative chloroplast nucleoid DNA binding protein {Arabidopsis thaliana;}	TA154014_4577 Eukaryotic aspartyl protease family protein, expressed [Oryza sativa (japonica cultivar-group)]	At1g09750	chloroplast nucleoid DNA-binding protein-related, contains Pfam profile PF00026: Eukaryotic aspartyl protease;b similar to CND41, chloroplast nucleoid DNA binding protein (GI:2541876) (Nicotiana tabacum)	RNA.regulation of transcription.unclassified
MZ00006891	DN475144	1.443	5.574	2.567	0.0469796	18S subunit ribosomal protein {Triticum aestivum;}	DN475144 Zinc finger protein, putative [Oryza sativa (japonica cultivar-group)]	At1g32540	LSD ONE LIKE 1;zinc finger protein, putative, similar to zinc-finger protein Lsd1 (Arabidopsis thaliana) gi:1872521:gb:AAC49660 or zinc finger protein, putative, similar to zinc-finger protein Lsd1 (Arabidopsis thaliana) gi:1872521:gb:AAC49660	RNA.regulation of transcription.unclassified
MZ00027615	AZM5_97380	0.799	0.998	2.383	0.0188028	{Oryza sativa (japonica cultivar-group);}	TA104935_4577 Remorin, C-terminal region family protein, expressed [Oryza sativa (japonica cultivar-group)]	At3g48940	remorin family protein, contains Pfam domain, PF03766: Remorin, N-terminal region and Pfam domain, PF03763: Remorin, C-terminal region	RNA.regulation of transcription.unclassified
MZ00020350	TC287318	1.193	1.467	3.583	0.0351331	oxidation resistance 1-like protein {Oryza sativa (japonica cultivar-group);}	TA123692_4577 Oxidation resistance 1-like protein [Oryza sativa (japonica cultivar-group)]	At4g39870	expressed protein, hypothetical protein, Schizosaccharomyces cerevisae, Z99168	RNA.regulation of transcription.unclassified
MZ00030406	TC295944	2.046	3.694	43.79	0.0273524	hypothetical protein {Oryza sativa (japonica cultivar-group);}	TA137810_4577 Exo70 exocyst complex subunit family protein, expressed [Oryza sativa (japonica cultivar-group)]	At5g13150	exocyst subunit EXO70 family protein, leucine zipper-containing protein - Lycopersicon esculentum, EMBL:Z12127 contains Pfam domain PF03081: Exo70 exocyst complex subunit;	RNA.regulation of transcription.unclassified
MZ00004502	BM073344	2.53	9.25	6.085	0.023915	homeodomain leucine-zipper protein Hox7 {Oryza sativa (indica cultivar-group);}	BM073344	NI		RNA.regulation of transcription.unclassified
MZ00022767	TC314545	1.991	1.15	2.169	0.0365185	F-box family protein-like {Oryza sativa (japonica cultivar-group);}	TA125331_4577 F-box family protein-like [Oryza sativa (japonica cultivar-group)]	At2g32570		'RNA.regulation of transcription.unclassified
MZ00031717	TC319879	1.098	1.461	2.788	0.00547428	transcriptional factor B3-like {Oryza sativa (japonica cultivar-group);}	TA96045_4577	At3g19180		'RNA.regulation of transcription.unclassified
MZ00005265	TC286259	1.13	2.665	0.52	0.00591254	putative helix-loop-helix DNA-binding protein {Oryza sativa (japonica cultivar-group);}	TA125071_4577 Putative helix-loop-helix DNA-binding protein [Oryza sativa (japonica cultivar-group)]	At5g43650		'RNA.regulation of transcription.unclassified
MZ00023122	TC292441	1.099	1.016	2.036	0.0182494	transcription factor GAMyb {Oryza sativa (indica cultivar-group);}	TA133877_4577 Transcription factor GAMYB [Oryza sativa (Rice)]	NI		'RNA.regulation of transcription.unclassified
MZ00028493	TC296564	7.763	1.019	11.38	0.0296733	unknown protein {Arabidopsis thaliana;}	TA134681_4577	At4g24660	zinc finger homeobox family protein / ZF-HD homeobox family protein, hypothetical protein T8K22.16, Arabidopsis thalianachromosome II BAC T8K22, PATX:G3184285	RNA.regulation of transcription.zf-HD
MZ00015199	TC193913	2.146	2.625	4.397	0.0146812	putative SC35-like splicing factor SCL30a {Oryza sativa (japonica cultivar-group);}	TA11268_4577999 RNA-binding region RNP-1 [Medicago truncatula (Barrel medic)]	NI		RNA.RNA binding
MZ00056802	AZM5_89697	5.672	3.251	1.688	0.0137027	putative anthocyanidin synthase {Oryza sativa (japonica cultivar-group);}	TA132668_4577 leucoanthocyanidin dioxygenase-like protein [Oryza sativa (japonica cultivar-group)]	At3g11180	oxidoreductase, 2OG-Fe(II) oxygenase family protein, similar to leucoanthocyanidin dioxygenase GB:BAA20143 (Perilla frutescens), Malus domestica, SP:P51091; contains PF03171 2OG-Fe(II) oxygenase superfamily domain	secondary metabolism.flavonoids.anthocyanins
MZ00042610	TC329996	1.135	1.998	2.244	0.03843	{Oryza sativa (japonica cultivar-group);}	TA135002_4577 OSJNBb0115I21.2 protein [Oryza sativa (japonica cultivar-group)]	At1g59960	aldo/keto reductase, putative, similar to NADPH-dependent codeinone reductase GI:6478210 (Papaver somniferum), NAD(P)H dependent 6'-deoxychalcone synthase (Glycine max)(GI:18728)	secondary metabolism.flavonoids.chalcones
MZ00012573	TC329996	0.904	4.428	3.898	0.0432614	{Oryza sativa (japonica cultivar-group);}	TA135002_4577 OSJNBb0115I21.2 protein [Oryza sativa (japonica cultivar-group)]	At1g59960	aldo/keto reductase, putative, similar to NADPH-dependent codeinone reductase GI:6478210 (Papaver somniferum), NAD(P)H dependent 6'-deoxychalcone synthase (Glycine max)(GI:18728)	secondary metabolism.flavonoids.chalcones
MZ00006045	TC257535	2.017	2.993	10.42	0.0447363	putative flavonol glucosyltransferase {Oryza sativa (japonica cultivar-group);}	CO518642 Putative UDP-glycose:flavonoid glycosyltransferase [Oryza sativa (japonica cultivar-group)]	At4g01070	the glycosyltransferase (UGT72B1) is involved in metabolizing xenobiotica (chloroaniline and chlorophenole). Comparison between wild type and knock-out mutant demonstrates the central role of this gene for metabolizing chloroaniline but signifi	secondary metabolism.flavonoids.dihydroflavonols
MZ00027365	TC304707	1.888	3.628	1.885	0.0409778	putative dioxygenase {Oryza sativa (japonica cultivar-group);}	TA129400_4577 Putative ethylene-forming enzyme [Oryza sativa (Rice)]	At1g17020	ATSRG1;SENESCENCE-RELATED GENE 1;oxidoreductase, 2OG-Fe(II) oxygenase family protein, similar to flavonol synthase (Petunia x hybrida)(GI:311658), leucoanthocyanidin dioxygenase (Malus domestica)(SP:P51091); contains PF03171 2OG-Fe(II) oxygenas	secondary metabolism.flavonoids.flavonols
MZ00025380	TC283552	1.303	1.23	3.071	0.0157569	Putative fiddlehead-like protein {Oryza sativa (japonica cultivar-group);}	TA100649_4577 Fiddlehead, putative, expressed [Oryza sativa (japonica cultivar-group)]	At2g26250	FIDDLEHEAD;beta-ketoacyl-CoA synthase family (FIDDLEHEAD) (FDH), identical to GB:AJ010713 (fiddlehead protein)	secondary metabolism.isoprenoids
MZ00023398	TC258981	1.245	2.546	1.147	0.0300532	hypothetical protein [imported] - Arabidopsis thaliana {Arabidopsis thaliana;} ^|^GB|AAB70426.1|2341028|F19P19 Strong similarity to 60S ribosomal protein L17 (gb|X01694). EST gb|AA042332 comes from this gene-TRUNCATED-	DN210606 Ribosomal Pr 117 [Triticum aestivum (Wheat)]	At3g63520	9-cis-epoxycarotenoid dioxygenase / neoxanthin cleavage enzyme / NCED1 / carotenoid cleavage dioxygenase 1 (CCD1), identical to putative 9-cis-epoxy-carotenoid dioxygenase (GI:3096910); contains Pfam profile PF03055: Retinal pigment epithelial	secondary metabolism.isoprenoids.carotenoids.carotenoid cleavage dioxygenase
MZ00052849	CB278144	0.845	2.129	0.784	0.0345442	carotenoid cleavage dioxygenase 1 {Persea americana;}	CB278144 9,10-9',10' carotenoid cleavage dioxygenase 1 [Zea mays (Maize)]	At3g63520		secondary metabolism.isoprenoids.carotenoids.carotenoid cleavage dioxygenase
MZ00029468	AZM5_6691	1.395	2.041	3.409	0.0232149	putative geranylgeranyl diphosphate synthase {Oryza sativa (japonica cultivar-group);}	TA56461_4530 Putative geranylgeranyl diphosphate synthase [Oryza sativa (japonica cultivar-group)]	At4g36810	geranylgeranyl pyrophosphate synthase (GGPS1) / GGPP synthetase / farnesyltranstransferase, identical to GI:413730 to geranylgeranyl pyrophosphate synthase, chloroplast precursor GB:P34802 from (Arabidopsis thaliana) synonymous with farnesyltra	secondary metabolism.isoprenoids.mevalonate pathway.geranylgeranyl pyrophosphate synthase
MZ00014388	TC292224	1.192	1.365	2.146	0.0373775	Putative hydroxymethylglutaryl coenzyme A synthase {Oryza sativa (japonica cultivar-group);}	TA113528_4577 Putative hydroxymethylglutaryl coenzyme A synthase [Oryza sativa (japonica cultivar-group)]	At4g11820	hydroxymethylglutaryl-CoA synthase / HMG-CoA synthase / 3-hydroxy-3-methylglutaryl coenzyme A synthase, identical to Hydroxymethylglutaryl-CoA synthase (EC 4.1.3.5) (HMG-CoA synthase) (3-hydroxy-3-methylglutaryl coenzyme A synthase) (Swiss-Prot	secondary metabolism.isoprenoids.mevalonate pathway.HMG-CoA synthase
MZ00014390	TC304016	2.093	1.713	3.156	0.0337078	putative hydroxymethylglutaryl coenzyme A synthase {Oryza sativa (japonica cultivar-group);}	TA24884_4558 Putative hydroxymethylglutaryl coenzyme A synthase [Oryza sativa (japonica cultivar-group)]	At4g11820		secondary metabolism.isoprenoids.mevalonate pathway.HMG-CoA synthase
MZ00018292	TC314265	1.838	2.295	1.546	0.0278285	Similar to beta-amyrin synthase {Oryza sativa (japonica cultivar-group);}	TA134503_4577 Cycloartenol synthase, putative, expressed [Oryza sativa (japonica cultivar-group)]	At1g78950	beta-amyrin synthase, putative, similar to beta-Amyrin Synthase GI:3688600 from (Panax ginseng) and GI:8918271 from (Pisum sativum)	secondary metabolism.isoprenoids.terpenoids
MZ00021096	TC254835	1.196	2.499	1.591	0.0426461	putative NADPH-cytochrome P450 oxydoreductase isoform 3 {Oryza sativa (japonica cultivar-group);}	TA133834_4577 Putative NADPH-cytochrome P450 oxydoreductase isoform 3 [Oryza sativa (japonica cultivar-group)]	At4g24520	NADPH-cytochrome p450 reductase, putative / NADPH-ferrihemoprotein reductase, putative, similar to NADPH-ferrihemoprotein reductase NADPH-cytochrome P450 oxydoreductase isoform 1 (Populus balsamifera subsp. trichocarpa x Populus deltoides) GI:1	secondary metabolism.phenylpropanoids
MZ00032531	TC268472	1.063	2.027	1.184	0.0305775	putative NADPH-cytochrome P450 oxydoreductase isoform 3 {Oryza sativa (japonica cultivar-group);}	CA403662 Putative NADPH-cytochrome P450 oxydoreductase isoform 3 [Oryza sativa (japonica cultivar-group)]	At4g30210	NADPH-cytochrome p450 reductase, putative / NADPH-ferrihemoprotein reductase, putative, similar to NADPH-cytochrome P450 oxydoreductase from (Populus balsamifera subsp. trichocarpa x Populus deltoides) GI:13183564, GI:13183566 or NADPH-cytochr	secondary metabolism.phenylpropanoids
MZ00031410	TC308189	1.626	1.258	5.52	0.0315005	putative o-methyltransferase ZRP4 {Oryza sativa (japonica cultivar-group);}	TA145869_4577 O-methyltransferase ZRP4 [Zea mays (Maize)]	At4g35160	O-methyltransferase family 2 protein, similar to caffeic acid O-methyltransferase, Pinus taeda, gb:U39301O-methyltransferase family 2 protein, similar to caffeic acid O-methyltransferase, Pinus taeda, gb:U39301	secondary metabolism.phenylpropanoids
MZ00036696	BG841054	1.988	1.123	8.688	0.0317557	putative cinnamoyl-CoA reductase {Oryza sativa (japonica cultivar-group);}	BG841054 Putative cinnamoyl-CoA reductase [Oryza sativa (japonica cultivar-group)]	At5g58490	cinnamoyl-CoA reductase family, similar to cinnamoyl-CoA reductase from Pinus taeda (GI:17978649), Eucalyptus gunnii (GI:2058311)	secondary metabolism.phenylpropanoids
MZ00021928	TC331728	1.009	8.05	1.991	0.00737988	cinnamyl-alcohol dehydrogenase, putative {Oryza sativa (japonica cultivar-group);}	TA154328_4577 Mannitol dehydrogenase, putative [Oryza sativa (japonica cultivar-group)]	At4g37970	mannitol dehydrogenase, putative, similar to ELI3-2 (SP:Q02972), sinapyl alcohol dehydrogenase (Populus tremuloides) (gi:14279694); contains Pfam zinc-binding dehydrogenase domain PF00107	secondary metabolism.phenylpropanoids.lignin biosynthesis.CAD
MZ00000781	TC335387	4.656	2.559	1.678	0.00198772	putative caffeoyl-CoA O-methyltransferase 1 {Oryza sativa (japonica cultivar-group);}	TA148638_4577 Putative caffeoyl-CoA O-methyltransferase 1 [Oryza sativa (japonica cultivar-group)]	At4g34050	caffeoyl-CoA 3-O-methyltransferase, putative, nearly identical to GI:2960356 (Populus balsamifera subsp. trichocarpa), GI:684942 (Medicago sativa subsp. sativa) isoform contains a GT-TG intron which removes an internal segment of the protein. o	secondary metabolism.phenylpropanoids.lignin biosynthesis.CCoAOMT
MZ00041811	TC285907	3.109	1.246	4.612	0.0466388	putative caffeoyl-CoA O-methyltransferase 1 {Oryza sativa (japonica cultivar-group);}	TA121578_4577 Putative caffeoyl-CoA O-methyltransferase 1 [Oryza sativa (japonica cultivar-group)]	At4g34050	caffeoyl-CoA 3-O-methyltransferase, putative, nearly identical to GI:2960356 (Populus balsamifera subsp. trichocarpa), GI:684942 (Medicago sativa subsp. sativa) isoform contains a GT-TG intron which removes an internal segment of the protein. o	secondary metabolism.phenylpropanoids.lignin biosynthesis.CCoAOMT
MZ00014292	TC296352	1.32	1.012	2.36	0.00803358	Phenylalanine ammonia-lyase (EC 4.3.1.5). {Oryza sativa;}	TA101921_4577 Phenylalanine ammonia-lyase [Oryza sativa (Rice)]	At3g10340	phenylalanine ammonia-lyase, putative, similar to phenylalanine ammonia-lyase GB:S48726 (Petroselinum crispum)	secondary metabolism.phenylpropanoids.lignin biosynthesis.PAL
MZ00013639	TC328229	1.067	1.477	4.831	0.0157488	calcium-binding protein {Zea mays;}	TA106524_4577 Calcium-binding protein precursor [Zea mays (Maize)]	At1g56340	CALRETICULIN 1;calreticulin 1 (CRT1), identical to calreticulin (crt1) GI:2052379 (Arabidopsis thaliana) or similar to calreticulin 2 (CRT2) [Arabidopsis thaliana] (TAIR:At1g09210.1); similar to calreticulin [Beta vulgaris subsp. vulgaris] (GB	signalling.calcium
MZ00041493	TC313421	1.126	1.046	4.069	0.00628578	putative calcium-dependent protein kinase {Oryza sativa (japonica cultivar-group);}	TA115984_4577 Putative calcium-dependent protein kinase [Oryza sativa (japonica cultivar-group)]	At1g74740	CDPK1A;calcium-dependent protein kinase, putative / CDPK, putative, similar to calcium-dependent protein kinase (Arabidopsis thaliana) gi:604880:dbj:BAA04829; contains protein kinase domain, Pfam:PF00069; contains EF hand domain (calcium-bindin	signalling.calcium
MZ00028085	TC288012	1.192	1.822	3.649	0.044156	expressed protein {Oryza sativa (japonica cultivar-group);}	TA124949_4577 IQ calmodulin-binding motif family protein, expressed [Oryza sativa (japonica cultivar-group)]	At3g22190	calmodulin-binding family protein, contains Pfam profile PF00612: IQ calmodulin-binding motif	signalling.calcium
MZ00034190	TC281847	1.423	2.513	8.429	0.0284144	putative calcium-dependent protein kinase {Oryza sativa (japonica cultivar-group);}	TA115985_4577 Putative calcium-dependent protein kinase [Oryza sativa (japonica cultivar-group)]	At3g57530	calcium-dependent protein kinase, putative / CDPK, putative, similar to calmodulin-domain protein kinase CDPK isoform 7 (Arabidopsis thaliana) gi:1399277:gb:AAB03247	signalling.calcium
MZ00014037	TC296477	0.798	1.037	3.223	0.00754929	putative Avr9/Cf-9 rapidly elicited protein 31 {Oryza sativa (japonica cultivar-group);}	AY105952 Putative Avr9/Cf-9 rapidly elicited protein 31 [Oryza sativa (japonica cultivar-group)]	At4g20780	calcium-binding protein, putative, similar to SP:Q09011 Calcium-binding protein CAST {Solanum tuberosum}; contains INTERPRO:IPR002048 calcium-binding EF-hand domain	signalling.calcium
MZ00036168	TC309009	0.744	1.291	2.276	0.0171783	calcineurin B-like protein 6 {Oryza sativa (japonica cultivar-group);}	TA116148_4577 Calcineurin B-like protein 3, putative, expressed [Oryza sativa (japonica cultivar-group)]	At4g26570	calcineurin B-like protein 3 (CBL3), identical to calcineurin B-like protein 3 (GI:22136404) (Arabidopsis thaliana) or calcineurin B-like protein 3 (CBL3), identical to calcineurin B-like protein 3 (GI:22136404) (Arabidopsis thaliana)	signalling.calcium
MZ00015787	TC280355	2.072	2.433	25.19	0.0142072	{Oryza sativa (japonica cultivar-group);}	TA99231_4577 OSJNBa0032F06.6 protein [Oryza sativa (japonica cultivar-group)]	At4g27790	calcium-binding EF hand family protein, contains INTERPRO:IPR002048 calcium-binding EF-hand domain	signalling.calcium
MZ00046401	AZM5_17182	1.232	4.488	1.146	0.037338	putative CLB1 protein {Oryza sativa (japonica cultivar-group);}	EC591243 Putative CLB1 protein [Oryza sativa (japonica cultivar-group)]	At5g04220	C2 domain-containing protein (sytC), GC donor splice site at exon 3; similar to Ca2+-dependent lipid-binding protein (CLB1) GI:2789434 from (Lycopersicon esculentum) or C2 domain-containing protein (sytC), GC donor splice site at exon 3; simil	signalling.calcium
MZ00040765	NP669950	3.781	4.252	20.88	0.0492197	putative polcalcin Phl p 7 (Calcium-binding pollen allergen Phl p 7) (P7) {Oryza sativa (japonica cultivar-group);} ^|^GB|BAD13150.1|45736119|AP005524 putative polcalcin Phl p 7 (Calcium-binding pollen aller-TRUNCATED-	AY106010 Putative polcalcin Phl p 7 [Oryza sativa (japonica cultivar-group)]	At5g17480	polcalcin, putative / calcium-binding pollen allergen, putative, similar to polcalcin Bra r 2/Bra n 2 (Calcium-binding pollen allergen Bra r 2/Bra n 2) SP:Q39406 from (Brassica napus)	signalling.calcium
MZ00031349	TC305725	1.721	1.42	6.567	0.0136355	putative polcalcin Phl p 7 (Calcium-binding pollen allergen Phl p 7) (P7) {Oryza sativa (japonica cultivar-group);}	TA144827_4577 Putative polcalcin Phl p 7 [Oryza sativa (japonica cultivar-group)]	At5g17480	polcalcin, putative / calcium-binding pollen allergen, putative, similar to polcalcin Bra r 2/Bra n 2 (Calcium-binding pollen allergen Bra r 2/Bra n 2) SP:Q39406 from (Brassica napus)	signalling.calcium
MZ00016926	TC310514	2.694	3.666	23.61	0.0281611	putative calcium-dependent protein kinase {Oryza sativa (japonica cultivar-group);}	TA132138_4577 Putative calcium-dependent protein kinase [Oryza sativa (japonica cultivar-group)]	At5g19450	calcium-dependent protein kinase 19 (CDPK19), identical to calcium-dependent protein kinase (Arabidopsis thaliana) gi:836942:gb:AAA67655 or calcium-dependent protein kinase 19 (CDPK19), identical to calcium-dependent protein kinase (Arabidopsi	signalling.calcium
MZ00031906	BG837710	2.078	2.776	1.866	0.0087474	putative calcium binding protein {Oryza sativa (japonica cultivar-group);}	BG837710 Putative calcium binding protein [Oryza sativa (japonica cultivar-group)]	At5g37770	touch-responsive protein / calmodulin-related protein 2, touch-induced (TCH2), identical to calmodulin-related protein 2,touch-induced SP:P25070 from (Arabidopsis thaliana)	signalling.calcium
MZ00041362	TC309073	1.217	1.416	5.792	0.00772589	putative Avr9/Cf-9 rapidly elicited protein {Oryza sativa (japonica cultivar-group);}	TA122091_4577 Putative Avr9/Cf-9 rapidly elicited protein 31 [Oryza sativa (japonica cultivar-group)]	At5g44460	calcium-binding protein, putative, similar to SP:Q09011 Calcium-binding protein CAST {Solanum tuberosum}; contains INTERPRO:IPR002048 calcium-binding EF-hand domain	signalling.calcium
MZ00040728	NP663479|AY112482.1|AY112482.1	1.567	2.065	2.432	0.0140493	calnexin - maize (fragment) {Zea mays;} ^|^GB|CAA54678.1|1181331|ZMCNXRNA calnexin {Zea mays;}	TA98829_4577 Calnexin [Zea mays (Maize)]	At5g61790	calnexin 1 (CNX1), identical to calnexin homolog 1, Arabidopsis thaliana, EMBL:AT08315 (SP:P29402)	signalling.calcium
MZ00024717	TC315199	0.739	0.931	2.06	0.00846966	GTPase activating protein-like {Oryza sativa (japonica cultivar-group);}	TA119095_4577 GTPase activating protein-like [Oryza sativa (japonica cultivar-group)]	At2g43490		signalling.G-proteins
MZ00013298	TC298796	1.531	1.552	13.8	0.00961476	putative {Nicotiana tabacum;}	TA139711_4577 Putative small GTP-binding protein [Arabidopsis thaliana (Mouse-ear cress)]	At2g44610	Ras-related GTP-binding protein, putative, similar to GTP-binding protein GI:623586 from (Nicotiana tabacum) ; contains an ADP-ribosylation factors family signature for proteins involved in protein trafficking	signalling.G-proteins
MZ00012645	CF629816	2.838	4.527	41.23	0.00519227	putative Rho GDP-dissociation inhibitor {Oryza sativa (japonica cultivar-group);}	CF629816 Putative Rac GDP-dissociation inhibitor 1 [Oryza sativa (japonica cultivar-group)]	At3g07880	Rho GDP-dissociation inhibitor family protein, similar to SP:P52565 Rho GDP-dissociation inhibitor 1 (Rho GDI 1) (Rho-GDI alpha) {Homo sapiens}; contains Pfam profile PF02115: RHO protein GDP dissociation inhibitor	signalling.G-proteins
MZ00041964	TC329872	0.949	0.863	3.069	0.0156911	Rop2 small GTP binding protein {Zea mays;}	TA7824_4577999 Rac-like GTP-binding protein 6 [Oryza sativa (Rice)]	At3g51300	Pollen-specific Rop GTPase, member of the Rho family of small GTP binding proteins, interacts with RIC3 and RIC4 to control tip growth in pollen tubes.	signalling.G-proteins
MZ00026935	TC272970	4.624	3.037	17.94	0.0221794	GDP dissociation inhibitor [imported] - Arabidopsis thaliana {Arabidopsis thaliana;} ^|^GB|AAM47344.1|21360457|AY113036 At2g44100/F6E13.23 {Arabidopsis thaliana;} ^|^GB|AAK91434.1|15215778|AY050418 At2g44100-TRUNCATED-	TA126369_4577 Rab GDP dissociation inhibitor alpha, putative, expressed [Oryza sativa (japonica cultivar-group)]	At3g59920	Rab GDP dissociation inhibitor (GDI2), identical to Rab GDP dissociation inhibitor AtGDI2 (Arabidopsis thaliana) GI:2446981	signalling.G-proteins
MZ00026390	TC279581	1.645	1.333	2.102	0.00809687	Guanine nucleotide-binding protein subunit beta. {Zea mays;}	TA116000_4577 Guanine nucleotide-binding protein subunit beta [Zea mays (Maize)]	At4g34460	guanine nucleotide-binding protein beta subunit (GB1) / GTP-binding protein beta subunit (AGB1) / transducin, contains 7 WD-40 repeats (PF00400); identical to Guanine nucleotide-binding protein beta subunit.SP:P49177 (Arabidopsis thaliana); Wei	signalling.G-proteins
MZ00006799	OGUJN19TV	1.236	1.823	9.292	0.00603011	putative phi-1 {Oryza sativa (japonica cultivar-group);}	TA22841_4558 Putative phi-1 [Oryza sativa (japonica cultivar-group)]	At4g08950	phosphate-responsive protein, putative (EXO), similar to phi-1 (phosphate-induced gene) (Nicotiana tabacum) GI:3759184; contains Pfam profile PF04674: Phosphate-induced protein 1 conserved region	signalling.in sugar and nutrient physiology
MZ00041757	TC322599	0.738	7.472	1.189	0.00090136	putative low molecular mass early light-induced protein,chloroplast precursor (ELIP) {Oryza sativa (japonica cultivar-group);}	TA107678_4577 Putative low molecular mass early light-induced protein,chloroplast [Oryza sativa (japonica cultivar-group)]	At4g14690	chlorophyll A-B binding family protein / early light-induced protein, putative, strong similarity to early light-induced protein; ELIP (Arabidopsis thaliana) GI:1872544; contains Pfam profile: PF00504 chlorophyll A-B binding protein	signalling.light
MZ00017130	TC287619	1.118	0.948	4.087	0.0440238	putative mitogen-activated protein kinase {Oryza sativa (japonica cultivar-group);}	TA19321_4577999 putative mitogen-activated protein kinase [Oryza sativa (japonica cultivar-group)]	At2g42880	mitogen-activated protein kinase, putative / MAPK, putative (MPK20), mitogen-activated protein kinase (MAPK)(AtMPK20), PMID:12119167	signalling.MAP kinases
MZ00017147	TC261354	1.797	1.397	2.09	0.0191932	putative mitogen-activated protein kinase wjumk1 {Oryza sativa (japonica cultivar-group);}	TA122533_4577 Mitogen-activated protein kinase 8 [Oryza sativa (Rice)]	NI		signalling.MAP kinases
MZ00018297	TC303337	0.805	0.846	4.16	0.0128191	putative receptor-like protein kinase {Oryza sativa (japonica cultivar-group);}	TA137047_4577 Putative receptor-like protein kinase [Oryza sativa (japonica cultivar-group)]	At5g28680	protein kinase family protein, contains protein kinase domain, Pfam:PF00069	signalling.receptor kinases.Catharanthus roseus-like RLK1
MZ00002334	AZM3_44615	0.991	1.488	2.523	0.0454165	putative lectin-like protein kinase {Oryza sativa (japonica cultivar-group);}	TA41560_4530 Protein kinase domain, putative [Oryza sativa (japonica cultivar-group)]	At5g10530	lectin protein kinase, putative, similar to receptor lectin kinase 3 (Arabidopsis thaliana) gi:4100060:gb:AAD00733; contains protein kinase domain, Pfam:PF00069; contains legume lectins alpha and beta domains, Pfam:PF00138 and Pfam:PF00139	signalling.receptor kinases.legume-lectin
MZ00013557	TC304098	0.519	0.86	3.107	0.0269948	NA	TA107180_4577 Putative receptor-like protein kinase [Oryza sativa (japonica cultivar-group)]	NI		signalling.receptor kinases.leucine rich repeat VI
MZ00017606	TC273887	0.78	0.943	2.832	0.0150623	putative LRR receptor-like kinase 2 {Oryza sativa (japonica cultivar-group);}	TA125414_4577 Putative LRR receptor-like kinase 2 [Oryza sativa (japonica cultivar-group)]	At1g17230	leucine-rich repeat family protein / protein kinase family protein, contains protein kinase domain, Pfam:PF00069; contains leucine-rich repeats, Pfam:PF00560	signalling.receptor kinases.leucine rich repeat XI
MZ00031391	TC308990	1.073	2.213	1.243	0.0493696	putative protein kinase Xa21 {Oryza sativa (japonica cultivar-group);}	TA148661_4577 Hypothetical protein P0637D03.33 [Oryza sativa (japonica cultivar-group)]	At3g47570	leucine-rich repeat transmembrane protein kinase, putative, protein kinase Xa21 - Oryza sativa, PIR:A57676	signalling.receptor kinases.leucine rich repeat XII
MZ00024338	TC296061	1.211	1.24	8.048	0.0493286	Putative DNA cytosine methyltransferase MET2a {Oryza sativa (japonica cultivar-group);}	TA111630_4577 Protein kinase [Medicago truncatula (Barrel medic)]	At3g24550	protein kinase family protein, contains Pfam domain PF00069: Protein kinase domain	signalling.receptor kinases.proline extensin like
MZ00002260	AZM5_90201	0.484	2.776	0.455	0.0455525	putative wall-associated serine/threonine kinase {Oryza sativa (japonica cultivar-group);}	TA60776_4530 Wall-associated kinase-like [Oryza sativa (japonica cultivar-group)]	At1g21240	WALL ASSOCIATED KINASE 3;wall-associated kinase, putative, similar to wall-associated kinase 1 (Arabidopsis thaliana) GI:3549626; expressed in leaves and stems & induced by salicylic acid or INA (PMID:10380805)	signalling.receptor kinases.wall associated kinase
MZ00027829	TC307638	1.948	2.702	8.64	0.0183955	putative stress-induced protein sti1 {Oryza sativa (japonica cultivar-group);}	TA119180_4577 Putative stress-induced protein sti1 [Oryza sativa (japonica cultivar-group)]	At1g12270	stress-inducible protein, putative, similar to sti (stress inducible protein) (Glycine max) GI:872116; contains Pfam profile PF00515 TPR Domain	stress
MZ00003325	TC323031	0.487	1.645	2.046	0.00838047	thaumatin-like protein {Triticum aestivum;}	TA156301_4577 Pathogenesis-related protein 5 [Zea mays subsp. parviglumis (Balsas teosinte)]	At4g11650	osmotin-like protein (OSM34), nearly identical to SP:P50700:OSL3_ARATH Osmotin-like protein OSM34 precursor {Arabidopsis thaliana}; contains Pfam profile PF00314: Thaumatin family	stress.abiotic
MZ00026192	TC304755	1.475	3.514	5.235	0.027968	putative peroxidase {Oryza sativa (japonica cultivar-group);}	TA20685_4577999 Class III peroxidase 70 precursor [Oryza sativa (japonica cultivar-group)]	At1g05260	RCI3A;PEROXIDASE PRECURSOR;RARE COLD INDUCIBLE GENE 3;peroxidase 3 (PER3) (P3) / rare cold-inducible protein (RCI3A) (PRC), identical to SP:O23044 Peroxidase 3 precursor (EC 1.11.1.7) (Atperox P3) (Rare cold inducible protein) (RCI3A) (ATPRC) {	stress.abiotic.cold
MZ00046749	AZM5_9129	1.644	2.59	4.033	0.0078325	putative peroxidase {Oryza sativa (japonica cultivar-group);}	TA122262_4577 Class III peroxidase 70 precursor [Oryza sativa (japonica cultivar-group)]	At1g05260	RCI3A;PEROXIDASE PRECURSOR;RARE COLD INDUCIBLE GENE 3;peroxidase 3 (PER3) (P3) / rare cold-inducible protein (RCI3A) (PRC), identical to SP:O23044 Peroxidase 3 precursor (EC 1.11.1.7) (Atperox P3) (Rare cold inducible protein) (RCI3A) (ATPRC) {	stress.abiotic.cold
MZ00028578	TC302630	2.57	1.087	6.188	0.0204262	unknown protein {Oryza sativa (japonica cultivar-group);}	TA135727_4577 Hypothetical protein OSJNBa0013M12.6 [Oryza sativa (Rice)]	At3g05890	RARE-COLD-INDUCIBLE 2B;hydrophobic protein (RCI2B) / low temperature and salt responsive protein (LTI6B), identical to SP:Q9ZNS6 Hydrophobic protein RCI2B (Low temperature and salt responsive protein LTI6B) {Arabidopsis thaliana}	stress.abiotic.cold
MZ00020079	TC333696	2.824	8.139	10.81	0.0137401	NA	TA137736_4577 Cold regulated protein [Triticum aestivum (Wheat)]	NI		stress.abiotic.cold
MZ00037827	CB278291	2.025	1.544	2.623	0.0341144	OJ1027_G06.13 gene product {Oryza sativa (japonica cultivar-group);}	CB278291 Putative ERD4 protein [Oryza sativa (japonica cultivar-group)]	At1g30360	early-responsive to dehydration stress protein (ERD4), nearly identical to ERD4 protein (early-responsive to dehydration stress) (Arabidopsis thaliana) GI:15375406; contains Pfam profile PF02714: Domain of unknown function DUF221	stress.abiotic.drought/salt
MZ00038553	CD952060	2.051	1.659	4.766	0.0384344	putative ERD4 protein {Oryza sativa (japonica cultivar-group);}	CD952060 Putative ERD4 protein [Oryza sativa (japonica cultivar-group)]	At1g30360	early-responsive to dehydration stress protein (ERD4), nearly identical to ERD4 protein (early-responsive to dehydration stress) (Arabidopsis thaliana) GI:15375406; contains Pfam profile PF02714: Domain of unknown function DUF221	stress.abiotic.drought/salt
MZ00023412	TC289349	1.565	1.362	2.067	0.0374267	22 kDa drought-inducible protein {Saccharum hybrid cultivar;}	TA102353_4577	NI		stress.abiotic.drought/salt
MZ00017448	TC273536	2.481	4.501	13.79	0.0164752	heat shock protein 17.2 - maize {Zea mays;} ^|^GB|CAA46641.1|22335|ZMHSP172 heat shock protein 17.2 {Zea mays;}	TA117785_4577 Heat shock protein 16.9 [Pennisetum americanum (Pearl millet)]	At1g07400	17.6 kDa class I heat shock protein (HSP17.6A-CI), similar to 17.5 kDa class I heat shock protein SP:P04793 from (Glycine max)17.8 kDa class I heat shock protein (HSP17.8-CI), similar to 17.5 kDa class I heat shock protein S	stress.abiotic.heat
MZ00017449	TC273537	2.866	10.35	49.56	0.00811438	small heat-shock protein class I, 18.6K - common sunflower {Helianthus annuus;} ^|^GB|AAB63310.1|1235896|HAU46544 18.6 kDa heat-shock protein {Helianthus annuus;}	TA117787_4577 Heat shock protein 16.9 [Pennisetum americanum (Pearl millet)]	At1g07400	17.6 kDa class I heat shock protein (HSP17.6A-CI), similar to 17.5 kDa class I heat shock protein SP:P04793 from (Glycine max)17.8 kDa class I heat shock protein (HSP17.8-CI), similar to 17.5 kDa class I heat shock protein S	stress.abiotic.heat
MZ00023387	TC268849	1.383	1.364	3.835	0.0223264	heat shock protein 17.9 {Pennisetum glaucum;}	TA104886_4577 17.4 kDa class I heat shock protein 3 [Oryza sativa (Rice)]	At1g07400	17.6 kDa class I heat shock protein (HSP17.6A-CI), similar to 17.5 kDa class I heat shock protein SP:P04793 from (Glycine max)17.8 kDa class I heat shock protein (HSP17.8-CI), similar to 17.5 kDa class I heat shock protein S	stress.abiotic.heat
MZ00013921	TC283598	0.937	1.857	3.647	0.0438597	putative HSP70 {Oryza sativa (japonica cultivar-group);}	TA99291_4577 DnaK protein, putative [Oryza sativa (japonica cultivar-group)]	At1g16030	HSP70B;heat shock protein 70, putative / HSP70, putative, similar to heat shock protein hsp70 GI:1771478 from (Pisum sativum)	stress.abiotic.heat
MZ00038036	TC283598	1.486	1.067	2.318	0.0460612	putative HSP70 {Oryza sativa (japonica cultivar-group);}	TA99291_4577 DnaK protein, putative [Oryza sativa (japonica cultivar-group)]	At1g16030	HSP70B;heat shock protein 70, putative / HSP70, putative, similar to heat shock protein hsp70 GI:1771478 from (Pisum sativum)	stress.abiotic.heat
MZ00019734	TC310646	0.968	2.494	3.053	0.0374611	putative heat shock protein 70 {Zea mays;}	TA104215_4577	At1g16030	HSP70B;heat shock protein 70, putative / HSP70, putative, similar to heat shock protein hsp70 GI:1771478 from (Pisum sativum)	stress.abiotic.heat
MZ00031854	TC216069	1.767	2.728	8.494	0.0151689	heat shock protein 17.2 - maize {Zea mays;} ^|^GB|CAA46641.1|22335|ZMHSP172 heat shock protein 17.2 {Zea mays;}	TA117782_4577 17.3 kDa class I heat shock protein [Glycine max (Soybean)]	At1g53540	17.6 kDa class I small heat shock protein (HSP17.6C-CI) (AA 1-156), identical to (17.6 kDa class I heat shock protein (HSP 17.6) (AA 1-156)(SP:P13853) (GI:4376161) (Arabidopsis thaliana) (Nucleic Acids Res. 17 (19), 7995 (1989))	stress.abiotic.heat
MZ00035260	TC295351	1.518	2.289	3.121	0.00559635	putative 17.8 kDa class II heat shock protein {Oryza sativa (japonica cultivar-group);}	TA122153_4577 Putative 17.8 kDa class II heat shock protein [Oryza sativa (japonica cultivar-group)]	At1g54050	17.4 kDa class III heat shock protein (HSP17.4-CIII), contains Pfam profile: PF00011 Hsp20/alpha crystallin family; identified as class CIII in Scharf, K-D., et al,Cell Stress & Chaperones (2001) 6: 225-237.	stress.abiotic.heat
MZ00023395	TC308274	3.542	4.24	16.91	0.00176622	17.4 kDa class I heat shock protein 3. {Oryza sativa;}	TA128978_4577 17.4 kDa class I heat shock protein 3 [Oryza sativa (Rice)]	At1g59860	17.6 kDa class I heat shock protein (HSP17.6A-CI), similar to 17.5 kDa class I heat shock protein SP:P04793 from (Glycine max)17.8 kDa class I heat shock protein (HSP17.8-CI), similar to 17.5 kDa class I heat shock protein S	stress.abiotic.heat
MZ00020337	TC200341	1.737	3.214	4.197	0.0107503	hypothetical protein F15I1.13 [imported] - Arabidopsis thaliana {Arabidopsis thaliana;} ^|^GB|AAD25777.1|4587546|F15I1 Belongs to the PF|00011 Hsp20/alpha crystallin family. EST gb|W4312 comes from this gene. {Arabidopsis thaliana;} ^|^GB|BAC43657.1|26453162|AK119081 unknown protein {Arabidopsis thaliana;} ^|^GB|AAK15557.1|13194790|AF348586 putative heat-shock protein {Arabidopsis thaliana;}	CO449312 Putative 17.8 kDa class II heat shock protein [Oryza sativa (japonica cultivar-group)]	At2g29500	17.6 kDa class I small heat shock protein (HSP17.6B-CI), contains Pfam PF00011: Hsp20/alpha crystallin family; identified in Scharf, K-D., et al, Cell Stress & Chaperones (2001) 6: 225-237.	stress.abiotic.heat
MZ00035042	AI065909	1.657	4.112	19.55	0.0071695	Class I heat shock protein (Fragment). {Glycine max;} ^|^PIR|A02923|HHSY34 heat shock protein 34 - soybean (fragment) {Glycine max;} ^|^GB|CAA25580.1|829265|GMHSP1 unnamed protein product; hps 6834 3'''' region (aa 80-153) (1 is 2nd base in codon) {Glycine max;}	AI065909 17.3 kDa class I heat shock protein [Arachis hypogaea (Peanut)]	At2g29500	17.6 kDa class I small heat shock protein (HSP17.6B-CI), contains Pfam PF00011: Hsp20/alpha crystallin family; identified in Scharf, K-D., et al, Cell Stress & Chaperones (2001) 6: 225-237.	stress.abiotic.heat
MZ00029051	TC296418	3.93	9.404	3.38	0.0291501	unknown protein {Oryza sativa (japonica cultivar-group);}	TA133173_4577 Hypothetical protein OJ1187_E11.20 [Oryza sativa (japonica cultivar-group)]	At2g42750	DNAJ heat shock N-terminal domain-containing protein, low similarity to GFA2 (Arabidopsis thaliana) GI:21429604; contains Pfam profile PF00226: DnaJ domain	stress.abiotic.heat
MZ00021295	TC285171	1.073	1.357	2.072	0.0489132	putative P58IPK {Oryza sativa (japonica cultivar-group);}	TA121460_4577 Putative P58IPK [Oryza sativa (japonica cultivar-group)]	At3g08910	DNAJ heat shock protein, putative, similar to SP:P25685 DnaJ homolog subfamily B member 1 (Heat shock 40 kDa protein 1) {Homo sapiens}; contains Pfam profile PF00226: DnaJ domain	stress.abiotic.heat
MZ00030551	AZM5_2166	6.55	12.63	39.08	0.0197319	high molecular weight heat shock protein {Malus x domestica;}	TA21636_3635 DnaK protein, putative [Oryza sativa (japonica cultivar-group)]	At3g09440	heat shock cognate 70 kDa protein 3 (HSC70-3) (HSP70-3), identical to SP:O65719 Heat shock cognate 70 kDa protein 3 (Hsc70.3) {Arabidopsis thaliana}	stress.abiotic.heat
MZ00056886	AZM5_2166	6.79	14.23	72.41	0.00987377	high molecular weight heat shock protein {Malus x domestica;}	TA21636_3635 DnaK protein, putative [Oryza sativa (japonica cultivar-group)]	At3g09440	heat shock cognate 70 kDa protein 3 (HSC70-3) (HSP70-3), identical to SP:O65719 Heat shock cognate 70 kDa protein 3 (Hsc70.3) {Arabidopsis thaliana}	stress.abiotic.heat
MZ00041287	CA404511	2.699	2.893	6.156	0.0323961	heat shock protein 70 {Zea mays;}	CA404511 Putative hsp70 [Oryza sativa (japonica cultivar-group)]	At3g12580	HSP70;heat shock protein 70, putative / HSP70, putative, strong similarity to heat shock protein GI:425194 (Spinacia oleracea)	stress.abiotic.heat
MZ00013234	T15309	1.545	2.227	3.662	0.0416829	low molecular mass heat shock protein Oshsp18.0 {Oryza sativa (japonica cultivar-group);}	T15309 17.4 kDa class I heat shock protein 3 [Oryza sativa (Rice)]	At3g46230		stress.abiotic.heat
MZ00029946	TC297574	8.323	19.22	139.9	0.0303989	hypothetical protein {Oryza sativa (japonica cultivar-group);}	TA138395_4577 Hypothetical protein (Hsp20/alpha crystallin family protein, expressed) (Low molecular weight heat shock protein (Clone Hsp22.3)- soybean) [Oryza sativa (japonica cultivar-group)]	At4g10250	22.0 kDa ER small heat shock protein (HSP22.0-ER), identical to endomembrane-localized small heat shock protein GI:511795 from (Arabidopsis thaliana)	stress.abiotic.heat
MZ00047150	AZM5_144611	2.507	2.395	9.732	0.0372268	{Oryza sativa (japonica cultivar-group);}	TA137928_4577 OSJNBa0027P08.9 protein [Oryza sativa (japonica cultivar-group)]	At4g10250	22.0 kDa ER small heat shock protein (HSP22.0-ER), identical to endomembrane-localized small heat shock protein GI:511795 from (Arabidopsis thaliana)	stress.abiotic.heat
MZ00005881	BQ538442	1.453	1.479	4.907	0.0386542	{Oryza sativa (japonica cultivar-group);}	TA138868_4577 OSJNBa0027P08.9 protein [Oryza sativa (japonica cultivar-group)]	At4g10250	22.0 kDa ER small heat shock protein (HSP22.0-ER), identical to endomembrane-localized small heat shock protein GI:511795 from (Arabidopsis thaliana)	stress.abiotic.heat
MZ00006258	TC284463	2.163	4.314	7.092	0.00813107	putative heat shock factor RHSF2 {Oryza sativa (japonica cultivar-group);}	TA133977_4577 Putative heat shock factor RHSF2 [Oryza sativa (japonica cultivar-group)]	At4g11660	heat shock factor protein 7 (HSF7) / heat shock transcription factor 7 (HSTF7), identical to heat shock factor protein 7 (HSF7) SP:Q9T0D3 from (Arabidopsis thaliana)	stress.abiotic.heat
MZ00029816	TC283096	14.19	20.32	83.94	0.00452846	heat shock protein 26 {Zea mays;}	TA131888_4577 Heat shock protein 26 [Zea mays (Maize)]	At4g27670	25.3 kDa small heat shock protein, chloroplast precursor (HSP25.3-P), identical to small heat shock protein, chloroplast precursor SP:P31170 from (Arabidopsis thaliana); identified in Scharf, K-D., et al,Cell Stress & Chaperones (2001) 6: 225-2	stress.abiotic.heat
MZ00026493	AZM5_1074	2.588	2.172	7.455	0.00940403	putative selenium binding protein {Zea mays;}	TA4823_4577999 17.0 kDa class II heat shock protein [Zea mays (Maize)]	At5g12020	17.6 kDa class II heat shock protein (HSP17.6-CII), identical to 17.6 kDa class II heat shock protein SP:P29830 from (Arabidopsis thaliana)	stress.abiotic.heat
MZ00028315	TC288089	3.83	6.814	41.52	0.0145627	17.8 kDa class II heat shock protein. {Zea mays;}	CO464276 17.0 kDa class II heat shock protein [Zea mays (Maize)]	At5g12020	17.6 kDa class II heat shock protein (HSP17.6-CII), identical to 17.6 kDa class II heat shock protein SP:P29830 from (Arabidopsis thaliana)	stress.abiotic.heat
MZ00044655	TC216054	2.41	2.409	11.81	0.00498954	17.5 kDa class II heat shock protein. {Zea mays;} ^|^PIR|S14998|S14998 heat shock protein 18 (clone c9) - maize {Zea mays;} ^|^GB|CAA38013.1|22339|ZMHSP18K2 18kDa heat shock protein {Zea mays;}	TA101474_4577 17.0 kDa class II heat shock protein [Zea mays (Maize)]	At5g12020	17.6 kDa class II heat shock protein (HSP17.6-CII), identical to 17.6 kDa class II heat shock protein SP:P29830 from (Arabidopsis thaliana)	stress.abiotic.heat
MZ00036620	BG836689	1.511	2.316	6.926	0.0178687	17.5 kDa class II heat shock protein. {Zea mays;}	BG836689 17.5 kDa class II heat shock protein [Zea mays (Maize)]	At5g12020	17.6 kDa class II heat shock protein (HSP17.6-CII), identical to 17.6 kDa class II heat shock protein SP:P29830 from (Arabidopsis thaliana)	stress.abiotic.heat
MZ00052622	TC304680	0.838	1.482	3.46	0.0493439	TPA: plastid division protein precursor {Oryza sativa (japonica cultivar-group);}	TA121060_4577 Plastid division protein [Oryza sativa (japonica cultivar-group)]	At5g42480	DNAJ plastid division protein (ARC6), almost identical to dnaJ plastid division protein ARC6 (GI:33436339) (Arabidopsis thaliana);low similarity to cell division protein Ftn2 (Synechococcus sp. PCC 7942) GI:16226084; contains Pfam profile PF002	stress.abiotic.heat
MZ00025402	TC280839	1.841	2.849	4.26	0.0314283	putative GFA2 {Oryza sativa (japonica cultivar-group);}	TA94307_4577 Putative GFA2 [Oryza sativa (japonica cultivar-group)]	At5g48030	DNAJ heat shock protein, mitochondrially targeted (GFA2), 99.8% identical to mitochondrially targeted DnaJ protein GFA2 (Arabidopsis thaliana) GI:21429604; contains Pfam profiles PF00226: DnaJ domain, PF01556: DnaJ C terminal region, PF00684: D	stress.abiotic.heat
MZ00014527	TC279759	2.281	3.204	1.321	0.0224745	heat shock protein 90 {Oryza sativa (japonica cultivar-group);}	TA5557_4577999 Heat shock protein 81-2 [Oryza sativa (Rice)]	At5g52640	heat shock protein 81-1 (HSP81-1) / heat shock protein 83 (HSP83), nearly identical to SP:P27323 Heat shock protein 81-1 (HSP81-1) (Heat shock protein 83) {Arabidopsis thaliana}; contains Pfam profiles PF02518: ATPase, histidine kinase-, DNA gy	stress.abiotic.heat
MZ00044860	TC301764	1.244	1.345	4.007	0.0375477	putative heat shock protein 16.9 {Oryza sativa (japonica cultivar-group);}	TA134115_4577 Putative heat shock protein 16.9 [Oryza sativa (japonica cultivar-group)]	At5g59720	18.1 kDa class I heat shock protein (HSP18.1-CI), identical to 18.2 kDa class I heat shock protein (HSP 18.2) (SP:P19037)(Arabidopsis thaliana); contains Pfam profile: PF00011 Hsp20/alpha crystallin family	stress.abiotic.heat
MZ00036344	BG266083	6.391	4.755	24.16	0.00045464	NA	TA101510_4577 17.0 kDa class II heat shock protein [Zea mays (Maize)]	NI		stress.abiotic.heat
MZ00015499	TC279767	1.205	1.25	3.742	0.0154123	low molecular weight heat shock protein precursor {Zea mays;}	TA112830_4577 Low molecular weight heat shock protein precursor [Zea mays (Maize)]	NI		stress.abiotic.heat
MZ00026642	TC283814	2.783	6.478	1.879	0.0162461	dehydrin {Zea mays;}	TA3554_4577999 Putative cold acclimation protein [Oryza sativa (japonica cultivar-group)]	At1g20440	dehydrin (COR47), identical to dehydrin COR47 (Cold-induced COR47 protein) (Arabidopsis thaliana) SWISS-PROT:P31168	stress.abiotic.unspecified
MZ00041440	TC297514	7.152	3.816	3.528	0.0453365	dehydrin {Zea mays;}	TA102843_4577 Dehydrin [Zea mays (Maize)]	At1g20450	ERD10;LTI45;ER10;ERD10;dehydrin (ERD10), identical to dehydrin ERD10 (Low-temperature-induced protein LTI45) (Arabidopsis thaliana) SWISS-PROT:P42759 or dehydrin (ERD10), identical to dehydrin ERD10 (Low-temperature-induced protein LTI45) (Ara	stress.abiotic.unspecified
MZ00025487	TC288972	6.683	7.871	123.5	0.0141422	putative pollen allergen Phl p 11 {Oryza sativa (japonica cultivar-group);}	TA124401_4577 Pollen allergen Phl p 11 [Phleum pratense (Common timothy)]	At1g29140	pollen Ole e 1 allergen and extensin family protein, contains Pfam domain, PF01190: Pollen proteins Ole e I family	stress.abiotic.unspecified
MZ00041122	BE186369	16.64	12.41	179.6	0.0325449	Pollen-specific protein C13 precursor. {Zea mays;}	TA108173_4577 Pollen-specific protein C13 precursor [Zea mays (Maize)]	At1g29140	pollen Ole e 1 allergen and extensin family protein, contains Pfam domain, PF01190: Pollen proteins Ole e I family	stress.abiotic.unspecified
MZ00030049	TC310082	1.428	2.03	13.61	0.03806	Pollen allergen Phl p 11. {Phleum pratense;}	TA145381_4577 Pollen allergen Phl p 11 [Phleum pratense (Common timothy)]	At1g29140	pollen Ole e 1 allergen and extensin family protein, contains Pfam domain, PF01190: Pollen proteins Ole e I family	stress.abiotic.unspecified
MZ00044067	TC329461	6.079	8.299	37.09	0.0118657	germin-like protein {Zea mays;}	TA125337_4577 Germin-like protein [Zea mays (Maize)]	At1g72610	GERMIN-LIKE PROTEIN 1;germin-like protein (GER1), identical to germin-like protein subfamily 3 member 1 SP:P94040; contains Pfam profile: PF01072 Germin family	stress.abiotic.unspecified
MZ00036077	BE050447	1.772	1.577	4.781	0.0090594	putative germin A {Oryza sativa (japonica cultivar-group);}	BE050447 Germin F [Hordeum vulgare (Barley)]	At3g62020	germin-like protein (GLP10), identical to germin-like protein subfamily 2 member 4 (SP:Q9M263) or germin-like protein (GLP10), identical to germin-like protein subfamily 2 member 4 (SP:Q9M263)	stress.abiotic.unspecified
MZ00028732	TC305424	1.425	2.219	6.957	0.0442658	unknown protein {Oryza sativa (japonica cultivar-group);}	TA138063_4577 Hypothetical protein OSJNBa0071K18.8 [Oryza sativa (japonica cultivar-group)]	At4g13450	universal stress protein (USP) family protein or expressed protein	stress.abiotic.unspecified
MZ00016892	TC324182	1.365	2.478	6.76	0.0419177	hypothetical protein similar to Arabidopsis thaliana chromosome 3, T17B22.4 {Oryza sativa (japonica cultivar-group);}	TA132094_4577 Putative early nodulin ENOD18 [Oryza sativa (japonica cultivar-group)]	At4g27320	universal stress protein (USP) family protein, low similarity to ER6 protein (Lycopersicon esculentum) GI:5669654, early nodulin ENOD18 (Vicia faba) GI:11602747; contains Pfam profile PF00582: universal stress protein family	stress.abiotic.unspecified
MZ00036576	BG836014	3.742	5.16	15.35	0.019374	germin-like protein {Zea mays;}	BG836014 24K germin like protein precursor [Nicotiana tabacum (Common tobacco)]	At5g20630	germin-like protein (GER3), identical to germin-like protein subfamily 3 member 3 (SP:P94072)	stress.abiotic.unspecified
MZ00041121	TC296043	3.265	5.255	41.77	0.00900713	Pollen-specific protein C13 precursor. {Zea mays;}	TA108177_4577 Pollen-specific protein C13 precursor [Zea mays (Maize)]	At5g45880	pollen Ole e 1 allergen and extensin family protein, contains Pfam domain, PF01190: Pollen proteins Ole e I family	stress.abiotic.unspecified
MZ00014549	TC331132	1.623	2.104	10.27	0.00965784	Putative low-molecular-weight cysteine-rich protein LCR66 precursor. {Arabidopsis thaliana;}	CF009168	At1g61070	LCR66;PDF2.4;LOW-MOLECULAR-WEIGHT CYSTEINE-RICH 66;plant defensin-fusion protein, putative (PDF2.4), plant defensin protein family member, personal communication, Bart Thomma (Bart.Thomma@agr.kuleuven.ac.be); contains gamma-thionin domain	stress.biotic
MZ00041272	TC259791	17.32	15.72	202.6	0.0323122	defensin EGAD1 {Elaeis guineensis;}	TA96743_4577	At2g02100	LCR69;PDF2.2;LOW-MOLECULAR-WEIGHT CYSTEINE-RICH 69;plant defensin-fusion protein, putative (PDF2.2), plant defensin protein family member, personal communication, Bart Thomma (Bart.Thomma@agr.kuleuven.ac.be); similar to SWISS-PROT:O65740	stress.biotic
MZ00026210	TC258894	1.002	1.634	36.25	0.0142072	defensin 1 precursor - wheat {Triticum aestivum;} ^|^GB|BAC10287.1|22324363|AB089942 defensin {Triticum aestivum;}	TA95501_4577 Putative defensin [Oryza sativa (japonica cultivar-group)]	At2g02120	LCR70;PDF2.1;LOW-MOLECULAR-WEIGHT CYSTEINE-RICH 70;plant defensin-fusion protein, putative (PDF2.1), plant defensin protein family member, personal communication, Bart Thomma (Bart.Thomma@agr.kuleuven.ac.be); contains a gamma-thionin family sig	stress.biotic
MZ00043949	TC312240	1.301	1.527	25.14	0.0137401	defensin {Triticum aestivum;}	TA95364_4577	At2g02120	LCR70;PDF2.1;LOW-MOLECULAR-WEIGHT CYSTEINE-RICH 70;plant defensin-fusion protein, putative (PDF2.1), plant defensin protein family member, personal communication, Bart Thomma (Bart.Thomma@agr.kuleuven.ac.be); contains a gamma-thionin family sig	stress.biotic
MZ00014989	TC314120	3.051	3.343	24.46	0.0118827	Cyn d 24 {Cynodon dactylon;}	TA122635_4577 Cyn d 24 [Cynodon dactylon (Bermuda grass)]	At2g14580	pathogenesis-related protein, putative, similar to SP:P33154 Pathogenesis-related protein 1 precursor (PR-1) {Arabidopsis thaliana}; contains Pfam profile PF00188: SCP-like extracellular protein	stress.biotic
MZ00041005	TC324375	3.45	1.671	2.656	0.0487868	maize protease inhibitor {Zea mays subsp. parviglumis;}	TA106374_4577 Protease inhibitor [Zea mays subsp. parviglumis (Balsas teosinte)]	At2g38870	protease inhibitor, putative, similar to SP:P24076 Glu S.griseus protease inhibitor (BGIA) {Momordica charantia}; contains Pfam profile PF00280: Potato inhibitor I family	stress.biotic
MZ00018180	TC305823	1.781	2.048	0.847	0.0167216	putative class IV chitinase (CHIV) {Oryza sativa (japonica cultivar-group);}	TA114903_4577 Putative class IV chitinase [Oryza sativa (japonica cultivar-group)]	At2g43580	chitinase, putative, similar to basic endochitinase CHB4 precursor SP:Q06209 from (Brassica napus)	stress.biotic
MZ00004436	BI595881	1.669	5.831	2.68	0.0493439	endochitinase {Oryza sativa (japonica cultivar-group);} ^|^GB|AAP44624.1|31126701|AC137992 putative endochitinase {Oryza sativa (japonica cultivar-group);}	TA101319_4577 Chitinase [Zea mays subsp. parviglumis (Balsas teosinte)]	At3g12500	B-CHI;CHI-B;PR3;PR-3;BASIC CHITINASE;PATHOGENESIS-RELATED 3;basic endochitinase, identical to basic endochitinase precursor SP:P19171 from (Arabidopsis thaliana)	stress.biotic
MZ00019475	TC288515	1.062	1.503	2.712	0.00724898	putative hydroxycinnamoyl transferase {Oryza sativa (japonica cultivar-group);}	TA128657_4577 Putative hydroxycinnamoyl transferase [Oryza sativa (japonica cultivar-group)]	At3g48720	transferase family protein, similar to hypersensitivity-related hsr201 protein - Nicotiana tabacum,PIR2:T03274; contains Pfam transferase family domain PF00248	stress.biotic
MZ00041278	TC191921	5.465	8.488	13.07	0.0297037	chitinase (EC 3.2.1.14) A - maize {Zea mays;}	CF001454 Chitinase [Zea mays subsp. parviglumis (Balsas teosinte)]	At3g54420	class IV chitinase (CHIV), almost identical to class IV chitinase from GI:2597826 (Arabidopsis thaliana)	stress.biotic
MZ00030910	TC280998	1.182	2.941	0.472	0.0114607	seven transmembrane protein Mlo3 {Zea mays;}	TA141493_4577 Seven transmembrane protein Mlo3 [Zea mays (Maize)]	At4g02600	seven transmembrane MLO family protein / MLO-like protein 1 (MLO1), identical to MLO-like protein 1 (MLO protein homolog 1) (Arabidopsis thaliana) SWISS-PROT:O49621; similar to MLO protein SWISS-PROT:P93766, NCBI_gi:1877221 (Hordeum vulgare)(Ba	stress.biotic
MZ00003597	BE512404	2.067	0.857	3.265	0.0365185	PR1b preprotein {Nicotiana tabacum;}	BE512404	At4g33710	pathogenesis-related protein, putative, similar to PR-1a protein (Nicotiana tabacum) GI:19944; contains Pfam profile PF00188: SCP-like extracellular protein	stress.biotic
MZ00035967	TC283570	1.604	1.896	3.727	0.00490962	hypersensitivity-related protein, putative {Oryza sativa (japonica cultivar-group);}	TA112785_4577 Putative hypersensitivity-related (Hsr)protein [Oryza sativa (japonica cultivar-group)]	At5g17540	transferase family protein, similar to hypersensitivity-related gene product HSR201 - Nicotiana tabacum, EMBL:X95343; contains Pfam transferase family domain PF00248	stress.biotic
MZ00034300	TC331311	1.399	9.069	1.53	0.0364799	PRm 3 {Zea mays;}	TA98017_4577 PRm 3 [Zea mays (Maize)]	At5g24090	acidic endochitinase (CHIB1), identical to SP:P19172 Acidic endochitinase precursor (EC 3.2.1.14) {Arabidopsis thaliana}	stress.biotic
MZ00014433	TC322824	9.683	9.764	1.537	0.00668983	putative xylanase inhibitor protein {Triticum turgidum subsp. durum;}	TA108785_4577 Putative xylanase inhibitor protein precursor [Triticum turgidum subsp. durum (durum wheat)]	At5g24090	acidic endochitinase (CHIB1), identical to SP:P19172 Acidic endochitinase precursor (EC 3.2.1.14) {Arabidopsis thaliana}	stress.biotic
MZ00044779	TC281936	1.353	1.559	4.757	0.0208599	hypothetical protein {Zea mays;}	TA136319_4577 Hypothetical protein [Zea mays (Maize)]	At5g40020	pathogenesis-related thaumatin family protein, similar to SP:P50699 Thaumatin-like protein precursor {Arabidopsis thaliana}, pathogenesis-related group 5 protein (Brassica rapa) GI:2749943; contains Pfam profile PF00314: Thaumatin family	stress.biotic
MZ00027521	AZM5_89642	1.693	1.557	7.899	0.016143	hypothetical protein {Oryza sativa (japonica cultivar-group);}	TA96036_4577 Eukaryotic-type carbonic anhydrase family protein, expressed [Oryza sativa (japonica cultivar-group)]	At3g52720	carbonic anhydrase family protein, low similarity to storage protein (dioscorin) (Dioscorea cayenensis) GI:433463; contains Pfam profile PF00194: Eukaryotic-type carbonic anhydrase or carbonic anhydrase family protein, low similarity to storag	TCA / org. transformation.carbonic anhydrases
MZ00035789	AW497449	0.662	0.811	5.46	0.0143646	hypothetical protein {Oryza sativa (japonica cultivar-group);}	TA96115_4577 Eukaryotic-type carbonic anhydrase family protein, expressed [Oryza sativa (japonica cultivar-group)]	At3g52720	carbonic anhydrase family protein, low similarity to storage protein (dioscorin) (Dioscorea cayenensis) GI:433463; contains Pfam profile PF00194: Eukaryotic-type carbonic anhydrase or carbonic anhydrase family protein, low similarity to storag	TCA / org. transformation.carbonic anhydrases
MZ00016436	TC324455	1.612	1.487	8.676	0.0338397	carbonic anhydrase {Zea mays;}	TA128433_4577 Carbonic anhydrase [Zea mays (Maize)]	At4g33580	carbonic anhydrase family protein / carbonate dehydratase family protein, similar to SP:P46512 Carbonic anhydrase 1 (EC 4.2.1.1) (Carbonate dehydratase 1) {Flaveria linearis}; contains Pfam profile PF00484: Carbonic anhydrase or similar to car	TCA / org. transformation.carbonic anhydrases
MZ00029190	TC302576	2.966	2.842	1.053	0.0281609	NADP-dependent malic enzyme {Zea mays;}	TA139514_4577 Oxidoreductase precursor [Zea mays (Maize)]	At1g79750	ATNADP-ME4;The malic enzyme (EC 1.1.1.40) encoded by AtNADP-ME4 is localized to chloroplasts. The gene is expressed throughout the whole plant and during embryogenesis and germination. A possible involvement in the fatty acid biosynthesis has b	TCA / org. transformation.other organic acid transformaitons.malic
MZ00014362	TC300828	1.934	2.34	8.739	0.00364219	putative NADP-dependent malic protein {Oryza sativa (japonica cultivar-group);}	TA94682_4577 Putative NADP-dependent malic protein [Oryza sativa (japonica cultivar-group)]	At5g25880	The malic enzyme (EC 1.1.1.40) encoded by the ATNADP-ME3 is presumably cytosolic and restricted in its expression by both developmental and cell-specific signals.	TCA / org. transformation.other organic acid transformaitons.malic
MZ00014461	TC308818	1.502	2.231	5.64	0.0397518	putative pyruvate dehydrogenase E1 alpha subunit {Oryza sativa (japonica cultivar-group);}	TA122933_4577 Putative pyruvate dehydrogenase E1 alpha subunit [Oryza sativa (japonica cultivar-group)]	At1g24180	pyruvate dehydrogenase E1 component alpha subunit, mitochondrial, putative, similar to SP:P52901 Pyruvate dehydrogenase E1 component alpha subunit, mitochondrial precursor (EC 1.2.4.1) (PDHE1-A) {Arabidopsis thaliana}; contains Pfam profile PF0	TCA / org. transformation.TCA.pyruvate DH.E1
MZ00020476	TC301292	0.727	1.952	2.853	0.0342997	NA	TA141330_4577	At2g44520	UbiA prenyltransferase family protein, similar to SP:Q12887 Protoheme IX farnesyltransferase, mitochondrial precursor (EC 2.5.1.-) (Heme O synthase) {Homo sapiens}, SP:P21592 COX10 {Saccharomyces cerevisiae}	tetrapyrrole synthesis.unspecified
MZ00031783	TC330981	1.238	1.31	2.251	0.0125998	putative ABC transporter {Oryza sativa (japonica cultivar-group);}	TA139774_4577 ABC-2 type transporter family protein, expressed [Oryza sativa (japonica cultivar-group)]	At1g17840	ABC transporter family protein, similar to ABC transporter GI:10280532 from (Homo sapiens)	transport.ABC transporters and multidrug resistance systems
MZ00010324	CF014620	2.078	1.042	2.322	0.025321	putative amino acid permease 6 {Oryza sativa (japonica cultivar-group);} ^|^GB|BAC06204.1|21952788|AP003227 putative amino acid permease 6 {Oryza sativa (japonica cultivar-group);}	TA136047_4577 Putative amino acid permease 6 [Oryza sativa (japonica cultivar-group)]	At1g44100	amino acid permease 5, putative (AAP5), nearly identical to amino acid permease (AAP5) GI:608673 from (Arabidopsis thaliana)	transport.amino acids
MZ00050314	DR801901	1.478	3.527	1.093	0.00752997	histidine amino acid transporter {Oryza sativa (indica cultivar-group);}	DR801901 Histidine amino acid transporter [Oryza sativa (indica cultivar-group)]	At1g48640	lysine and histidine specific transporter, putative, similar to lysine and histidine specific transporter GI:2576361 from (Arabidopsis thaliana); contains Pfam profile PF01490: Transmembrane amino acid transporter protein	transport.amino acids
MZ00002102	AZM5_4100	1.562	1.291	9.884	0.0130485	AATL2 (AMINO ACID TRANSPORTER-LIKE PROTEIN 2); amino acid permease {Arabidopsis thaliana;}	TA47946_3702 Amino acid transporter-like protein 2 [Arabidopsis thaliana (Mouse-ear cress)]	At1g67640	lysine and histidine specific transporter, putative, similar to lysine and histidine specific transporter GB:AAC49885 GI:2576361 (Arabidopsis thaliana); contains Pfam profile PF01490: Transmembrane amino acid transporter protein	transport.amino acids
MZ00050800	AZM5_115404	1.945	2.847	1.579	0.0489398	Transmembrane amino acid transporter protein {Oryza sativa (japonica cultivar-group);}	TA138483_4577 Transmembrane amino acid transporter protein [Oryza sativa (japonica cultivar-group)]	At1g77380	amino acid carrier, putative / amino acid permease, putative, strong similarity to amino acid carrier GI:3293031 from (Ricinus communis); contains Pfam profile PF01490: Transmembrane amino acid transporter protein; identical to cDNA AAP3 (Amino	transport.amino acids
MZ00004195	BG840896	2.375	0.997	0.902	0.0083388	OSJNBa0011F23.22 {Oryza sativa (japonica cultivar-group);} ^|^GB|CAE02892.2|32488315|OSJN00056 OSJNBa0015K02.9 {Oryza sativa (japonica cultivar-group);} ^|^GB|AAL87189.1|19387278|AF480497 putative amino acid transport protein AAP2 {Oryza sativa (japonica cultivar-group);}	TA110457_4577 Putative amino acid transport protein AAP2 [Oryza sativa (japonica cultivar-group)]	NI	amino acid transporter family protein, similar to amino acid carrier (Ricinus communis) GI:3293031; contains Pfam profile PF01490: Transmembrane amino acid transporter protein or similar to amino acid carrier, putative / amino acid permease, p	transport.amino acids
MZ00032962	TC310434	1.107	1.401	3.443	0.00668983	putative cyclic nucleotide-binding transporter 1 {Oryza sativa (japonica cultivar-group);}	TA146368_4577 Putative cyclic nucleotide-binding transporter 1 [Oryza sativa (japonica cultivar-group)]	At3g17700	ATCNGC20;CYCLIC NUCLEOTIDE-BINDING TRANSPORTER 1;cyclic nucleotide-binding transporter 1 / CNBT1 (CNGC20), identical to cyclic nucleotide-binding transporter 1 (CNBT1) GI:8131898 from (Arabidopsis thaliana); member of the cyclic nucleotide-gate	transport.cyclic nucleotide or calcium regulated channels
MZ00016293	TC279934	2.101	1.095	3.466	0.023565	NOD26-like membrane integral protein ZmNIP3-1 {Zea mays;}	TA112666_4577 NOD26-like membrane integral protein ZmNIP3-1 [Zea mays (Maize)]	At4g10380	major intrinsic family protein / MIP family protein, contains Pfam profile: MIP PF00230	transport.Major Intrinsic Proteins.NIP
MZ00026785	TC281878	1.132	1.649	2.656	0.00569486	NOD26-like membrane integral protein ZmNIP2-2 {Zea mays;}	TA112908_4577 NOD26-like membrane integral protein ZmNIP2-2 [Zea mays (Maize)]	At5g37810		transport.Major Intrinsic Proteins.NIP
MZ00041313	TC326210	2.058	3.122	3.607	0.0445565	plasma membrane intrinsic protein {Zea mays;}	TA106491_4577 Plasma membrane intrinsic protein [Zea mays (Maize)]	At4g23400	major intrinsic family protein / MIP family protein, contains Pfam profile: MIP PF00230	transport.Major Intrinsic Proteins.PIP
MZ00043939	TC282740	0.573	1.81	2.415	0.0339282	plasma membrane integral protein ZmPIP1-5 {Zea mays;}	AJ271796 Plasma membrane intrinsic protein [Zea mays (Maize)]	At4g23400	major intrinsic family protein / MIP family protein, contains Pfam profile: MIP PF00230	transport.Major Intrinsic Proteins.PIP
MZ00028281	TC304653	10.64	9.944	93.94	0.0170346	tonoplast membrane integral protein ZmTIP1-2 {Zea mays;}	TA134530_4577 Probable aquaporin TIP1.2 [Oryza sativa (Rice)]	At2g36830	GAMMA-TIP1;TIP1;1;GAMMA-TONOPLAST INTRINSIC PROTEIN;major intrinsic family protein / MIP family protein, contains Pfam profile: MIP PF00230	transport.Major Intrinsic Proteins.TIP
MZ00019124	TC283588	1.388	4.469	4.591	0.0374952	tonoplast membrane integral protein ZmTIP4-1 {Zea mays;}	TA115657_4577 Tonoplast membrane integral protein ZmTIP4-1 [Zea mays (Maize)]	At2g36830	GAMMA-TIP1;TIP1;1;GAMMA-TONOPLAST INTRINSIC PROTEIN;major intrinsic family protein / MIP family protein, contains Pfam profile: MIP PF00230	transport.Major Intrinsic Proteins.TIP
MZ00041129	TC329588	1.137	2.655	3.753	0.0225771	tonoplast intrinsic protein {Zea mays;}	TA103588_4577 Tonoplast intrinsic protein [Zea mays (Maize)]	At2g36830	GAMMA-TIP1;TIP1;1;GAMMA-TONOPLAST INTRINSIC PROTEIN;major intrinsic family protein / MIP family protein, contains Pfam profile: MIP PF00230	transport.Major Intrinsic Proteins.TIP
MZ00018060	TC279890	8.006	6.454	25.27	0.0194147	tonoplast membrane integral protein ZmTIP4-2 {Zea mays;}	TA115658_4577 Tonoplast membrane integral protein ZmTIP4-2 [Zea mays (Maize)]	At3g26520	tonoplast intrinsic protein, putative, similar to tonoplast intrinsic protein GI:5081419 from (Brassica napus)	transport.Major Intrinsic Proteins.TIP
MZ00037762	CA829797	0.722	1.31	2.258	0.0174594	tonoplast water channel {Zea mays;} ^|^GB|AAC09245.1|3004950|AF037061 tonoplast intrinsic protein {Zea mays;}	CA829797 Tonoplast intrinsic protein [Zea mays (Maize)]	At4g01470	major intrinsic family protein / MIP family protein, contains Pfam profile: MIP PF00230	transport.Major Intrinsic Proteins.TIP
MZ00043528	TC310326	2.784	0.926	1.41	0.0219193	tonoplast membrane integral protein ZmTIP3-1 {Zea mays;}	CO454654 Major intrinsic protein [Picea abies (Norway spruce) (Picea excelsa)]	NI	ALPHA-TIP;TIP3;1;tonoplast intrinsic protein, alpha / alpha-TIP (TIP3.1), identical to SP:P26587 Tonoplast intrinsic protein, alpha (Alpha TIP) (Arabidopsis thaliana) (Plant Physiol. 99, 561-570 (1992))	transport.Major Intrinsic Proteins.TIP
MZ00009192	CD971351	1.353	2.439	1.915	0.0369761	mitochondrial 2-oxoglutarate/malate translocator {Saccharum officinarum;}	CD971351 Mitochondrial 2-oxoglutarate/malate translocator [Saccharum officinarum (Sugarcane)]	At5g19760	dicarboxylate/tricarboxylate carrier (DTC), identical to dicarboxylate/tricarboxylate carrier (Arabidopsis thaliana) GI:19913113	transport.metabolite transporters at the mitochondrial membrane
MZ00012920	TC324964	5.519	5.282	8.637	0.018004	hypothetical protein similar to Oryza sativa chromosome 1,P0443E07.21 {Oryza sativa (japonica cultivar-group);}	TA125846_4577 C4-dicarboxylate transporter-like protein [Oryza sativa (japonica cultivar-group)]	At5g24030	C4-dicarboxylate transporter/malic acid transport family protein, weak similarity to SP:P25396 Tellurite resistance protein tehA. {Escherichia coli}; contains Pfam profile PF03595: C4-dicarboxylate transporter/malic acid transport protein	transport.metabolite transporters at the mitochondrial membrane
MZ00031232	TC328071	1.624	1.655	12.45	0.0205481	putative sodium/hydrogen exchanger {Oryza sativa (japonica cultivar-group);}	TA142885_4577 Putative sodium/hydrogen exchanger [Oryza sativa (japonica cultivar-group)]	At3g17630	CHX19;cation/hydrogen exchanger, putative (CHX19), similar to putative Na+/H+-exchanging protein GB:CAA23036 from (Arabidopsis thaliana); monovalent cation:proton antiporter family 2 (CPA2) member, PMID:11500563	transport.metal
MZ00055949	TC331372	1.445	2.548	1.875	0.0164682	putative phosphatidylinositol/phosphatidylcholine transfer protein {Oryza sativa (japonica cultivar-group);}	TA127160_4577 Putative phosphatidylinositol/phosphatidylcholine transfer protein [Oryza sativa (japonica cultivar-group)]	At1g01630	SEC14 cytosolic factor, putative / phosphoglyceride transfer protein, putative, contains Pfam PF00650 : CRAL/TRIO domain and PF03765 : CRAL/TRIO, N-terminus; similar to polyphosphoinositide binding protein Ssh2p GB:AAB94599 GI:2739046 from (Gly	transport.misc
MZ00020591	TC316513	1.448	2.146	9.16	0.0141766	putative fiber annexin {Oryza sativa (japonica cultivar-group);}	TA135733_4577 Putative fiber annexin [Oryza sativa (japonica cultivar-group)]	At1g26690	emp24/gp25L/p24 family protein, similar to SP:P49755 Transmembrane protein Tmp21 precursor (21 kDa Transmembrane trafficking protein) {Homo sapiens}; contains Pfam profile PF01105: emp24/gp25L/p24 family	transport.misc
MZ00020246	TC293408	0.924	1.312	3.064	0.0180736	putative secretory carrier membrane protein {Oryza sativa (japonica cultivar-group);}	TA127506_4577 Putative secretory carrier membrane protein [Oryza sativa (japonica cultivar-group)]	At1g32050	secretory carrier membrane protein (SCAMP) family protein, contains Pfam domain, PF04144: SCAMP family	transport.misc
MZ00044564	TC291992	2.014	1.166	1.406	0.0110315	putative sugar transporter (alternative splicing product) {Oryza sativa (japonica cultivar-group);}	TA136775_4577 Putative sugar transporter [Oryza sativa (japonica cultivar-group)]	NI	transporter-related, low similarity to apical organic cation transporter (Sus scrofa) GI:2062135, SP:Q02563 Synaptic vesicle protein 2 (SV2) {Rattus norvegicus}; contains Pfam profile PF00083: major facilitator superfamily protein	transport.misc
MZ00044428	TC254015	0.792	1.188	2.979	0.0154663	nitrate transporter (NTL1) {Arabidopsis thaliana;} ^|^GB|AAO00921.1|27311911|BT002561 nitrate transporter (NTL1) {Arabidopsis thaliana;}	TA136123_4577 Putative nitrate transporter NTL1 [Oryza sativa (japonica cultivar-group)]	At1g69850	ATNRT1:2;NITRATE TRANSPORTER;nitrate transporter (NTL1), identical to nitrate transporter (NTL1) GI:3377517 (Arabidopsis thaliana)	transport.nitrate
MZ00051325	AZM5_115938	0.917	1.06	2.198	0.0273918	putative nitrate transporter NTL1 {Oryza sativa (japonica cultivar-group);}	TA46879_4530 Putative nitrate transporter NTL1 [Oryza sativa (japonica cultivar-group)]	At1g69850	ATNRT1:2;NITRATE TRANSPORTER;nitrate transporter (NTL1), identical to nitrate transporter (NTL1) GI:3377517 (Arabidopsis thaliana)	transport.nitrate
MZ00051404	AZM5_4114	1.091	1.263	4.494	0.0324107	putative YLP {Oryza sativa (japonica cultivar-group);}	TA21105_4558 Putative YLP [Oryza sativa (japonica cultivar-group)]	At3g08560	VHA-E2;VACUOLAR H+-ATPASE SUBUNIT E ISOFORM 2;vacuolar ATP synthase subunit E, putative / V-ATPase E subunit, putative / vacuolar proton pump E subunit, putative, similar to SP:Q39258 Vacuolar ATP synthase subunit E (EC 3.6.3.14) (V-ATPase E su	transport.p- and v-ATPases
MZ00056673	AZM5_80145	1.258	1.219	2.592	0.0469023	NA	TA98839_4577 Putative Vacuolar ATP synthase subunit F [Oryza sativa (japonica cultivar-group)]	NI		transport.p- and v-ATPases
MZ00022969	TC256283	1.107	0.885	2.463	0.0434262	putative phosphate transporter {Oryza sativa (japonica cultivar-group);} ^|^GB|BAD19144.1|47497093|AP003996 putative phosphate transporter {Oryza sativa (japonica cultivar-group);}	TA139467_4577 Putative phosphate transporter [Oryza sativa (japonica cultivar-group)]	At2g03240	EXS family protein / ERD1/XPR1/SYG1 family protein, similar to PHO1 protein (Arabidopsis thaliana) GI:20069032; contains Pfam profiles PF03105: SPX domain, PF03124: EXS family	transport.phosphate
MZ00025934	TC279283	1.09	0.397	3.463	0.0157569	inorganic phosphate transporter 3 {Zea mays;}	TA106936_4577 Inorganic phosphate transporter 3 [Zea mays (Maize)]	At3g54700	phosphate transporter, putative, strong similarity to phosphate transporter (AtPT2) (Arabidopsis thaliana) GI:1502430PHT1;4;PHOSPHATE TRANSPORTER 2;phosphate transporter (PT2), identical to phosphate transporter (AtPT2) (Ara	transport.phosphate
MZ00012461	AZM5_89856	1.37	1.071	3.501	0.0085966	potassium channel beta subunit protein {Oryza sativa (japonica cultivar-group);}	TA118385_4577 Isoform 2 of Q59AA1 [Oryza sativa (Rice)]	At1g04690	KV-BETA1;K+ CHANNEL BETA SUBUNIT PROTEIN;POTASSIUM CHANNEL BETA SUBUNIT;POTASSIUM CHANNEL BETA SUBUNIT HOMOLOG;potassium channel protein, putative, nearly identical to K+ channel protein (Arabidopsis thaliana) GI:1063415; contains Pfam profile	transport.potassium
MZ00030274	TC309541	1.213	4.392	3.464	0.0090594	potassium uptake channel {Zea mays;}	TA141636_4577 Potassium uptake channel [Zea mays (Maize)]	At2g25600	AKT6;potassium channel protein, putative, similar to potassium channel (Lycopersicon esculentum) GI:8980432; member of the 1 pore, 6 transmembrane (1P/6TM- Shaker-type) K+ channel family, PMID:11500563; Shaker Pollen Inward K+ Channel (SPIK) PM	transport.potassium
MZ00030275	TC264997	1.165	2.986	2.832	0.0382027	potassium channel protein - maize {Zea mays;} ^|^GB|CAA68912.1|2104908|ZMPOTCHA potassium channel {Zea mays;}	TA141637_4577 Potassium uptake channel [Zea mays (Maize)]	At2g26650		transport.potassium
MZ00032083	TC335117	1.135	1.824	4.174	0.00916213	putative high-affinity potassium transporter {Oryza sativa (japonica cultivar-group);}	TA143699_4577 Putative high-affinity potassium transporter [Oryza sativa (japonica cultivar-group)]	At4g13420	potassium transporter (HAK5), identical to K+ transporter HAK5 (Arabidopsis thaliana) gi:7108597:gb:AAF36490; similar to high-affinity potassium transporter AtKUP1p (Arabidopsis thaliana) gi:2688979:gb:AAB88901; KUP/HAK/KT Transporter family me	transport.potassium
MZ00008746	TC326463	0.608	6.054	0.987	0.0387324	putative sorbitol transporter {Oryza sativa (japonica cultivar-group);}	TA114956_4577 Putative sorbitol transporter [Oryza sativa (japonica cultivar-group)]	At2g16130	mannitol transporter, putative, similar to mannitol transporter (Apium graveolens var. dulce) GI:12004316; contains Pfam profile PF00083: major facilitator superfamily proteinmannitol transporter, putative, similar to mannit	transporter.sugars
MZ00028472	TC294224	1.088	0.95	2.331	0.0357646	hexose transporter {Hordeum vulgare subsp. vulgare;}	TA133457_4577 Sugar transporter superfamily; Major facilitator superfamily MFS_1 [Medicago truncatula (Barrel medic)]	At4g35300	transporter-related, low similarity to hexose transporter (Solanum tuberosum) GI:8347246; contains Pfam profile PF00083: major facilitator superfamily protein or transporter-related, low similarity to hexose transporter (Solanum tuberosum) GI:	transporter.sugars
MZ00036516	BG354413	1.537	1.299	3.049	0.0336536	hexose transporter {Zea mays;}	BG354413 Hexose transporter [Nicotiana tabacum (Common tobacco)]	At5g16150	hexose transporter, putative, strong similarity to hexose transporter (Arabidopsis thaliana) GI:8347250; contains Pfam profile PF00083: major facilitator superfamily protein or hexose transporter, putative, strong similarity to hexose transpor	transporter.sugars
MZ00021524	TC201921	3.235	0.394	1.38	0.0419995	sorbitol transporter {Malus x domestica;}	TA132600_4577 Sugar transporter family protein, expressed [Oryza sativa (japonica cultivar-group)]	NI	mannitol transporter, putative, similar to mannitol transporter (Apium graveolens var. dulce) GI:12004316; contains Pfam profile PF00083: major facilitator superfamily proteinmannitol transporter, putative, similar to mannit	transporter.sugars
MZ00014409	TC316276	4.279	4.208	36.66	0.0316173	putative sucrose transporter {Oryza sativa (japonica cultivar-group);}	TA110541_4577 Sucrose transporter, 5'-partial [Oryza sativa (japonica cultivar-group)]	At2g02860	ATSUC3;sucrose transporter / sucrose-proton symporter (SUC3), identical to sucrose transporter (Arabidopsis thaliana) GI:8052190; similar to sucrose transporters from (Oryza sativa (japonica cultivar-group)) GI:2723471, (Zea mays) GI:5771354, (	transporter.sugars.sucrose
MZ00021672	TC277769	0.855	1.104	2.332	0.0233766	unknown protein {Oryza sativa (japonica cultivar-group);}	TA124621_4577 Hypothetical protein P0025F03.21 [Oryza sativa (japonica cultivar-group)]	At1g10040
MZ00030020	TC301380	1.405	2.201	2.213	0.0239713	putative regulatory protein {Oryza sativa (japonica cultivar-group);}	TA119627_4577 Regulatory protein, putative, expressed [Oryza sativa (japonica cultivar-group)]	At1g14590
MZ00041601	AW600368	1.08	4.085	1.917	0.00607566	beta-glucosidase aggregating factor precursor {Zea mays;}	TA109060_4577 Beta-glucosidase aggregating factor [Zea mays (Maize)]	At1g19720
MZ00013607	TC282029	1.226	0.696	2.485	0.0164752	beta-glucosidase aggregating factor precursor {Zea mays;}	TA106480_4577	At1g19720
MZ00039311	CD994547	1.477	1.529	3.353	0.0446707	putative nitrilase-associated protein {Plantago major;}	CD994547	At1g26360
MZ00039698	CF019183	1.564	1.385	2.829	0.022081	Contains similarity to PIR7A protein from Oryza sativa gb|Z34271 and contains an alpha/beta hydrolase fold PF|00561. {Arabidopsis thaliana;}	CF019183	At1g26360
MZ00040889	TC292812	1.828	1.62	2.998	0.00961476	Contains similarity to PIR7A protein from Oryza sativa gb|Z34271 and contains an alpha/beta hydrolase fold PF|00561. {Arabidopsis thaliana;}	CF008331 Putative nitrilase-associated protein; 69823-70365 [Arabidopsis thaliana (Mouse-ear cress)]	At1g26360
MZ00040892	BM340310	1.915	1.813	3.541	0.00831563	unknown protein {Oryza sativa (japonica cultivar-group);}	BM340310 Putative nitrilase-associated protein; 69823-70365 [Arabidopsis thaliana (Mouse-ear cress)]	At1g26360
MZ00035046	AI065922	1.881	2.019	2.625	0.034958	unknown protein {Oryza sativa (japonica cultivar-group);}	AI065922 T1K7.26 protein [Arabidopsis thaliana (Mouse-ear cress)]	At1g26360
MZ00035742	AW360665	1.653	2.045	2.966	0.0159271	unknown protein {Oryza sativa (japonica cultivar-group);}	TA101006_4577 T1K7.26 protein [Arabidopsis thaliana (Mouse-ear cress)]	At1g26360
MZ00016752	AZM5_46378	1.678	3.85	2.096	0.00738151	putative receptor ser/thr protein {Oryza sativa (japonica cultivar-group);}	DN213132 Putative receptor ser/thr protein [Oryza sativa (japonica cultivar-group)]	At1g56120
MZ00001662	AW600492	0.83	1.186	2.932	0.0142072	CBS domain containing protein-like {Oryza sativa (japonica cultivar-group);}	AW600492 P0678F11.21 [Oryza sativa (japonica cultivar-group)]	At1g65320
MZ00010487	CF020545	0.975	1.867	2.552	0.0154663	Adagio-like protein 3. {Oryza sativa;}	CF020545 ZTL [Ipomoea nil (Japanese morning glory) (Pharbitis nil)]	At1g68050
MZ00029026	TC289166	1.513	3.17	3.618	0.0185437	Adagio-like protein 3. {Oryza sativa;}	TA98072_4577 Adagio-like protein 3 [Oryza sativa (Rice)]	At1g68050
MZ00024697	TC285970	1.988	1.639	18.12	0.0117766	Hypothetical protein {Oryza sativa (japonica cultivar-group);}	TA122701_4577 Expressed protein [Oryza sativa (japonica cultivar-group)]	At1g74830
MZ00016425	TC272513	0.982	0.942	2.72	0.0044853	Hypothetical protein {Oryza sativa;}	TA34648_4577999 Expressed protein [Oryza sativa (japonica cultivar-group)]	At1g75060
MZ00045421	TC211743	1.007	2.785	0.479	0.0378104	putative TNP2 {Zea mays;}	TA100941_4577 Putative TNP2 [Zea mays (Maize)]	At2g12210
MZ00044971	NP427450|AF464738.1|AAL66760.1	1.031	1.326	3.433	0.0408248	retrotransposon Opie-2 {Zea mays;}	DT464810 Retrotransposon Opie-2 [Zea mays (Maize)]	At2g15650
MZ00038296	TC282156	1.172	0.743	2.12	0.0421166	unknown protein {Arabidopsis thaliana;}	TA122906_4577 Hypothetical protein At3g54190 [Arabidopsis thaliana (Mouse-ear cress)]	At2g38630
MZ00016105	TC262064	1.058	1.09	7.988	0.0132381	hypothetical protein {Oryza sativa (japonica cultivar-group);} ^|^GB|BAB64032.1|15408611|AP002873 hypothetical protein {Oryza sativa (japonica cultivar-group);}	TA128288_4577	At2g47480
MZ00024471	TC323642	1.427	2.098	2.352	0.00706701	conserved hypothetical protein {Medicago truncatula;}	TA111993_4577	At3g12590
MZ00023020	TC281876	2.925	1.217	3.125	0.0316655	hypothetical protein {Oryza sativa (japonica cultivar-group);}	TA146668_4577 Hypothetical protein OSJNBa0090L05.14 [Oryza sativa (japonica cultivar-group)]	At3g13600
MZ00017174	TC298609	2.107	1.955	8.891	0.00390807	hypothetical protein {Phaseolus vulgaris;}	DR810344	At3g27030
MZ00032760	TC299731	1.233	0.87	2.074	0.0422941	putative MTD1 {Oryza sativa (japonica cultivar-group);}	TA149051_4577 Putative MTD1 [Oryza sativa (japonica cultivar-group)]	At3g43850
MZ00042450	TC282882	1.085	0.994	2.547	0.0326944	{Oryza sativa (japonica cultivar-group);}	TA129532_4577 OSJNBa0088H09.16 protein [Oryza sativa (japonica cultivar-group)]	At3g44220
MZ00045380	TC199545	0.998	0.786	5.344	0.00648295	putative transposase {Oryza sativa (japonica cultivar-group);}	AY111555 Transposon protein, putative, CACTA, En/Spm sub-class [Oryza sativa (japonica cultivar-group)]	At3g44640
MZ00043023	TC305951	0.823	4.381	1.938	0.0451664	unknown protein {Arabidopsis thaliana;}	TA94679_4577 GRF zinc finger family protein [Oryza sativa (japonica cultivar-group)]	At3g45180
MZ00029996	TC280804	1.2	1.561	5.044	0.0303989	contains EST AU066082(S2596) unknown protein {Oryza sativa (japonica cultivar-group);}	TA124137_4577	At3g52440
MZ00026998	TC297615	1.367	2.888	2.17	0.013397	unnamed protein product; EST AU031699(R0618) corresponds to a region of the predicted gene. similar to pollen specific like protein. (AL021710) {Oryza sativa (japonica cultivar-group);}	TA126292_4577 Hypothetical protein P0705D01.4 [Oryza sativa (japonica cultivar-group)]	At3g52630
MZ00029494	TC317055	1.297	1.668	2.697	0.00772589	unknown protein {Arabidopsis thaliana;}	TA144897_4577 Uncharacterized plant-specific domain TIGR01589 family protein, expressed [Oryza sativa (japonica cultivar-group)]	At3g55240
MZ00014944	TC317780	0.971	0.545	7.585	0.00546676	contains ESTs C98134(C0765),C98133(C0765) similar to Arabidopsis thaliana chromosome 4, At4g01000 unknown protein {Oryza sativa (japonica cultivar-group);}	TA7156_4577999 Splicing factor-like [Oryza sativa (japonica cultivar-group)]	At4g01000
MZ00013635	TC305012	1.72	3.932	31.14	0.00547428	Pollen-specific protein C13 precursor. {Zea mays;}	TA5465_4577999 Pollen-specific protein C13 precursor [Zea mays (Maize)]	At4g08685
MZ00020496	TC288341	0.71	1.159	3.209	0.0174542	unknown protein {Oryza sativa (japonica cultivar-group);}	TA133612_4577 P0034E02.33 [Oryza sativa (japonica cultivar-group)]	At4g08810
MZ00004107	BG836648	1.151	1.807	2.788	0.0154763	hypothetical protein similar to Arabidopsis thaliana chromosome 1, T5E21.9 {Oryza sativa (japonica cultivar-group);}	BG836648 P0678F11.26 [Oryza sativa (japonica cultivar-group)]	At4g19970
MZ00012363	TC313325	0.759	1.075	2.291	0.0129278	hypothetical protein {Oryza sativa (japonica cultivar-group);}	TA107207_4577 Hypothetical protein [Oryza sativa (japonica cultivar-group)]	At4g28690
MZ00035873	AZM5_93530	0.886	0.871	2.128	0.0228385	{Oryza sativa (japonica cultivar-group);}	TA149350_4577 OSJNBa0035B13.5 protein [Oryza sativa (Rice)]	At4g29920
MZ00019813	CO469360	1.9	0.372	20.02	0.046462	unknown protein {Oryza sativa (japonica cultivar-group);}	TA131979_4577 Hypothetical protein B1178F07.4 [Oryza sativa (japonica cultivar-group)]	At5g06010
MZ00030886	TC283720	1.567	1.16	2.311	0.045185	unknown protein {Arabidopsis thaliana;}	TA117433_4577 Expressed protein [Oryza sativa (japonica cultivar-group)]	At5g06590
MZ00051029	DR958507	2.367	1.7	4.065	0.0439675	hypothetical protein {Oryza sativa (japonica cultivar-group);}	TA133347_4577 Hypothetical protein P0698A10.33-1 [Oryza sativa (japonica cultivar-group)]	At5g07610
MZ00022679	TC306769	0.559	1.169	3.707	0.00668903	unknown protein {Oryza sativa (japonica cultivar-group);}	TA141405_4577 Expressed protein [Oryza sativa (japonica cultivar-group)]	At5g13940
MZ00021817	TC301860	0.933	1.554	2.042	0.00905239	NA	TA129680_4577	At5g14140
MZ00030321	TC304756	1.208	2.393	3.42	0.0431232	putative speckle-type protein {Oryza sativa (japonica cultivar-group);}	TA140713_4577 BTB/POZ domain containing protein, expressed [Oryza sativa (japonica cultivar-group)]	At5g19000
MZ00021938	TC294727	1.611	1.388	8.602	0.00370955	{Oryza sativa (japonica cultivar-group);}	TA123049_4577 OSJNBb0034I13.25 protein [Oryza sativa (Rice)]	At5g23100
MZ00014911	TC302372	3.371	4.184	39.61	0.0391232	{Oryza sativa (japonica cultivar-group);}	TA122625_4577 OSJNBa0071G03.3 protein [Oryza sativa (japonica cultivar-group)]	At5g28690
MZ00010950	AZM5_33463	0.535	0.331	2.208	0.0419177	Unknown protein {Oryza sativa (japonica cultivar-group);}	TA156962_4577 Hypothetical protein OSJNBa0011L14.7 [Oryza sativa (japonica cultivar-group)]	At5g41980
MZ00029720	DT642003	1.488	1.926	3.4	0.00831563	unknown protein {Oryza sativa (japonica cultivar-group);}	TA123546_4577 Hypothetical protein OSJNBa0080E19.35 [Oryza sativa (japonica cultivar-group)]	At5g67620
MZ00000252	TC308418	4.752	5.421	50.26	0.0139315	NA	TA149081_4577	NA
MZ00004499	BM073294	4.22	3.737	8.292	0.00966752	NA	TA156822_4577	NA
MZ00004598	BM075314	3.178	8.941	30.3	0.0141422	NA	BM075314	NA
MZ00009988	CF000004	2.503	3.194	11.15	0.00814655	NA	CF000004	NA
MZ00010206	CF009656	13.5	20.05	322.4	0.0043678	NA	CF009656	NA
MZ00010226	CF010225	9.694	8.334	69.44	0.031238	group 3 pollen allergen {Zea mays;}	CF010225 Group 3 pollen allergen [Zea mays (Maize)]	NA
MZ00011941	CF062415	7.169	2.166	8.948	0.0307466	NA	TA28741_4577999 Hypothetical protein [Oryza sativa (japonica cultivar-group)]	NA
MZ00012592	TC316380	4.392	4.379	12.76	0.0127854	peripheral-type benzodiazepine receptor {Solanum tuberosum;}	TA154846_4577	NA
MZ00013231	T14734	2.426	11.61	9.962	0.0197283	NA	T14734	NA
MZ00013668	TC306224	10.32	9.198	132.7	0.00809335	hypothetical protein {Rattus norvegicus;}	TA108491_4577	NA
MZ00014063	TC314086	3.013	3.373	28.89	0.00621723	unknown protein {Oryza sativa (japonica cultivar-group);}	TA132538_4577	NA
MZ00014099	TC306347	3.506	3.286	18.22	0.0147916	NA	TA115085_4577	NA
MZ00014465	TC270692	2.661	2.31	12.2	0.0280101	NA	TA113269_4577	NA
MZ00014539	TC299612	6.311	6.44	49.21	0.0148762	unknown protein {Oryza sativa (japonica cultivar-group);}	TA119368_4577	NA
MZ00014995	TC299545	3.794	4.381	14.75	0.0366787	contains ESTs C71773(E0324),C98486(E0324) unknown protein {Oryza sativa (japonica cultivar-group);}	TA6387_4577999 OJ1111_G12.10 [Oryza sativa (japonica cultivar-group)]	NA
MZ00015137	TC308943	2.715	2.416	16.64	0.01576	putative PTI1-like kinase {Zea mays;}	TA115707_4577 Putative PTI1-like kinase [Zea mays (Maize)]	NA
MZ00015185	TC294710	5.301	6.037	55.55	0.0309401	{Oryza sativa (japonica cultivar-group);}	TA97366_4577 OJ000126_13.6 protein [Oryza sativa (japonica cultivar-group)]	NA
MZ00015457	TC305329	24.54	11.87	310.3	0.013397	unknown protein {Oryza sativa (japonica cultivar-group);}	TA123381_4577 Hypothetical protein OJ1435_F07.29 [Oryza sativa (japonica cultivar-group)]	NA
MZ00015458	TC320626	5.767	4.364	63.74	0.0142972	unknown protein {Oryza sativa (japonica cultivar-group);}	TA123379_4577 Hypothetical protein OJ1435_F07.29 [Oryza sativa (japonica cultivar-group)]	NA
MZ00016479	TC313290	2.238	2.611	8.681	0.0152379	hypothetical protein {Oryza sativa (japonica cultivar-group);}	TA121930_4577	NA
MZ00016773	TC284664	7.605	5.633	157.5	0.0353115	unnamed protein product; hypothetical protein {Oryza sativa (japonica cultivar-group);}	TA26412_4577999 Hypothetical protein P0503G09.12 [Oryza sativa (japonica cultivar-group)]	NA
MZ00018109	TC307035	6.674	7.517	52.55	0.0142072	NA	TA135094_4577	NA
MZ00018304	TC299608	6.228	3.248	14.01	0.0218153	unknown protein {Oryza sativa (japonica cultivar-group);}	TA135073_4577 Hypothetical protein P0036F10.25 [Oryza sativa (japonica cultivar-group)]	NA
MZ00018947	TC314861	6.089	2.868	24.5	0.00754929	NA	TA135966_4577	NA
MZ00018963	TC316038	4.758	2.898	24.04	0.0246621	hypothetical protein {Oryza sativa (japonica cultivar-group);}	TA138211_4577	NA
MZ00019508	AZM5_8602	2.882	4.99	35.25	0.0125924	NA	TA138742_4577	NA
MZ00022883	TC312394	5.274	11.9	13.17	0.0256673	hypothetical protein {Oryza sativa (japonica cultivar-group);}	TA148059_4577 Hypothetical protein P0427B07.49 [Oryza sativa (japonica cultivar-group)]	NA
MZ00023506	TC293938	5.299	8.307	192.3	0.0166546	NA	TA105651_4577	NA
MZ00023813	TC312496	10.94	10.8	43.38	0.00898543	NA	TA108593_4577	NA
MZ00023855	TC307173	5.094	4.207	16.41	0.00775805	unknown protein {Oryza sativa (japonica cultivar-group);}	TA107640_4577	NA
MZ00024129	TC298967	6.055	6.504	48.21	0.037338	unnamed protein product; hypothetical protein {Oryza sativa (japonica cultivar-group);}	TA113412_4577	NA
MZ00024210	TC270511	2.559	3.326	23.01	0.0355553	NA	TA115279_4577	NA
MZ00026574	TC299028	3.679	8.569	11.78	0.0348673	{Oryza sativa (japonica cultivar-group);}	TA120351_4577	NA
MZ00027230	TC282037	20.72	14.85	171.3	0.0285714	hypothetical protein {Oryza sativa (japonica cultivar-group);}	TA127275_4577	NA
MZ00027254	TC302972	2.212	2.448	8.402	0.0408248	contains ESTs AU091937(E30882),C74325(E30882) unknown protein {Oryza sativa (japonica cultivar-group);}	TA137053_4577	NA
MZ00028763	TC299320	2.846	3.74	29.08	0.0142257	putative group 3 pollen allergen {Oryza sativa (japonica cultivar-group);}	TA139629_4577 OSJNBa0050F15.8 protein [Oryza sativa (japonica cultivar-group)]	NA
MZ00029040	TC322600	2.055	2.066	20.36	0.00554668	NA	TA139874_4577	NA
MZ00029110	TC334263	3.237	25.83	6.337	0.0251586	NA	TA135904_4577	NA
MZ00029140	TC275045	2.743	8.928	17.01	0.00668946	NA	TA140467_4577	NA
MZ00029800	TC293519	22.86	24.31	389.2	0.00595109	hypothetical protein {Plasmodium berghei strain ANKA;}	TA140223_4577	NA
MZ00029995	TC310636	2.927	2.508	4.754	0.033067	unknown protein {Oryza sativa (japonica cultivar-group);}	TA134008_4577	NA
MZ00033427	TC248207	2.924	3.254	21.62	0.0482247	unknown protein {Oryza sativa (japonica cultivar-group);}	TA93577_4577	NA
MZ00035450	AW054534	4.08	5.095	28.97	0.00983096	NA	AW054534 Zea m 1 allergen [Zea mays (Maize)]	NA
MZ00035542	AW119943	3.501	3.717	71.52	0.0132381	NA	AW119943	NA
MZ00035741	TC324104	13.3	13.06	263	0.0102218	unknown protein {Oryza sativa (japonica cultivar-group);}	TA114777_4577	NA
MZ00035802	AW499383	3.591	39.11	11.24	0.0125691	NA	AW499383	NA
MZ00035822	AW566487	4.481	5.189	26.19	0.0215228	NA	AW566487 Zea m 13 allergen [Zea mays (Maize)]	NA
MZ00036334	BF728869	10.78	16.94	84.13	0.0149172	NA	TA96339_4577	NA
MZ00036967	BM332713	2.061	2.375	7.062	0.0170539	NA	BM332713	NA
MZ00039549	TC326380	5.983	4.698	20.58	0.019374	NA	TA107638_4577	NA
MZ00039567	CF011486	5.503	5.262	27.62	0.0386321	unknown protein {Oryza sativa (japonica cultivar-group);}	CF011486	NA
MZ00039572	CF011222	9.364	8.282	46.11	0.0371508	group 3 pollen allergen {Zea mays;}	CF011222 Group 3 pollen allergen [Zea mays (Maize)]	NA
MZ00039577	TC306280	16.93	14.77	94.31	0.018742	hypothetical protein {Burkholderia cenocepacia AU 1054;}	TA107181_4577	NA
MZ00040726	NP663334|AY112627.1|AY112627.1	4.848	5.084	19.52	0.0318619	NA	TA113516_4577	NA
MZ00040955	TC259975	2.283	2.798	10.98	0.0249085	group 3 pollen allergen {Zea mays;}	TA107072_4577 Group 3 pollen allergen [Zea mays (Maize)]	NA
MZ00040958	TC300849	5.296	6.579	77.24	0.0107739	group 3 pollen allergen {Zea mays;}	TA107077_4577 Group 3 pollen allergen [Zea mays (Maize)]	NA
MZ00041198	TC299537	2.134	4.159	5.329	0.0222176	NA	TA99716_4577	NA
MZ00041371	TC259952	3.346	2.957	23.99	0.00118325	NA	TA132537_4577	NA
MZ00041889	TC307437	3.847	2.928	22.34	0.013397	unknown protein {Oryza sativa (japonica cultivar-group);}	TA123380_4577 Hypothetical protein OJ1435_F07.29 [Oryza sativa (japonica cultivar-group)]	NA
MZ00042314	TC269085	2.33	4.248	13.46	0.0454165	NA	TA126830_4577	NA
MZ00043557	TC322013	3.487	3.051	24.41	0.00946811	NA	TA20518_4577999 Hypothetical protein OSJNBb0008A05.5 [Oryza sativa (Rice)]	NA
MZ00043670	TC306281	4.831	4.948	124.8	0.013397	NA	TA119215_4577	NA
MZ00044193	TC325820	3.149	2.046	2.359	0.0342698	unknown protein {Oryza sativa (japonica cultivar-group);}	TA94985_4577	NA
MZ00044361	TC330379	5.131	11.53	8.229	0.0437335	NA	TA139983_4577	NA
MZ00045263	ZRSiOTKN0000006	2.166	4.482	38.92	0.0204262	NA	CF075433	NA
MZ00045462	ZRSgOTKN0000787	2.114	2.563	21.99	0.00961476	NA	CB278312	NA
MZ00046165	AW352568	7.935	11.97	79.95	0.0101045	NA	AW352568	NA
MZ00046211	TC326765	2.557	3.316	15.79	0.0141766	NA	AY111960	NA
MZ00046495	AZM5_25085	4.374	2.485	5.856	0.0159395	unknown protein {Oryza sativa (japonica cultivar-group);}	TA131130_4577	NA
MZ00053328	CD953732	4.329	3.621	7.336	0.0146812	NA	CD953732	NA
MZ00053702	CD965315	3.642	3.905	21.97	0.0313898	NA	CD965315	NA
MZ00054242	CF024772	4.183	6.617	3.634	0.0279806	NA	CF024772	NA
MZ00054243	CF024887	3.199	2.679	32.5	0.00815933	NA	CF024887	NA
MZ00055218	TC296772	23.52	18.43	337.4	0.0154663	unknown protein {Oryza sativa (japonica cultivar-group);}	TA114778_4577	NA
MZ00055486	TC311248	2.152	2.172	4.358	0.0204262	NA	TA143834_4577	NA
MZ00055680	BI992405	2.547	2.307	17.02	0.0365443	NA	TA99650_4577	NA
MZ00055827	TC318197	2.348	2.859	9.567	0.00546676	contains ESTs AU091937(E30882),C74325(E30882) unknown protein {Oryza sativa (japonica cultivar-group);}	TA142337_4577	NA
MZ00056983	AZM5_85981	2.492	7.459	9.369	0.00965784	expressed protein {Oryza sativa (japonica cultivar-group);}	TA26253_4558 Hypothetical protein [Oryza sativa (japonica cultivar-group)]	NA
MZ00057364	TC305201	3.145	7.895	8.82	0.0408766	unknown protein {Oryza sativa (japonica cultivar-group);}	TA141871_4577	NA
MZ00004019	BG518246	3.596	1.53	1.459	0.039465	NA	BG518246	NA
MZ00005168	BM379188	2.305	0.804	0.87	0.015101	{Oryza sativa (japonica cultivar-group);}	BM379188 OSJNBa0006A01.6 protein [Oryza sativa (Rice)]	NA
MZ00005248	AZM5_90672	2.473	1.763	1.606	0.0489398	NA	BM381141 Putative CPRD2 [Oryza sativa (japonica cultivar-group)]	NA
MZ00005269	BM381721	2.174	1.421	1.095	0.0456412	NA	BM381721	NA
MZ00005271	TC304868	2.008	1.194	1.473	0.0185437	{Oryza sativa (japonica cultivar-group);}	TA134630_4577 OSJNBa0006A01.5 protein [Oryza sativa (Rice)]	NA
MZ00005361	TC321087	2.79	1.146	1.909	0.0160366	{Oryza sativa (japonica cultivar-group);}	TA146169_4577	NA
MZ00007577	TC291668	3.016	0.777	1.204	0.0443272	{Oryza sativa (japonica cultivar-group);}	TA131946_4577 OSJNBa0086O06.17 protein [Oryza sativa (japonica cultivar-group)]	NA
MZ00010473	CF019839	8.804	1.739	0.63	0.00546676	NA	CF019839	NA
MZ00011733	TC324676	2.236	1.776	0.507	0.00961476	mitochondrial uncoupling protein 3 {Saccharum officinarum;}	TA146022_4577 Mitochondrial uncoupling protein 3 [Saccharum officinarum (Sugarcane)]	NA
MZ00011843	CF059441	2.825	1.049	0.834	0.0262137	NA	CF059441	NA
MZ00012007	CF075440	2.347	0.65	0.616	0.0456164	NA	CF075440	NA
MZ00013297	TC301573	2.016	1.034	1.052	0.0355256	NA	TA142622_4577	NA
MZ00024826	CD991427	3.773	0.895	1.826	0.0224659	NA	TA114073_4577 Transposon protein, putative, Pong sub-class [Oryza sativa (japonica cultivar-group)]	NA
MZ00028870	TC334292	2.369	1.674	1.398	0.0453365	NA	TA143178_4577	NA
MZ00031158	TC255253	2.63	0.717	1.435	0.0365443	hypothetical protein {Oryza sativa (japonica cultivar-group);} ^|^GB|BAD15792.1|46389940|AP004854 hypothetical protein {Oryza sativa (japonica cultivar-group);}	TA131946_4577 OSJNBa0086O06.17 protein [Oryza sativa (japonica cultivar-group)]	NA
MZ00031307	TC309735	2.614	0.778	1.551	0.0326927	hypothetical protein {Oryza sativa (japonica cultivar-group);}	TA149731_4577 Hypothetical protein P0510C12.17 [Oryza sativa (japonica cultivar-group)]	NA
MZ00031778	TC266827	2.747	0.75	0.757	0.0030834	unknown protein {Oryza sativa (japonica cultivar-group);} ^|^GB|BAD21488.1|47847709|AP004001 unknown protein {Oryza sativa (japonica cultivar-group);}	TA146319_4577	NA
MZ00032977	TC257538	2.43	1.255	1.594	0.0374499	NA	TA132178_4577	NA
MZ00037186	TC192965	3.333	0.282	0.632	0.00754929	putative transposase {Zea mays;}	TA110222_4577 Putative transposase [Zea mays (Maize)]	NA
MZ00037187	TC192965	7.173	0.615	1.243	0.0344653	putative transposase {Zea mays;}	TA110222_4577 Putative transposase [Zea mays (Maize)]	NA
MZ00038325	CD936563	3.168	1.146	0.738	0.00252231	NA	CD936563	NA
MZ00042565	TC317945	2.116	1.048	0.899	0.0201935	NA	TA149567_4577	NA
MZ00049276	AZM5_1278	2.373	1.759	1.117	0.035178	unknown protein {Oryza sativa (japonica cultivar-group);}	CO464958	NA
MZ00055858	CF024705	2.458	0.833	0.638	0.0138842	NA	TA123900_4577	NA
MZ00000779	AI855358	0.502	2.239	1.004	0.0429944	NA	AI855358 Hypothetical protein [Phaeosphaeria nodorum SN15]	NA
MZ00004316	TC329761	1.484	4.871	0.965	0.0109331	NA	TA146841_4577	NA
MZ00004973	BM339161	0.807	3.295	0.445	0.00742808	NA	TA125860_4577 Disease resistance response protein-like [Oryza sativa (japonica cultivar-group)]	NA
MZ00005119	BM378374	0.887	2.081	0.608	0.0178787	NA	BM378374	NA
MZ00006008	BQ619473	0.933	2.245	0.447	0.018987	NA	BQ619473	NA
MZ00007980	CD942340	1.118	5.435	1.243	0.0341482	NA	CD942340	NA
MZ00008044	CD944510	1.935	2.112	0.723	0.0421796	NA	CD944510	NA
MZ00008309	CD951894	1.173	3.379	0.642	0.0396779	NA	CD951894	NA
MZ00009875	CD996246	1.014	2.096	1.666	0.0148947	NA	CD996246	NA
MZ00010674	TC332902	1.317	3.814	0.296	0.0125998	bundle sheath cell specific protein 1 {Zea mays;}	CF031352 Bundle sheath cell specific protein 1 [Zea mays (Maize)]	NA
MZ00013353	TC281073	0.804	2.137	0.761	0.00090136	NA	TA16292_4577999	NA
MZ00017309	TC302919	1.246	2.167	0.266	0.022385	NA	TA135941_4577	NA
MZ00018484	TC307696	1.019	3.708	0.66	0.0466388	NA	TA28814_4577999 Expressed protein [Oryza sativa (japonica cultivar-group)]	NA
MZ00019477	TC321803	1.474	2.267	1.098	0.0228721	NA	TA139276_4577	NA
MZ00019760	TC322861	1.283	2.665	1.419	0.024644	NA	TA136926_4577 Expressed protein [Oryza sativa (japonica cultivar-group)]	NA
MZ00022672	TC278065	0.476	2.291	0.336	0.0285714	NA	TA146752_4577	NA
MZ00024021	TC304688	0.846	2.21	1.819	0.0114017	hypothetical protein {Oryza sativa (japonica cultivar-group);}	TA96990_4577 Hypothetical protein P0643A10.29 [Oryza sativa (japonica cultivar-group)]	NA
MZ00025429	TC311865	1.014	2.033	1.333	0.0273738	unknown protein {Oryza sativa (japonica cultivar-group);}	TA20676_4577999	NA
MZ00026538	TC314654	1.386	2.423	1.062	0.0101783	Unknown protein {Oryza sativa (japonica cultivar-group);}	TA25267_4577999 ZIM motif family protein, expressed [Oryza sativa (japonica cultivar-group)]	NA
MZ00029805	TC313774	1.622	7.297	0.943	0.00494635	{Oryza sativa (japonica cultivar-group);}	TA140399_4577 Hypothetical protein P0450E05.14 [Oryza sativa (japonica cultivar-group)]	NA
MZ00031038	TC325510	1.586	2.493	1.618	0.0312863	NA	TA109328_4577	NA
MZ00031058	TC291761	1.844	2.233	0.903	0.0231591	NA	TA137675_4577	NA
MZ00031352	TC326658	1.565	2.352	1.989	0.0281399	hypothetical protein {Oryza sativa (japonica cultivar-group);}	TA134414_4577 Harpin-induced protein 1 containing protein, expressed [Oryza sativa (japonica cultivar-group)]	NA
MZ00031793	TC215975	0.73	3.91	0.22	0.00306863	NA	TA144740_4577	NA
MZ00035780	AW455678	1.476	2.119	0.029	0.00117212	NA	AW455678	NA
MZ00035851	AZM5_85417	1.488	2.645	1.345	0.0424992	hypothetical protein {Oryza sativa (japonica cultivar-group);}	TA63651_4530 Hypothetical protein P0710E05.21 [Oryza sativa (japonica cultivar-group)]	NA
MZ00036776	TC334231	0.412	2.485	0.819	0.0110486	NA	TA107649_4577	NA
MZ00037910	CD001664	1.008	2.069	1.414	0.00916213	NA	TA134381_4577 Expressed protein [Oryza sativa (japonica cultivar-group)]	NA
MZ00038684	CD958017	0.559	2.683	0.582	0.0426461	NA	CD958017	NA
MZ00039687	CF018896	1.357	2.298	0.276	0.0313189	NA	CF018896	NA
MZ00040937	TC301474	1.179	3.626	1.258	0.0319524	Chain B, Mistletoe Lectin I From Viscum Album. {Viscum album;}	TA101034_4577	NA
MZ00041273	TC191892	1.026	2.713	1.206	0.0323438	NA	TA109953_4577 Putative cyclotide family protein [Zea mays (Maize)]	NA
MZ00041600	CF062472	1.575	6.057	1.928	0.0423276	NA	CF062472 Beta-glucosidase aggregating factor [Zea mays (Maize)]	NA
MZ00042727	TC306599	1.051	3.189	0.033	0.0258216	NA	TA155556_4577	NA
MZ00043765	TC322122	1.334	2.618	1.804	0.0169902	unknown protein {Oryza sativa (japonica cultivar-group);}	TA121893_4577	NA
MZ00052241	BE025369	1.054	2.227	0.772	0.0108682	NA	BE025369	NA
MZ00053056	CD941626	1.026	3.071	1.046	0.00400653	NA	CD941626	NA
MZ00054062	CF003761	0.659	2.349	1.052	0.0153774	NA	CF003761	NA
MZ00055209	TC330811	1.263	6.327	0.733	0.00564489	NA	TA156445_4577	NA
MZ00055466	TC324006	1.06	2.055	0.512	0.00289325	NA	TA146859_4577	NA
MZ00055476	TC330523	1.619	2.258	1.06	0.0412906	NA	TA147464_4577	NA
MZ00055572	TC333348	0.647	2.653	0.46	0.0294598	NA	TA153955_4577	NA
MZ00055837	BF729056	0.93	2.242	0.707	0.0200353	NA	BF729056	NA
MZ00055990	TC318182	1.32	2.235	1.603	0.0321112	hypothetical protein {Oryza sativa (japonica cultivar-group);}	TA136109_4577 Hypothetical protein OJ1540_H01.11 [Oryza sativa (Rice)]	NA
MZ00000065	TC1049_root	1.678	1.981	3.529	0.0355256	NA	CF628306 Hypothetical protein OSJNBa0008D05.13 [Oryza sativa (japonica cultivar-group)]	NA
MZ00000222	TC297804	1.343	1.094	2.65	0.0377559	unknown protein {Oryza sativa (japonica cultivar-group);}	TA147771_4577	NA
MZ00000403	AI461516	1.539	1.843	4.841	0.00769434	NA	AI461516	NA
MZ00000450	AI600834	1.204	1.314	2.636	0.0475742	NA	TA106320_4577 Secondary cell wall-related glycosyltransferase family 14, putative, expressed [Oryza sativa (japonica cultivar-group)]	NA
MZ00000681	TC306779	1.477	0.83	4.292	0.0139315	{Oryza sativa (japonica cultivar-group);}	DV494478	NA
MZ00000913	AZM5_13236	1.293	1.636	4.832	0.00769434	NA	TA30113_4577999 4'-phosphopantetheinyl transferase superfamily protein, expressed [Oryza sativa (japonica cultivar-group)]	NA
MZ00000967	AI964478	0.508	0.945	4.881	0.00411858	NA	AI964478	NA
MZ00001128	TC309101	1.221	1.329	2.602	0.00595109	NA	TA142426_4577	NA
MZ00003748	BG268383	1.031	0.566	2.534	0.0182276	NA	BG268383	NA
MZ00003970	TC329215	0.309	0.595	2.247	0.0300379	expressed protein {Oryza sativa (japonica cultivar-group);}	TA123573_4577 Expressed protein [Oryza sativa (japonica cultivar-group)]	NA
MZ00004537	BM073916	1.665	0.305	2.062	0.0190746	NA	TA147121_4577	NA
MZ00004622	BM078260	1.457	1.896	2.849	0.0329653	NA	BM078260	NA
MZ00004886	BM334691	0.733	0.813	2.196	0.0454913	NA	BM334691	NA
MZ00004977	BM339304	1.093	1.652	5.662	0.00388102	NA	BM339304	NA
MZ00005194	TC320726	0.952	1.92	2.039	0.0135959	NA	TA145399_4577	NA
MZ00008120	CD946731	0.991	0.968	2.33	0.0128281	NA	CD946731 Hypothetical protein OJ1513_F02.133 [Oryza sativa (japonica cultivar-group)]	NA
MZ00008133	CD947225	0.961	1.128	2.62	0.0103982	contains EST AU097541(S6042) unknown protein {Oryza sativa (japonica cultivar-group);}	TA144308_4577 Hypothetical protein OSJNBa0027N19.12 [Oryza sativa (japonica cultivar-group)]	NA
MZ00008144	CD947433	1.276	1.85	5.187	0.0365514	NA	CD947433	NA
MZ00008362	CD953232	1.392	1.735	5.773	0.00810249	NA	TA155154_4577 Expressed protein [Oryza sativa (japonica cultivar-group)]	NA
MZ00008363	TC305289	0.892	1.082	3.535	0.0268541	ramosa 2 {Zea mays;}	TA136205_4577 Ramosa 2 [Zea mays (Maize)]	NA
MZ00008396	CD953913	1.632	1.832	4.483	0.0171277	NA	TA146683_4577 Hypothetical protein B1070A12.28 [Oryza sativa (japonica cultivar-group)]	NA
MZ00010490	CF020746	1.014	0.822	2.003	0.0493105	NA	CF020746	NA
MZ00010491	CF020747	1.033	0.535	4.895	0.00348022	NA	CF020747	NA
MZ00010716	CF032677	0.645	1.617	3.486	0.0318431	NA	CF032677	NA
MZ00011331	CF046567	1.676	1.398	2.943	0.0200952	NA	CF046567	NA
MZ00011453	CF049118	1.49	1.899	6.704	0.00595109	NA	CF049118	NA
MZ00011747	CF056692	0.961	1.967	2.206	0.0189798	NA	CF056692	NA
MZ00012056	TC289169	0.902	0.833	4.973	0.0090594	NA	TA142326_4577	NA
MZ00012154	CF244509	0.884	0.667	2.184	0.0426461	putative PROPYZAMIDE-HTPERSENSITIVE 1 {Oryza sativa (japonica cultivar-group);}	CF244509 Putative PROPYZAMIDE-HTPERSENSITIVE 1 [Oryza sativa (japonica cultivar-group)]	NA
MZ00012634	TC322114	1.28	1.376	4.233	0.0111855	NA	TA149962_4577 Expressed protein [Oryza sativa (japonica cultivar-group)]	NA
MZ00012817	TC322491	1.249	1.513	3.718	0.0198351	NA	TA153513_4577	NA
MZ00013397	TC326934	0.44	0.633	7.909	0.00809687	NA	CF048835	NA
MZ00013398	TC319862	0.545	0.905	2.462	0.0379418	NA	CF058664	NA
MZ00013440	TC297203	1.52	1.735	4.253	0.013321	group 3 pollen allergen {Zea mays;}	TA107066_4577 Group 3 pollen allergen [Zea mays (Maize)]	NA
MZ00013579	TC326309	1.114	1.656	2.557	0.0302426	NA	TA104723_4577	NA
MZ00013689	TC303415	1.206	1.313	8.137	0.0360713	unknown {Pennisetum ciliare;}	TA107582_4577 Hypothetical protein [Pennisetum ciliare (Buffelgrass)]	NA
MZ00014630	TC305867	1.105	1.3	19.87	0.0090594	NA	TA93586_4577	NA
MZ00015227	TC284030	0.992	0.94	3.483	0.0090594	putative Magnaporthe grisea pathogenicity protein {Oryza sativa (japonica cultivar-group);}	TA111796_4577 TB2/DP1, HVA22 family protein, expressed [Oryza sativa (japonica cultivar-group)]	NA
MZ00017075	TC302810	1.048	1.28	3.134	0.0170039	unknown protein {Oryza sativa (japonica cultivar-group);}	TA119038_4577	NA
MZ00018475	TC308074	0.826	1.408	6.948	0.0243749	NA	AY106843	NA
MZ00018844	TC275071	1.128	1.921	4.36	0.00946811	hypothetical protein T9C5.190 - Arabidopsis thaliana {Arabidopsis thaliana;} ^|^GB|CAB62464.1|6561960|ATT9C5 putative protein {Arabidopsis thaliana;}	TA134923_4577 Hypothetical protein T9C5.190 [Arabidopsis thaliana (Mouse-ear cress)]	NA
MZ00019878	TC290377	1.46	0.903	2.612	0.0192474	NA	TA146150_4577	NA
MZ00019884	TC302481	0.531	0.491	2.054	0.0155767	NA	TA143494_4577	NA
MZ00019902	TC307846	0.792	1.046	2.983	0.0315617	expressed protein {Oryza sativa (japonica cultivar-group);}	TA140284_4577	NA
MZ00020080	TC318192	1.162	1.211	6.243	0.0313898	hypothetical protein {Oryza sativa (japonica cultivar-group);}	TA138446_4577 Hypothetical protein OJ1261C08.5 [Oryza sativa (japonica cultivar-group)]	NA
MZ00020294	TC306738	1.637	1.449	3.709	0.00560454	NA	TA138812_4577	NA
MZ00021368	TC319959	1.967	0.634	4.967	0.0295141	NA	TA144857_4577 Putative WD repeat-protein [Oryza sativa (japonica cultivar-group)]	NA
MZ00021563	TC248932	0.536	0.854	2.066	0.0426397	NA	BG549844	NA
MZ00021688	TC267122	0.509	0.765	2.274	0.0274377	NA	AW060048	NA
MZ00021742	TC202258	1.218	1.223	2.512	0.0242114	hypothetical protein similar to Arabidopsis thaliana chromosome 1, T8L23.8 {Oryza sativa (japonica cultivar-group);} ^|^GB|BAB62572.1|15128386|AP003255 hypothetical protein similar to Arabidopsis thaliana chromosome 1, T8L23.8 {Oryza sativa (japonica cultivar-group);}	CB329423	NA
MZ00021974	TC267132	0.398	0.267	6.93	0.0460415	NA	TA148201_4577	NA
MZ00022797	TC318368	0.951	1.463	2.196	0.0444343	unknown {Zea mays;}	TA149345_4577 Hypothetical protein 9C20.6b [Zea mays (Maize)]	NA
MZ00023253	TC324910	0.856	0.872	2.805	0.0103982	NA	TA152707_4577	NA
MZ00023281	TC323735	1.317	0.843	2.018	0.0205178	NA	TA123993_4577	NA
MZ00024010	TC301905	1.673	1.581	11.96	0.0173788	NA	TA110837_4577	NA
MZ00024211	CF009156	1.25	1.696	7.372	0.0150623	NA	TA115278_4577	NA
MZ00025078	CF040847	1.141	1.449	2.169	0.0337078	NA	TA117066_4577 OSJNBa0068L06.8 protein [Oryza sativa (japonica cultivar-group)]	NA
MZ00025806	TC281184	1.176	1.059	5.16	0.0157569	meiosis 5 {Triticum aestivum;}	TA102546_4577 Meiosis 5 [Triticum aestivum (Wheat)]	NA
MZ00026234	TC314799	1.953	1.529	32	0.0302838	hypothetical protein {Magnaporthe grisea 70-15;}	TA129788_4577	NA
MZ00026612	TC301960	0.923	0.92	5.469	0.00490962	unknown protein {Oryza sativa (japonica cultivar-group);}	TA128630_4577	NA
MZ00028877	TC295071	1.334	1.84	2.249	0.0113778	{Zea mays;}	TA132891_4577 ZmGR2c protein [Zea mays (Maize)]	NA
MZ00029662	DR961171	0.803	1.09	2.025	0.0124648	unknown protein {Oryza sativa (japonica cultivar-group);}	DR961171	NA
MZ00029743	TC325033	1.265	1.109	2.322	0.0170208	NA	TA123243_4577	NA
MZ00029813	TC311748	1.96	1.155	3.303	0.0495984	hypothetical protein {Oryza sativa (japonica cultivar-group);}	TA127255_4577	NA
MZ00030813	TC322472	1.488	1.935	5.966	0.0171277	NA	TA148302_4577	NA
MZ00030959	TC331919	1.004	1.15	7.961	0.0109331	NA	TA146448_4577	NA
MZ00031010	TC297467	1.677	0.88	3.272	0.0106209	unknown protein {Oryza sativa (japonica cultivar-group);}	TA139045_4577	NA
MZ00031707	TC268558	1.166	1.444	2.05	0.0187038	NA	TA129015_4577	NA
MZ00031899	DN223875	0.839	1.121	4.226	0.0138097	NA	TA149005_4577	NA
MZ00032117	TC331147	1.592	1.443	2.913	0.0200952	NA	CF027403 P0003D09.21 [Oryza sativa (japonica cultivar-group)]	NA
MZ00032198	TC330965	1.277	1.313	2.071	0.0469796	putative centromere protein {Oryza sativa (japonica cultivar-group);}	TA156982_4577 Expressed protein [Oryza sativa (japonica cultivar-group)]	NA
MZ00032230	TC216663	1.254	1.936	2.975	0.0174542	NA	TA120531_4577 Hypothetical protein OJ1118_B03.109 [Oryza sativa (japonica cultivar-group)]	NA
MZ00032353	TC305381	0.845	0.848	3.043	0.00795722	unknown protein {Arabidopsis thaliana;}	TA157357_4577	NA
MZ00032540	TC304219	1.275	1.484	2.966	0.0216848	NA	TA146900_4577 Expressed protein [Oryza sativa (japonica cultivar-group)]	NA
MZ00032597	TC217209	1.631	1.346	3.408	0.046462	unknown protein {Oryza sativa (japonica cultivar-group);}	TA27998_4577999 Hypothetical protein P0456B03.121-1 [Oryza sativa (japonica cultivar-group)]	NA
MZ00032673	TC298252	1.712	1.453	4.737	0.0314283	hypothetical protein {Oryza sativa (japonica cultivar-group);}	DN213104 Hypothetical protein [Oryza sativa (japonica cultivar-group)]	NA
MZ00032981	TC308771	1.671	1.681	8.15	0.00478679	hypothetical protein {Oryza sativa (japonica cultivar-group);}	TA134394_4577	NA
MZ00034937	TC335796	0.875	0.838	2.032	0.0234938	NA	AF468668	NA
MZ00035198	AI677208	1.319	1.326	2.014	0.0314672	NA	AI677208	NA
MZ00035253	TC310976	1.819	1.727	7.834	0.00717234	NA	TA101516_4577	NA
MZ00035470	AW060105	1.209	1.41	2.367	0.0416298	OSJNBa0019D11.5 {Oryza sativa (japonica cultivar-group);}	AW060105	NA
MZ00035543	TC328989	0.733	1.07	2.239	0.00987377	hypothetical protein XP_795558 {Strongylocentrotus purpuratus;}	DV550925	NA
MZ00035759	AW424721	1.146	0.945	3.744	0.0152035	contains EST AU163221(S1937) unknown protein {Oryza sativa (japonica cultivar-group);}	TA17753_4577999 Putative SF16 protein [Oryza sativa (japonica cultivar-group)]	NA
MZ00035790	AW497489	1.867	1.599	23.67	0.0146844	NA	AW497489	NA
MZ00035814	AW562780	1.261	1.951	9.21	0.00447871	NA	TA127598_4577	NA
MZ00035838	AW927297	1.157	1.086	8.1	0.00665473	unknown protein {Oryza sativa (japonica cultivar-group);}	TA138645_4577 Hypothetical protein P0516G10.15 [Oryza sativa (japonica cultivar-group)]	NA
MZ00036170	BE186183	0.841	0.701	2.52	0.0166371	NA	TA96519_4577	NA
MZ00036337	BF729510	0.926	0.832	2.816	0.0128533	NA	TA96676_4577	NA
MZ00036524	BG410245	0.881	1.143	3.303	0.0107352	NA	TA117877_4577 Hypothetical protein W1110ERIPDM [Oryza sativa (Rice)]	NA
MZ00036635	BG836963	1.002	1.39	2.629	0.00490962	NA	BG836963	NA
MZ00036742	BG842769	1.036	1.46	5.462	0.0130562	NA	BG842769	NA
MZ00036994	TC301890	1.503	1.398	4.508	0.00448165	NA	TA96545_4577	NA
MZ00037344	BM661049	0.925	1.239	2.39	0.0164367	NA	BM661049	NA
MZ00037365	BM895151	1.556	1.516	5.493	0.00203664	NA	TA115198_4577 OSJNBb0079B02.2 protein [Oryza sativa (japonica cultivar-group)]	NA
MZ00037379	TC304010	1.307	1.192	2.192	0.047483	NA	TA99609_4577	NA
MZ00037755	TC305835	1.307	1.337	2.656	0.0103678	NA	TA102400_4577	NA
MZ00037756	CA828799	1.261	0.947	2.323	0.0224223	NA	TA102400_4577	NA
MZ00037843	CB331535	0.9	1.344	2.326	0.0202657	NA	CB331535	NA
MZ00037930	CD219291	1.221	1.049	2.294	0.0280653	NA	CD219291	NA
MZ00038207	TC331990	0.884	1.18	2.675	0.00365096	NA	CF273421	NA
MZ00038395	CD943462	1.639	1.923	4	0.0449345	NA	CD943462	NA
MZ00038453	CD946784	1.092	1.059	2.456	0.0142072	NA	CD946784	NA
MZ00038577	CD953043	0.877	0.724	2.02	0.013353	NA		NA
MZ00038741	CD960633	1.689	1.547	6.245	0.00634899	NA	CD960633	NA
MZ00038867	CD966007	1.526	1.771	4.005	0.0249187	NA	CD966007	NA
MZ00038888	CD966885	0.915	0.914	2.875	0.0355553	NA	CD966885	NA
MZ00039559	CF009595	0.922	0.552	4.135	0.045185	NA	CF009595	NA
MZ00039573	CF011236	0.971	0.883	2.8	0.00560454	NA	CF011236	NA
MZ00039794	CF026762	1.208	1.482	2.321	0.0208376	NA	CF026762	NA
MZ00040297	CF075310	0.83	1.167	4.204	0.037571	NA	CF075310	NA
MZ00040814	T14652	0.951	0.815	4.664	0.000119721	NA	T14652	NA
MZ00040956	TC191053	0.976	1.232	4.34	0.0138732	group 3 pollen allergen {Zea mays;}	TA107067_4577 Group 3 pollen allergen [Zea mays (Maize)]	NA
MZ00041010	TC317215	1.316	1.781	4.321	0.00810249	NA	TA101524_4577	NA
MZ00041011	TC258414	1.57	1.761	6.46	0.0326219	NA	TA101514_4577	NA
MZ00041013	TC331463	1.043	1.403	2.582	0.0157325	NA	CD991981	NA
MZ00041027	TC191211	1.288	0.97	23.09	0.0104677	NA	TA145657_4577	NA
MZ00041081	TC302229	1.212	1.588	2.791	0.0019902	NA	TA104701_4577	NA
MZ00041083	TC315345	1.251	1.538	3.041	0.0136355	NA	TA104760_4577	NA
MZ00041086	TC258261	1.209	1.491	3.164	0.00649633	NA	TA104706_4577	NA
MZ00041089	TC191363	1.057	1.002	3.197	0.0152035	NA	TA104709_4577	NA
MZ00041091	TC258421	1.01	1.277	2.021	0.0170551	NA	TA104759_4577	NA
MZ00041094	TC328938	0.943	1.348	2.385	0.0200353	NA	AI746123	NA
MZ00041241	TC282768	1.486	0.797	2.486	0.0146353	stem-specific protein {Saccharum hybrid cultivar;}	TA107796_4577	NA
MZ00041833	TC331446	1.352	1.071	2.349	0.0292059	NA	TA125188_4577	NA
MZ00042129	TC306973	1.611	1.505	4.12	0.0424372	NA	TA132424_4577	NA
MZ00042188	CD955531	1.131	1.309	2.747	0.0194147	unknown protein {Oryza sativa (japonica cultivar-group);}	CD955531	NA
MZ00042619	TC330130	0.898	1.941	3.767	0.0375477	NA	TA149856_4577	NA
MZ00043331	TC323182	1.404	1.477	6.035	0.0219321	NA	TA101519_4577	NA
MZ00043333	ZRSmOTOT00300296	1.077	0.917	5.232	0.0424372	NA	CD445731	NA
MZ00043940	TC320941	0.889	1.26	2.262	0.022363	NA	TA104997_4577	NA
MZ00044228	TC301983	1.28	1.234	4.941	0.00884836	NA	CK368714	NA
MZ00044382	PUCBU35TD	1.818	1.852	6.893	0.00324446	NA	TA125900_4577 Heavy metal-associated domain containing protein, expressed [Oryza sativa (japonica cultivar-group)]	NA
MZ00044444	OGWEU17TV	1.367	1.712	11.15	0.00546676	NA	TA117523_4577	NA
MZ00044452	TC332042	1.292	1.133	3.657	0.0393815	NA	TA130988_4577	NA
MZ00044673	TC333544	0.81	1.174	2.997	0.0191932	NA	CD964930	NA
MZ00044797	TC312445	0.747	0.844	2.196	0.0321482	NA	TA156648_4577	NA
MZ00045485	ZRSgTERTOOT1300	1.361	1.002	2.276	0.0148033	NA	CO452163	NA
MZ00045487	ZRSgTERTOOT18710	1.091	1.018	5.258	0.030585	NA	TA102371_4577	NA
MZ00046054	AW054138	1.579	1.376	2.815	0.0236523	NA	AW054138	NA
MZ00046183	AW461016	1.579	1.439	2.798	0.0495862	putative neurofilament triplet H1 protein {Oryza sativa (japonica cultivar-group);}	AW461016 Putative neurofilament triplet H1 protein [Oryza sativa (japonica cultivar-group)]	NA
MZ00046208	TC329114	1.064	1.261	3.221	0.0284144	NA	TA146873_4577	NA
MZ00047259	AZM5_3605	1.07	1.567	3.007	0.0351331	hypothetical protein {Oryza sativa (japonica cultivar-group);}	CF488668	NA
MZ00048047	DY541326	1.113	1.281	2.053	0.0429248	{Oryza sativa (japonica cultivar-group);}	DY541326 OSJNBa0041A02.21 protein [Oryza sativa (japonica cultivar-group)]	NA
MZ00052261	BE128952	1.087	1.057	8.02	0.00560454	NA	TA142571_4577 F16A14.19 [Arabidopsis thaliana (Mouse-ear cress)]	NA
MZ00052331	TC335847	0.864	1.107	2.895	0.0213518	NA	TA139417_4577	NA
MZ00052343	TC299481	0.933	1.167	2.216	0.0313254	NA	TA147883_4577	NA
MZ00052345	BF729028	0.988	0.977	3.224	0.00123872	NA	TA96519_4577	NA
MZ00052459	TC299633	1.558	0.847	3.229	0.00534401	stem-specific protein {Saccharum hybrid cultivar;}	TA107800_4577	NA
MZ00052473	BI142352	1.056	0.878	6.456	0.0219526	NA	BI142352	NA
MZ00052507	BI431049	1.94	0.858	2.183	0.00176947	NA	BI431049	NA
MZ00052695	TC328645	1.607	1.214	2.995	0.020173	NA	TA146321_4577	NA
MZ00052774	BU572184	1.335	1.086	4.179	0.0493286	NA	BU572184	NA
MZ00052864	CB329607	0.866	0.831	2.462	0.0185922	NA	CB329607	NA
MZ00052871	CB331615	1.34	1.959	2.561	0.015007	NA	CB331615	NA
MZ00053039	TC289547	0.912	1.259	2.349	0.0180178	NA	TA99862_4577	NA
MZ00053099	CD943830	1.002	1.103	2.007	0.0199043	NA	CD943830	NA
MZ00053298	TC306466	1.127	0.996	3.274	0.00157351	NA	TA96583_4577	NA
MZ00053570	TC277615	1.57	1.387	3.137	0.0149591	unknown protein {Oryza sativa (japonica cultivar-group);}	TA142127_4577	NA
MZ00053610	CD961877	1.695	1.639	10.89	0.0173257	NA	CD961877	NA
MZ00053649	TC333495	1.284	0.974	3.089	0.0103678	NA	TA154170_4577	NA
MZ00053658	CD963762	0.805	0.859	3.873	0.017121	NA	CD963762	NA
MZ00053813	CD972772	0.696	0.835	3.993	0.0322605	NA	CD972772	NA
MZ00053903	CD986758	1.338	0.687	3.881	0.0295141	NA	CD986758	NA
MZ00053918	CD988169	0.83	0.86	2.423	0.00946811	NA	DY576773	NA
MZ00054018	CD999337	1.737	1.278	7.122	0.0305775	NA	CD999337	NA
MZ00054151	CF013602	1.573	1.071	2.247	0.0127336	NA	CF013602	NA
MZ00055348	TC321661	1.92	1.374	4.958	0.0257792	hypothetical protien similar to Arabidopsis thaliana chromosome 4, At4g01140 {Oryza sativa (japonica cultivar-group);}	TA136777_4577	NA
MZ00055788	TC261238	1.034	1.593	2.21	0.0260471	NA	TA113052_4577	NA
MZ00055846	TC333898	1.015	0.924	2.409	0.0297635	NA	CF052953	NA
MZ00055924	TC213113	1.5	1.528	2.378	0.0242114	NA	CO448606 Hypothetical protein OJ1001_B06.9 [Oryza sativa (japonica cultivar-group)]	NA
MZ00055928	TC328604	1.438	1.221	2.973	0.0387016	NA	TA137574_4577	NA
MZ00055976	TC309265	1.327	1.455	4.826	0.00621723	hypothetical protein {Oryza sativa (japonica cultivar-group);}	TA143964_4577 Hypothetical protein P0456F08.8 [Oryza sativa (japonica cultivar-group)]	NA
MZ00056159	TC331697	1.345	1.008	2.353	0.00847138	NA	TA151687_4577	NA
MZ00056321	W21661	1.719	1.789	2.578	0.0448011	NA	W21661	NA
MZ00005245	BM381087	2.076	3.393	1.334	0.0281609	NPK1-related protein kinase-like protein {Oryza sativa (japonica cultivar-group);}	TA128642_4577 NPK1-related protein kinase-like protein [Oryza sativa (japonica cultivar-group)]	NA
MZ00006690	CB331585	6.512	2.358	1.587	0.0397123	putative polyprotein {Zea mays;}	CB331585	NA
MZ00044247	TC307426	3.032	4.422	0.035	0.00280786	NA	TA134974_4577	NA
MZ00056146	AI947940	2.667	2.447	0.506	0.00881357	NA	AI947940	NA
MZ00003295	BE050089	1.851	2.478	9.2	0.00309146	NA	BE050089	NA
MZ00003426	BE051354	0.897	2.094	5.284	0.028555	NA	BE051354	NA
MZ00005254	BM381345	1.914	3.237	4.391	0.0392111	NA	BM381345	NA
MZ00006111	TC322975	1.725	2.791	16.88	0.0465105	NA	TA146790_4577	NA
MZ00006289	TC280504	1.566	2.501	3.091	0.0297216	hypothetical protein {Oryza sativa (japonica cultivar-group);}	TA143452_4577	NA
MZ00006603	CB278280	0.902	2.74	2.454	0.0164752	NA	CB278280	NA
MZ00008037	CD944255	1.984	2.598	11.12	0.00176622	NA	CD944255	NA
MZ00008463	CD955564	0.563	3.472	2.035	0.0452787	NA	CD955564	NA
MZ00010195	CF009000	1.756	2.467	11.07	0.0309704	NA	CF009000	NA
MZ00010237	CF010803	1.522	3.327	7.685	0.0346602	NA	CF010803	NA
MZ00012434	AZM5_25335	1.438	2.543	7.101	0.0146115	hypothetical protein {Oryza sativa (japonica cultivar-group);}	TA141213_4577 Hypothetical protein P0431B06.28 [Oryza sativa (japonica cultivar-group)]	NA
MZ00015157	TC193851	1.866	2.192	3.291	0.0231274	OSJNBb0038F03.14 {Oryza sativa (japonica cultivar-group);} ^|^GB|CAE02012.2|32483086|OSJN00126 OSJNBa0079A21.1 {Oryza sativa (japonica cultivar-group);}	TA10276_4577999 OSJNBb0038F03.14 protein [Oryza sativa (japonica cultivar-group)]	NA
MZ00015176	TC301038	1.056	2.788	2.564	0.0056543	expressed protein {Oryza sativa (japonica cultivar-group);}	TA118225_4577 Expressed protein [Oryza sativa (japonica cultivar-group)]	NA
MZ00015177	TC290139	1.389	2.313	2.879	0.0429944	expressed protein {Oryza sativa (japonica cultivar-group);}	TA118226_4577 Expressed protein [Oryza sativa (japonica cultivar-group)]	NA
MZ00015327	TC304359	1.316	2.015	4.699	0.0364954	putative protein of gibberellin-stimulated transcript {Oryza sativa (japonica cultivar-group);}	TA117439_4577 Hypothetical protein OSJNBb0048A17.7 [Oryza sativa (japonica cultivar-group)]	NA
MZ00015345	TC307429	1.771	6.06	12.95	0.0215009	NA	TA99675_4577	NA
MZ00016464	TC291595	1.349	2.11	9.195	0.0424372	unknown protein {Oryza sativa (japonica cultivar-group);}	TA126518_4577	NA
MZ00016726	TC306665	1.323	4.557	2.883	0.0297254	hypothetical protein {Oryza sativa (japonica cultivar-group);}	AY107834 Hypothetical protein P0498F03.9 [Oryza sativa (japonica cultivar-group)]	NA
MZ00024877	TC294054	0.998	3.404	4.664	0.0042166	early nodulin 75 precursor-like protein {Oryza sativa (japonica cultivar-group);}	TA119275_4577	NA
MZ00026665	TC310676	1.596	3.782	2.66	0.0127336	expressed protein {Oryza sativa (japonica cultivar-group);}	TA127558_4577 Expressed protein [Oryza sativa (japonica cultivar-group)]	NA
MZ00028670	TC284423	1.996	2.416	6.243	0.030072	NA	TA3821_4577999	NA
MZ00029776	TC311128	1.75	2.199	18.01	0.0176451	{Oryza sativa (japonica cultivar-group);}	TA139667_4577	NA
MZ00030330	CD995887	1.579	2.313	2.611	0.0254951	NA	TA133126_4577 Putative iron-sulfur cofactor synthesis protein iscU [Oryza sativa (japonica cultivar-group)]	NA
MZ00031696	TC329512	1.499	2.38	5.973	0.00546676	NA	TA151831_4577	NA
MZ00033752	BM417335	1.522	2.076	8.892	0.013397	NA	TA489_4577999 Hypothetical protein P0459B01.16 [Oryza sativa (japonica cultivar-group)]	NA
MZ00035035	AI065880	1.005	2.248	2.405	0.00724898	NA	AI065839	NA
MZ00036734	BG842025	1.426	2.561	2.83	0.0269948	NA	BG842025	NA
MZ00040954	CF009325	1.511	2.125	6.13	0.0376568	group 3 pollen allergen {Zea mays;}	TA107069_4577 Group 3 pollen allergen [Zea mays (Maize)]	NA
MZ00041080	TC303217	1.531	2.511	3.746	0.0127324	NA	TA104710_4577	NA
MZ00041196	TC298666	1.748	2.163	5.26	0.00668983	NA	TA99721_4577	NA
MZ00041200	BM340944	1.539	2.83	3.384	0.00800706	NA	BM340944	NA
MZ00043468	TC270667	0.575	2.009	2.508	0.0280101	NA	TA108906_4577 Putative phosphate translocator [Oryza sativa (japonica cultivar-group)]	NA
MZ00043988	TC317283	1.401	2.193	8.256	0.0461926	unknown protein {Oryza sativa (japonica cultivar-group);}	TA117777_4577	NA
MZ00044627	TC313594	1.883	2.939	7.52	0.0119814	NA	TA141827_4577	NA
MZ00045264	ZRSiOTKN0000016	1.947	4.805	34.94	0.0268798	NA	CB278312	NA
MZ00045461	ZRSgOTKN00000032	1.863	2.846	18.8	0.0228385	NA	CN844362	NA
MZ00052309	BE518747	1.385	3.113	3.149	0.00810755	NA	BE518747	NA
MZ00053154	CD946143	1.61	2.279	2.767	0.0459068	NA	CD946143	NA
MZ00054398	TC294686	0.906	2.764	3.397	0.0127336	hypothetical protein {Oryza sativa (japonica cultivar-group);}	CO453469	NA
MZ00055403	TC328431	1.938	2.019	5.298	0.00506444	NA	TA127155_4577	NA
MZ00055785	TC334638	1.452	4.226	5.121	0.0164174	NA	CD945261	NA
MZ00055791	TC271662	1.243	2.46	2.119	0.0277898	unknown protein {Oryza sativa (japonica cultivar-group);}	TA133841_4577 Hypothetical protein P0486G03.21 [Oryza sativa (japonica cultivar-group)]	NA
MZ00057383	OGYBF21TV	1.783	4.713	5.991	0.0147882	NA	TA141187_4577	NA
MZ00000752	AI833562	3.537	0.361	3.203	0.00218566	NA	TA155584_4577	NA
MZ00002006	TC311292	5.803	1.91	6.812	0.0243987	NA	TA28741_4577999 Hypothetical protein [Oryza sativa (japonica cultivar-group)]	NA
MZ00008257	CD950390	2.273	1.738	10.44	0.00519227	NA	CD950390 Hypothetical protein P0419A09.1 [Oryza sativa (japonica cultivar-group)]	NA
MZ00008996	CD965977	8.355	1.969	5.21	0.0416298	NA	CD965977	NA
MZ00013732	TC313156	3.172	1.803	6.07	0.033358	NA	TA35955_4577999	NA
MZ00015506	TC312710	2.52	1.691	29.35	0.0385241	NA	TA126073_4577	NA
MZ00019437	TC290333	2.064	0.8	2.961	0.0216224	NA	TA131476_4577	NA
MZ00023346	TC287925	2.046	1.432	3.544	0.0413768	hypothetical protein {Oryza sativa (japonica cultivar-group);}	CO461172 P0005H10.22 [Oryza sativa (japonica cultivar-group)]	NA
MZ00029076	TC317473	2.18	1.464	3.566	0.0281611	NA	TA137065_4577 Unknow protein, 5'-partial [Oryza sativa (japonica cultivar-group)]	NA
MZ00035013	AI065741	2.931	0.487	2.477	0.00388003	NA	TA134348_4577	NA
MZ00044109	TC294683	2.028	0.991	2.935	0.0256468	unknown protein {Oryza sativa (japonica cultivar-group);}	AY106402 Hypothetical protein P0503C12.12 [Oryza sativa (japonica cultivar-group)]	NA
MZ00044110	TC322178	2.198	1.175	3.388	0.0239778	NA	TA124062_4577	NA
MZ00044314	TC288649	2.146	1.143	2.22	0.0265296	NA	TA26166_4577999	NA
MZ00044360	TC329207	2.752	0.87	2.444	0.0435629	NA	TA129761_4577	NA
MZ00046791	AZM5_6963	5	1.772	2.105	0.00494635	hypothetical protein {Oryza sativa (japonica cultivar-group);}	TA140787_4577 Hypothetical protein B1136H02.19 [Oryza sativa (japonica cultivar-group)]	NA
MZ00052256	BE051843	5.446	1.359	4.674	0.00176622	NA	BE051843	NA
MZ00052314	BE519163	2.069	1.517	6.636	0.0334309	merozoite surface protein 2 {Plasmodium falciparum;}	TA107806_4577	NA
MZ00054060	CF003562	2.365	0.81	3.609	0.0247744	NA	CF003562	NA
MZ00055204	TC328245	2.271	1.056	3.118	0.00490962	stem-specific protein {Saccharum hybrid cultivar;}	TA107802_4577	NA
MZ00055302	TC301077	3.14	1.634	4.593	0.0337964	{Oryza sativa (japonica cultivar-group);}	TA123085_4577 OSJNBa0070C17.22 protein [Oryza sativa (japonica cultivar-group)]	NA

## Sheet: Down-regulated17days
Supplementary Table S2.Transcript levels of significant genes in the maize oligonucleotide microarray at 17 days stress
Array ID	Target accesion	Intensity mean values			FDR values	Target description	Target description	Arabidopsis Match	Target description MAPMAN	MAPMAN Function
		85-2	Cajete criollo	Michoacan 21	C*T	maizearray	PLANTA Database
MZ00018234	TC295745	0.918	0.696	0.377	0.0329372	{Oryza sativa (japonica cultivar-group);}	TA131797_4577 Arginine decarboxylase [Oryza sativa (japonica cultivar-group)]	At4g34710	arginine decarboxylase 2 (SPE2), identical to SP:O23141 Arginine decarboxylase 2 (EC 4.1.1.19) (ARGDC 2) (ADC 2) (ADC-N) {Arabidopsis thaliana} or arginine decarboxylase 2 (SPE2), identical to SP:O23141 Arginine decarboxylase 2 (EC 4.1.1.19) (	amino acid metabolism.degradation.glutamate family.arginine
MZ00000231	TC320436	0.64	1.271	0.331	0.0469796	P0594D10.136 gene product {Oryza sativa (japonica cultivar-group);}	TA130040_4577 Putative phospho-2-dehydro-3-deoxyheptonate aldolase 1 [Arabidopsis thaliana (Mouse-ear cress)]	At1g22410	2-dehydro-3-deoxyphosphoheptonate aldolase, putative / 3-deoxy-D-arabino-heptulosonate 7-phosphate synthase, putative / DAHP synthetase, putative, similar to 3-deoxy-D-arabino-heptulosonate 7-phosphate GI:170224 from (Nicotiana tabacum), SP:P21	amino acid metabolism.synthesis.aromatic aa.chorismate.3-deoxy-D-arabino-heptulosonate 7-phosphate synthase
MZ00040736	TC323329	0.64	0.67	0.446	0.0318137	putative aspartate transaminase {Oryza sativa (japonica cultivar-group);}	CO446366 Putative aspartate transaminase [Oryza sativa (japonica cultivar-group)]	At2g30970	ASPARTATE AMINOTRANSFERASE 1;aspartate aminotransferase, mitochondrial / transaminase A (ASP1), identical to SP:P46643 Aspartate aminotransferase, mitochondrial precursor (EC 2.6.1.1) (Transaminase A) {Arabidopsis thaliana}	amino acid metabolism.synthesis.central amino acid metabolism.aspartate
MZ00029023	TC304773	2.082	0.288	0.328	0.00176622	glutamate decarboxylase {Oryza sativa (japonica cultivar-group);}	TA123416_4577 Glutamate decarboxylase [Oryza sativa (japonica cultivar-group)]	At5g17330	glutamate decarboxylase 1 (GAD 1), sp:Q42521	amino acid metabolism.synthesis.central amino acid metabolism.GABA.Glutamate decarboxylase
MZ00024747	TC280094	0.617	0.355	0.151	0.0303989	{Oryza sativa (indica cultivar-group);}	TA112058_4577 Beta-cyanoalanine synthase [Oryza sativa (indica cultivar-group)]	At3g22460	cysteine synthase, putative / O-acetylserine (thiol)-lyase, putative / O-acetylserine sulfhydrylase, putative, nearly identical over 185 amino acids to SP:P47998 Cysteine synthase (EC 4.2.99.8) (O-acetylserine sulfhydrylase) (O-acetylserine (Th	amino acid metabolism.synthesis.serine-glycine-cysteine group.cysteine.OASTL
MZ00029827	TC305907	0.66	0.58	0.267	0.0111297	cysteine synthase {Oryza sativa (japonica cultivar-group);}	TA113393_4577 Cysteine synthase [Oryza sativa (Rice)]	At3g59760	cysteine synthase, mitochondrial, putative / O-acetylserine (thiol)-lyase, putative / O-acetylserine sulfhydrylase, putative, similar to SP:Q43725 Cysteine synthase, mitochondrial precursor (EC 4.2.99.8) (O- acetylserine sulfhydrylase) (O-acety	amino acid metabolism.synthesis.serine-glycine-cysteine group.cysteine.OASTL
MZ00017687	TC317415	1.098	0.384	1.899	3.3957e-06	glucose-inhibited division A family protein {Musa acuminata;}	TA6225_4577999 Glucose-inhibited division A family protein [Musa balbisiana (Banana)]	At2g24580	sarcosine oxidase family protein, similar to peroxisomal sarcosine oxidase from Homo sapiens (SP:Q9P0Z9), Oryctolagus cuniculus (SP:P79371), Mus musculus (SP:Q9D826)	amino acid metabolism.synthesis.serine-glycine-cysteine group.glycine
MZ00012196	TC310458	0.492	0.395	0.292	0.0305201	putative D-3 {Oryza sativa (japonica cultivar-group);}	TA135460_4577 Putative D-3 [Oryza sativa (japonica cultivar-group)]	At4g34200	D-3-phosphoglycerate dehydrogenase, putative / 3-PGDH, putative, similar to phosphoglycerate dehydrogenase, Arabidopsis thaliana, SP:O04130	amino acid metabolism.synthesis.serine-glycine-cysteine group.serine
MZ00019779	TC289382	0.486	0.514	1.215	0.0249187	putative phosphoglycerate dehydrogenase {Oryza sativa (japonica cultivar-group);}	TA113477_4577 Putative phosphoglycerate dehydrogenase [Oryza sativa (japonica cultivar-group)]	At3g19480		'amino acid metabolism.synthesis.serine-glycine-cysteine group.serine
MZ00014564	TC279238	0.762	0.85	0.299	0.0433285	putative cellulose synthase catalytic subunit {Hordeum vulgare;}	AY104730 Cellulose synthase-6 [Zea mays (Maize)]	At2g21770	CESA09;CELLULASE SYNTHASE 9;cellulose synthase, catalytic subunit, putative, similar to gi:2827141 cellulose synthase catalytic subunit, Arabidopsis thaliana (Ath-A)	cell wall.cellulose synthesis
MZ00047522	AZM5_116145	0.844	0.605	0.388	0.0207699	{Oryza sativa (japonica cultivar-group);}	TA144694_4577 Cellulose synthase-like H2 [Oryza sativa (indica cultivar-group)]	At2g32540	ATCSLB4;CSLB04;cellulose synthase family protein, similar to cellulose synthase catalytic subunit from Arabidopsis thaliana (gi:5230423), cellulose synthase-5 from Zea mays (gi:9622882)ATCSLB3;CSLB03;cellulose synthase famil	cell wall.cellulose synthesis
MZ00005183	TC290735	0.394	0.525	1.022	0.0171277	COBRA-like 5 protein precursor (Protein BRITTLE CULM1). {Oryza sativa;}	TA118235_4577 COBRA-like 5 protein precursor [Oryza sativa (Rice)]	At5g15630	Encodes a member of the COBRA family, similar to phytochelatin synthetase. Involved in secondary cell wall biosynthesis. Mutants make smaller plants with reduced levels of cellulose and cell wall sugars.	cell wall.cellulose synthesis
MZ00014883	TC279269	0.566	0.581	0.222	0.00547428	putative exohydrolase {Oryza sativa (japonica cultivar-group);}	TA106907_4577 Exhydrolase II [Zea mays (Maize)]	At3g47000	glycosyl hydrolase family 3 protein, beta-D-glucan exohydrolase, Nicotiana tabacum, TREMBL:AB017502_1	cell wall.degradation.cellulases and beta -1,4-glucanases
MZ00000205	TC299460	0.602	0.883	0.347	0.0156313	{Oryza sativa (japonica cultivar-group);}	TA140156_4577 OSJNBa0041A02.26 protein [Oryza sativa (japonica cultivar-group)]	At4g30270	MERI-5 protein (MERI-5) (MERI5B) / endo-xyloglucan transferase / xyloglucan endo-1,4-beta-D-glucanase (SEN4), identical to endo-xyloglucan transferase gi:944810, SP:P24806 MERI-5 protein precursor (Endo-xyloglucan transferase) (Xyloglucan endo-	cell wall.degradation.mannan-xylose-arabinose-fucose
MZ00024084	TC294314	0.431	0.293	1.487	0.020202	putative pectate lyase {Oryza sativa (japonica cultivar-group);}	TA99904_4577 Putative pectate lyase [Oryza sativa (japonica cultivar-group)]	At1g67750	pectate lyase family protein, similar to pectate lyase GI:14289169 from (Salix gilgiana)	cell wall.degradation.pectate lyases and polygalacturonases
MZ00030607	TC297302	1.069	0.346	1.521	0.0154763	putative endoxyloglucan transferase {Oryza sativa (japonica cultivar-group);}	TA121956_4577 Putative endoxyloglucan transferase [Oryza sativa (japonica cultivar-group)]	At1g11545	xyloglucan:xyloglucosyl transferase, putative / xyloglucan endotransglycosylase, putative / endo-xyloglucan transferase, putative, similar to endo-xyloglucan transferase GI:2244732 from (Gossypium hirsutum)	cell wall.modification
MZ00042215	TC307783	0.625	0.484	0.294	0.0454913	beta-expansin 6 {Zea mays;}	TA4684_4577999 Beta-expansin 6 precursor [Zea mays (Maize)]	At1g65680	ATEXPB2;ATHEXP BETA 1.4;ARABIDOPSIS THALIANA EXPANSIN B2;similar to beta-expansin, putative (EXPB4) [Arabidopsis thaliana] (TAIR:At2g45110.1); similar to cim1 protein - soybean (GB:S48032); contains InterPro domain Expansin 45, endoglucanase-li	cell wall.modification
MZ00024972	TC284906	1.254	1.123	0.402	0.00770159	beta-expansin 7 {Zea mays;}	TA95762_4577 Beta-expansin 7 precursor [Zea mays (Maize)]	At4g28250	beta-expansin, putative (EXPB3), similar to soybean pollen allergen (cim1) protein - soybean, PIR2:S48032; beta-expansin gene family, PMID:11641069	cell wall.modification
MZ00052952	TC294288	0.69	0.676	0.431	0.0492094	putative syntaxin 6 {Oryza sativa (japonica cultivar-group);}	TA105872_4577 Putative syntaxin 6 [Oryza sativa (japonica cultivar-group)]	At1g28490	ATSYP61;OSM1;SYNTAXIN OF PLANTS 61;syntaxin 61 (SYP61) / osmotic stess-sensitive mutant 1 (OSM1), identical to SP:Q946Y7 Syntaxin 61 (AtSYP61) (Osmotic stess-sensitive mutant 1) {Arabidopsis thaliana}; identical to cDNA syntaxin of plants 61 (S	cell. vesicle transport
MZ00033024	TC312371	0.53	0.443	0.274	0.0236281	putative coatomer protein complex, subunit beta 2 (beta prime) {Oryza sativa (japonica cultivar-group);}	TA146016_4577 Coatomer beta subunit, putative [Oryza sativa (japonica cultivar-group)]	At1g52360	coatomer protein complex, subunit beta 2 (beta prime), putative, contains 7 WD-40 repeats (PF00400) (1 weak); similar to (SP:O55029) Coatomer beta' subunit (Beta'-coat protein) (Beta'-COP) (p102) (SP:O55029) (Mus musculus); similar to GI:298096	cell. vesicle transport
MZ00026066	TC303883	0.671	0.337	0.306	0.0326944	putative Ribosome recycling factor, chloroplast precursor {Oryza sativa (japonica cultivar-group);}	TA117174_4577 Putative Ribosome recycling factor, chloroplast [Oryza sativa (japonica cultivar-group)]	At3g63190	ribosome recycling factor, chloroplast, putative / ribosome releasing factor, chloroplast, putative, similar to SP:P82231 Ribosome recycling factor, chloroplast precursor (Ribosome releasing factor, chloroplast) (RRF) (CpFrr) (RRFHCP) {Spinacia	cell.division
MZ00044556	TC323974	1.023	1.523	0.42	0.015007	putative mitotic checkpoint protein {Oryza sativa (japonica cultivar-group);}	TA148257_4577 B0811B10.16 protein [Oryza sativa (Rice)]	At5g49880	mitotic checkpoint family protein, similar to mitotic checkpoint protein isoform MAD1a (Homo sapiens) GI:4580767; contains Pfam profile PF05557: Mitotic checkpoint protein	cell.division
MZ00049816	AZM5_43046	0.607	0.652	0.44	0.0424372	putative PAP_fibrillin {Oryza sativa (japonica cultivar-group);}	TA133993_4577 Putative PAP_fibrillin [Oryza sativa (japonica cultivar-group)]	At3g26070	plastid-lipid associated protein PAP / fibrillin family protein, low similarity to Plastid-lipid-Associated Protein (Nicotiana tabacum) GI:2632088; contains Pfam profile PF04755: PAP_fibrillinplastid-lipid associated protein	cell.organisation
MZ00026450	TC294127	0.424	0.352	0.842	0.0438305	{Oryza sativa (japonica cultivar-group);}	TA127050_4577 OSJNBa0089N06.17 protein [Oryza sativa (Rice)]	At4g27180	kinesin-like protein B (KATB)	cell.organisation
MZ00024458	TC279383	0.691	0.683	0.442	0.0494918	Actin-3. {Oryza sativa;}	TA93719_4577 Actin-3 [Oryza sativa (Rice)]	At5g09810	actin 7 (ACT7) / actin 2, identical to SP:P53492 Actin 7 (Actin-2) {Arabidopsis thaliana}	cell.organisation
MZ00034259	TC311506	0.621	0.393	0.122	0.0139315	{Oryza sativa (japonica cultivar-group);}	TA104164_4577 OSJNBa0084K20.9 protein [Oryza sativa (japonica cultivar-group)]	At5g14230	ankyrin repeat family protein, contains ankyrin repeats, Pfam:PF00023	cell.organisation
MZ00010931	TC330654	0.781	1.046	0.472	0.018605	{Oryza sativa (japonica cultivar-group);}	TA135885_4577	At5g23910	similar to kinesin motor protein-related [Arabidopsis thaliana] (TAIR:At5g02370.1); similar to OSJNBb0006N15.7 [Oryza sativa (japonica cultivar-group)] (GB:XP_472192.1); contains InterPro domain Kinesin, motor region (InterPro:IPR001752)	cell.organisation
MZ00027861	TC327476	1.025	1.2	0.492	0.0329653	Putative ankyrin-repeat protein {Oryza sativa (japonica cultivar-group);}	TA124947_4577 Ankyrin repeat protein, chloroplast, putative, expressed [Oryza sativa (japonica cultivar-group)]	At5g40160	ankyrin repeat family protein (EMB506), identical to ankyrin repeat protein EMB506 (Arabidopsis thaliana) GI:5911312; contains ankyrin repeats, Pfam:PF00023	cell.organisation
MZ00039693	CF019085	0.558	0.322	0.406	0.00937714	similar to germinal histone H4 gene {Canis familiaris;}	CF019085 Homolog of Homo sapiens "Histone 1, H2ai [Takifugu rubripes]	At5g59970	histone H4, identical to histone H4 from Lycopersicon esculentum GI:297150, Lolium temulentum SP:P02308, Acropora formosa GI:455652, Citrus jambhiri GI:16797797histone H4, identical to histone H4 from Lycopersicon esculentum	cell.organisation
MZ00003379	BE051124	1.402	0.439	1.289	0.0489398	alpha-tubulin-3 {Bigelowiella natans;}	BE051124 Chromosome 9 SCAF14729, whole genome shotgun sequence [Tetraodon nigroviridis (Green puffer)]	NI		cell.organisation
MZ00043311	TC205912	0.642	1.8	0.469	0.0142072	patatin-like protein {Sorghum bicolor;}	TA107849_4577 Patatin-like protein [Sorghum bicolor (Sorghum) (Sorghum vulgare)]	At4g37050	patatin, putative, similar to patatin-like latex allergen (Hevea brasiliensis)(PMID:10589016); contains patatin domain PF01734	development.storage proteins
MZ00049219	AZM5_95898	0.429	0.859	0.345	0.0249187	extensive homology to FT (FLOWERING LOCUS T, AB027504) and TSF (TWIN SISTER OF FT, AB027506) genes of Arabidopsis thaliana similar to mammalian phophatidylethanolamine binding protein (PEBP) and hippocampal	TA48839_4513 P0481E12.24 [Oryza sativa (japonica cultivar-group)]	At1g65480	FLOWERING LOCUS T;flowering locus T protein (FT), identical to SP:Q9SXZ2 FLOWERING LOCUS T protein {Arabidopsis thaliana}; contains Pfam profile PF01161: Phosphatidylethanolamine-binding protein	development.unspecified
MZ00032506	TC291887	0.305	0.332	1.059	0.0116054	putative nodulin-like protein 5NG4 {Oryza sativa (japonica cultivar-group);}	TA127743_4577 Putative nodulin-like protein 5NG4 [Oryza sativa (japonica cultivar-group)]	At1g75500	nodulin MtN21 family protein, similar to MtN21 GB:CAA75575 GI:2598575 from (Medicago truncatula) (Mol. Plant Microbe Interact. 9 (4), 233-242 (1996)); contains Pfam profile PF00892: Integral membrane protein	development.unspecified
MZ00041484	TC292209	0.638	0.974	0.465	0.0309668	unknown protein {Arabidopsis thaliana;}	TA114488_4577	At2g41380	embryo-abundant protein-related, similar to embryo-abundant protein (Picea glauca) GI:1350531	development.unspecified
MZ00014371	TC290521	0.295	0.27	0.148	0.026788	putative nodulin 3 {Oryza sativa (japonica cultivar-group);}	TA103959_4577 Nodulin MtN3 family protein, putative, expressed [Oryza sativa (japonica cultivar-group)]	At3g48740	nodulin MtN3 family protein, similar to MtN3 GI:1619602 (root nodule development) from (Medicago truncatula)	development.unspecified
MZ00047292	AZM5_2566	0.522	0.407	0.186	0.0422941	unknown protein {Oryza sativa (japonica cultivar-group);}	TA48499_4530 Hypothetical protein P0710E05.32-1 [Oryza sativa (japonica cultivar-group)]	At4g29230	no apical meristem (NAM) family protein, similar to NAM family proteins GP:12751304:, GP:6223650:, GP:9758909 - Arabidopsis thaliana,PIR2:T04621	development.unspecified
MZ00014029	TC192160	0.751	0.442	6.479	0.0128191	putative MADS-domain transcription factor {Zea mays;}	TA110928_4577 Putative MADS-domain transcription factor [Zea mays (Maize)]	At5g20240	floral homeotic protein PISTILLATA (PI), contains Pfam profiles PF01486: K-box region and PF00319: SRF-type transcription factor (DNA-binding and dimerisation domain)	development.unspecified
MZ00014373	TC293748	0.757	0.577	0.376	0.00595109	putative nodulin 3 {Oryza sativa (japonica cultivar-group);}	TA103994_4577 Nodulin MtN3 family protein, putative, expressed [Oryza sativa (japonica cultivar-group)]	At5g23660	nodulin MtN3 family protein, similar to MtN3 GI:1619602 (root nodule development) from (Medicago truncatula)	development.unspecified
MZ00029137	AZM5_118057	0.431	0.155	0.171	0.0143212	Dreg-2 like protein {Oryza sativa (japonica cultivar-group);}	TA96988_4577 Dreg-2 like protein [Oryza sativa (japonica cultivar-group)]	At5g44730	haloacid dehalogenase-like hydrolase family protein, low similarity to SP:Q94915 Rhythmically expressed gene 2 protein (DREG-2) {Drosophila melanogaster}; contains InterPro accession IPR005834: Haloacid dehalogenase-like hydrolase or haloacid	development.unspecified
MZ00014341	TC330961	0.629	1.002	0.363	0.00348228	putative ripening regulated protein {Oryza sativa (japonica cultivar-group);}	TA116196_4577 Putative ripening regulated protein [Oryza sativa (japonica cultivar-group)]	At5g65380	ripening-responsive protein, putative, similar to ripening regulated protein DDTFR18 (Lycopersicon esculentum) GI:12231296; contains Pfam profile PF01554: Uncharacterized membrane protein family	development.unspecified
MZ00030265	TC289392	0.673	0.515	0.397	0.0154763	putative DNA polymerase I {Oryza sativa (japonica cultivar-group);}	TA125025_4577 Putative DNA polymerase I 3'-5' exo domain [Oryza sativa (japonica cultivar-group)]	At1g34380	5'-3' exonuclease family protein, similar to DNA polymerase type I (Rhodothermus sp. 'ITI 518') gi:4090935:gb:AAC98908 ; contains Pfam profile PF02739: 5'-3' exonuclease, N-terminal resolvase-like domain	DNA.synthesis/chromatin structure
MZ00004787	TC256947	0.378	0.896	0.908	0.0426461	inositol polyphosphate-5-phosphatase-like {Oryza sativa (japonica cultivar-group);}	TA130583_4577 Inositol 1,4,5-trisphosphate 5-phosphatase-like protein [Oryza sativa (japonica cultivar-group)]	At2g01900	endonuclease/exonuclease/phosphatase family protein, similar to inositol polyphosphate 5-phosphatase I (GI:10444261) and II (GI:10444263) (Arabidopsis thaliana); contains Pfam profile PF03372: Endonuclease/Exonuclease/phosphatase family	DNA.synthesis/chromatin structure
MZ00044275	TC305660	0.375	0.682	0.229	0.0291501	putative endonuclease {Oryza sativa (japonica cultivar-group);}	TA134192_4577 Putative endonuclease [Oryza sativa (japonica cultivar-group)]	At3g47490	HNH endonuclease domain-containing protein, contains Pfam domain PF01844: HNH endonuclease or HNH endonuclease domain-containing protein, contains Pfam domain PF01844: HNH endonuclease	DNA.synthesis/chromatin structure
MZ00006284	TC284255	0.67	1.976	0.0724	0.0016886	helicase-like protein {Oryza sativa (japonica cultivar-group);}	TA144145_4577	NI		DNA.synthesis/chromatin structure
MZ00029987	TC314798	0.649	0.337	0.179	0.015007	putative pentatricopeptide (PPR) repeat-containing protein {Oryza sativa (japonica cultivar-group);}	TA154896_4577 Putative pentatricopeptide (PPR) repeat-containing protein [Oryza sativa (japonica cultivar-group)]	NI		DNA.synthesis/chromatin structure
MZ00041373	TC292578	0.35	0.735	0.751	0.0323961	Probable histone H2A.2 (HTA13). {Arabidopsis thaliana;}	TA109825_4577 Histone H2A [Chlamydomonas reinhardtii]	At1g51060	histone H2A, putative, similar to histone H2A GI:7595337 from Arabidopsis thaliana, Triticum aestivum GI:536892, Picea abies SP:P35063; contains Pfam profile PF00125 Core histone H2A/H2B/H3/H4	DNA.synthesis/chromatin structure.histone
MZ00023371	TC317033	0.904	1.367	0.497	0.01576	histone H3 {Oryza sativa (japonica cultivar-group);}	TA104858_4577 Histon H3 [Arabidopsis thaliana (Mouse-ear cress)]	At5g65360	histone H3, identical to histone H3 from Zea mays SP:P05203, Medicago sativa GI:166384, Encephalartos altensteinii SP:P08903, Pisum sativum SP:P02300; contains Pfam profile PF00125 Core histone H2A/H2B/H3/H4	DNA.synthesis/chromatin structure.histone
MZ00031461	TC306569	1.267	0.397	0.96	0.00831563	putative activator-like transposable element {Oryza sativa (japonica cultivar-group);}	TA140142_4577 Putative activator-like transposable element [Oryza sativa (japonica cultivar-group)]	At3g62520	hAT-like transposase family (hobo/Ac/Tam3), has a 7.3e-86 P-value blast match to GB:CAA29005 ORFa of Maize Ac (hAT-element) (Zea mays)hAT-like transposase family (hobo/Ac/Tam3), has a 1.1e-86 P-value blast match to GB:CAA290	DNA.synthesis/chromatin structure.retrotransposon/transposase.hat-like transposase
MZ00013561	TC313534	1.909	0.453	0.99	0.0215596	alcohol dehydrogenase 1 {Zea mays;}	TA93568_4577 Chromosome 10 SCAF12030, whole genome shotgun sequence [Tetraodon nigroviridis (Green puffer)]	At1g77120	ADH;ATADH;ALCOHOL DEHYDROGENASE;ALCOHOL DEHYDROGENASE 1;The protein undergoes thiolation following treatment with the oxidant tert-butylhydroperoxide.	fermentation.ADH
MZ00014679	TC279400	0.608	0.268	0.425	0.02321	Alcohol dehydrogenase 2 (EC 1.1.1.1). {Zea mays;}	TA94476_4577 Alcohol dehydrogenase 2 [Zea mays (Maize)]	At1g77120	ADH;ATADH;ALCOHOL DEHYDROGENASE;ALCOHOL DEHYDROGENASE 1;The protein undergoes thiolation following treatment with the oxidant tert-butylhydroperoxide.	fermentation.ADH
MZ00035258	AI833380	0.965	0.392	0.454	0.015773	Pyruvate decarboxylase isozyme 3 (EC 4.1.1.1) (PDC) (Fragment). {Zea mays;} ^|^PIR|S35259|S35259 pyruvate decarboxylase (EC 4.1.1.1) 3 - maize (fragment) {Zea mays;} ^|^GB|CAA79819.1|22765|ZMPDC3 pyruvate decarboxylase {Zea mays;} ^|^GB|BAA03354.1|217972|MZEPYRDE2 pyruvate decarboxylase {Zea mays;}	AI833380 Pyruvate decarboxylase isozyme 3 [Zea mays (Maize)]	At5g01330	pyruvate decarboxylase, putative, strong similarity to pyruvate decarboxylase 1 (Vitis vinifera) GI:10732644; contains InterPro entry IPR000399: Pyruvate decarboxylasepyruvate decarboxylase, putative, strong similarity to py	fermentation.PDC
[truncated: 913 more rows]
