# Supplementary material for: Analysis of Gene Expression and Physiological Responses in Three Mexican Maize Landraces under Drought Stress and Recovery Irrigation
Source: PLoS One. 2009 Oct 30;4(10):e7531. doi: 10.1371/journal.pone.0007531 (PMC2766256; doi:10.1371/journal.pone.0007531)
Supplement: Table S3 — Transcript levels of significant genes in the maize oligonucleotide microarray at recovery irrigation. (2.68 MB XLS) [file pone.0007531.s004.xls]

## Sheet: Up-regulatedRI
Supplementary Table S3.Transcript levels of significant genes in the maize oligonucleotide microarray at recovery irrigation
Array ID	Target accesion	Intensity mean values			FDR values	Target description	Target description	Arabidopsis Match	Target description MAPMAN	MAPMAN Function
		85-2	Cajete criollo	Michoacan 21	C*T	maizearray	PLANTA Database
MZ00037268	AZM5_6228	4.004	0.606	1.367	0.00120118	putative tyrosine/DOPA decarboxylase {Oryza sativa (japonica cultivar-group);}	TA133052_4577 Putative tyrosine/dopa decarboxylase [Oryza sativa (japonica cultivar-group)]	At2g20340	tyrosine decarboxylase, putative, similar to tyrosine/dopa decarboxylase (Papaver somniferum) GI:3282527, SP:Q06087 Tyrosine decarboxylase 3 (EC 4.1.1.25) {Petroselinum crispum}; contains Pfam profile PF00282: Pyridoxal-dependent decarboxylase	amino acid metabolism.degradation.aromatic aa.tyrosine
MZ00043628	TC286415	1.36	1.935	2.902	0.00402602	putative hydroxylase {Oryza sativa (japonica cultivar-group);}	TA115434_4577 Putative hydroxylase [Oryza sativa (Rice)]	At4g15940	fumarylacetoacetate hydrolase family protein, contains Pfam domain, PF01557: fumarylacetoacetate hydrolase family protein	amino acid metabolism.degradation.aromatic aa.tyrosine
MZ00019244	TC321865	5.584	5.264	14.26	0.00779236	{Oryza sativa (indica cultivar-group);}	TA130307_4577 Asparaginase [Hordeum vulgare (Barley)]	At5g08100	L-asparaginase / L-asparagine amidohydrolase, identical to Swiss-Prot:P50287 L-asparaginase (EC 3.5.1.1) (L-asparagine amidohydrolase) (Arabidopsis thaliana) or L-asparaginase / L-asparagine amidohydrolase, identical to Swiss-Prot:P50287 L-asp	amino acid metabolism.degradation.aspartate family.asparagine
MZ00024225	TC299003	1.092	1.376	2.219	0.00963629	acetyl-coenzyme A carboxylase {Setaria italica;}	TA110547_4577 Acetyl-coenzyme A carboxylase ACC1A [Zea mays (Maize)]	At1g03090	methylcrotonyl-CoA carboxylase alpha chain, mitochondrial / 3-methylcrotonyl-CoA carboxylase 1 (MCCA), nearly identical to SP:Q42523 Methylcrotonyl-CoA carboxylase alpha chain, mitochondrial precursor (EC 6.4.1.4) (3-Methylcrotonyl-CoA carboxyl	amino acid metabolism.degradation.branched-chain group.leucine
MZ00027872	TC251771	2.399	4.505	1.855	0.00186771	putative proline oxidase {Oryza sativa (japonica cultivar-group);} ^|^GB|AAG13467.1|10140631|AC026758 putative proline oxidase {Oryza sativa (japonica cultivar-group);}	TA110552_4577 Proline dehydrogenase family protein, expressed [Oryza sativa (japonica cultivar-group)]	At5g38710	proline oxidase, putative / osmotic stress-responsive proline dehydrogenase, putative, similar to proline oxidase, mitochondrial precursor (Osmotic stress- induced proline dehydrogenase) (Arabidopsis thaliana) SWISS-PROT:P92983	amino acid metabolism.degradation.glutamate family.proline
MZ00044271	TC325537	0.852	2.758	1.281	0.0305425	proline oxidase, putative {Oryza sativa (japonica cultivar-group);}	TA110548_4577 Proline dehydrogenase family protein, expressed [Oryza sativa (japonica cultivar-group)]	At5g38710	proline oxidase, putative / osmotic stress-responsive proline dehydrogenase, putative, similar to proline oxidase, mitochondrial precursor (Osmotic stress- induced proline dehydrogenase) (Arabidopsis thaliana) SWISS-PROT:P92983	amino acid metabolism.degradation.glutamate family.proline
MZ00036989	BM335306	1.851	4.472	12.22	0.00335447	putative aldehyde dehydrogenase MIS1 {Zea mays;}	BM335306 Putative aldehyde dehydrogenase MIS1 [Zea mays (Maize)]	At5g62530	delta-1-pyrroline-5-carboxylate dehydrogenase (P5CDH), identical to delta-1-pyrroline-5-carboxylate dehydrogenase precursor (Arabidopsis thaliana) gi:15383744:gb:AAK73756; identical to cDNA delta-1-pyrroline-5-carboxylate dehydrogenase precurso	amino acid metabolism.degradation.glutamate family.proline
MZ00054884	TC295068	0.545	1.669	2.538	0.014606	putative 3-deoxy-D-arabino-heptulosonate 7-phosphate synthase {Oryza sativa (japonica cultivar-group);}	TA137189_4577 Phospho-2-dehydro-3-deoxyheptonate aldolase [Arabidopsis thaliana (Mouse-ear cress)]	At4g33510	2-dehydro-3-deoxyphosphoheptonate aldolase 2 / 3-deoxy-D-arabino-heptulosonate 7-phosphate synthase 2 / DAHP synthetase 2 (DHS2), nearly identical to SP:Q00218	amino acid metabolism.synthesis.aromatic aa.chorismate.3-deoxy-D-arabino-heptulosonate 7-phosphate synthase
MZ00023917	TC292130	1.504	1.234	4.925	0.000755173	ATP binding {Arabidopsis thaliana;}	TA112287_4577 Thermoresistant gluconokinase [Deinococcus radiodurans]	At2g16790	shikimate kinase family protein, similar to thermosensitive glucokinase from Escherichia coli (SP:P39208) (SP:P46859); contains Pfam profile PF01202: shikimate kinase	amino acid metabolism.synthesis.aromatic aa.chorismate.shikimate kinase
MZ00030490	TC279529	1.468	1.43	2.192	0.0202464	putative CEO protein {Oryza sativa (japonica cultivar-group);}	TA94529_4577 Putative CEO protein [Oryza sativa (japonica cultivar-group)]	At2g35500	shikimate kinase-related, low similarity to shikimate kinase precursor from Lycopersicon esculentum (SP:Q00497)	amino acid metabolism.synthesis.aromatic aa.chorismate.shikimate kinase
MZ00023318	TC289739	2.563	1.272	2.375	0.00859325	putative prephenate dehydratase {Oryza sativa (japonica cultivar-group);}	TA94181_4577 OSJNBa0042I15.8 protein [Oryza sativa (Rice)]	At1g11790	prephenate dehydratase family protein, similar to gi:2392772 and is a member of the PF:00800 Prephenate dehydratase family. ESTs gb:T21562 and gb:T21062 come from this gene or similar to prephenate dehydratase family protein [Arabidopsis thali	amino acid metabolism.synthesis.aromatic aa.phenylalanine
MZ00000997	TC293617	2.541	2.076	6.954	0.0449877	putative prephenate dehydratase {Oryza sativa (japonica cultivar-group);}	TA115218_4577 Prephenate dehydratase family protein, expressed [Oryza sativa (japonica cultivar-group)]	At3g07630	prephenate dehydratase family protein, similar to P-protein: chorismate mutase, prephenate dehydratase GB:P43900 (Haemophilus influenzae) or prephenate dehydratase family protein, similar to P-protein: chorismate mutase, prephenate dehydratase	amino acid metabolism.synthesis.aromatic aa.phenylalanine
MZ00019851	TC308263	8.961	4.093	16.5	0.00744371	putative chorimate mutase {Oryza sativa (japonica cultivar-group);}	TA144580_4577 Putative chorimate mutase [Oryza sativa (japonica cultivar-group)]	At1g69370	CM-3;CHORISMATE MUTASE 3;CM3;chorismate mutase, putative, similar to gi:5732016 and SP:P42738; contains Pfam profile: PF01817: Chorismate mutase	amino acid metabolism.synthesis.aromatic aa.phenylalanine and tyrosine
MZ00017279	TC286339	1.474	1.778	3.094	0.0338482	indole-3-glycerol-phosphate synthase {Arabidopsis thaliana;}	TA13176_4577999 Indole-3-glycerol phosphate synthase [Arabidopsis thaliana (Mouse-ear cress)]	At2g04400	indole-3-glycerol phosphate synthase (IGPS), nearly identical to SP:P49572	amino acid metabolism.synthesis.aromatic aa.tryptophan
MZ00015105	TC280286	0.557	2.457	15.8	0.00964806	Indole-3-glycerol phosphate lyase, chloroplast precursor (EC 4.1.2.-)(Indole synthase) (Tryptophan synthase alpha chain) (EC 4.2.1.20)(Benzoxazineless 1). {Zea mays;}	TA110898_4577 Indole-3-glycerol phosphate lyase, chloroplast precursor [Zea mays (Maize)]	At4g02610	tryptophan synthase, alpha subunit, putative, similar to A. thaliana tryptophan synthase alpha chain (EC 4.2.1.20), GenBank accession number U18993 (gi:619753)	amino acid metabolism.synthesis.aromatic aa.tryptophan
MZ00028073	TC279458	2.706	4.955	2.019	0.000519393	tryptophan synthase beta-subunit {Sorghum bicolor;}	TA112241_4577 Tryptophan synthase beta-subunit [Sorghum bicolor (Sorghum) (Sorghum vulgare)]	At5g54810	tryptophan synthase, beta subunit 1 (TSB1), identical to SP:P14671tryptophan synthase, beta subunit 2 (TSB2), identical to SP:25269	amino acid metabolism.synthesis.aromatic aa.tryptophan
MZ00056512	AZM5_4337	1.303	2.925	0.536	0.0306748	putative proline-rich protein {Oryza sativa (japonica cultivar-group);}	TA129603_4577 Dihydrodipicolinate reductase family protein, putative, expressed [Oryza sativa (japonica cultivar-group)]	At3g59890	dihydrodipicolinate reductase family protein, weak similarity to SP:Q52419 Dihydrodipicolinate reductase (EC 1.3.1.26) (DHPR) {Pseudomonas syringae} ; contains Pfam profiles PF01113: Dihydrodipicolinate reductase N-terminus,	amino acid metabolism.synthesis.aspartate family.lysine
MZ00005086	BM350700	1.566	4.136	4.241	0.00026728	NA	TA134517_4577 Dihydrodipicolinate reductase, N-terminus family protein [Oryza sativa (japonica cultivar-group)]	NI		amino acid metabolism.synthesis.aspartate family.lysine
MZ00014286	TC305564	1.261	2.694	2.124	0.0103317	cystathionine gamma-synthase {Zea mays;}	AY112462 Cystathionine gamma-synthase [Zea mays (Maize)]	At3g01120	ATCYS1;CGS;CGS1;CYSTATHIONINE GAMMA-SYNTHASE;CYSTATHIONINE GAMMA-SYNTHASE 1;CYSTATHIONINE-GAMMA-SYNTHASE;CYSTATHIONINE-GAMMA-SYNTHASE 1;METHIONINE OVERACCUMULATION 1;cystathionine gamma-synthase, chloroplast / O-succinylhomoserine (Thiol)-lyase	amino acid metabolism.synthesis.aspartate family.methionine
MZ00043921	TC286945	1.431	1.597	2.056	0.0468089	cystathionine gamma-synthase {Zea mays;}	TA98082_4577 Cystathionine gamma-synthase [Zea mays (Maize)]	At3g01120	ATCYS1;CGS;CGS1;CYSTATHIONINE GAMMA-SYNTHASE;CYSTATHIONINE GAMMA-SYNTHASE 1;CYSTATHIONINE-GAMMA-SYNTHASE;CYSTATHIONINE-GAMMA-SYNTHASE 1;METHIONINE OVERACCUMULATION 1;cystathionine gamma-synthase, chloroplast / O-succinylhomoserine (Thiol)-lyase	amino acid metabolism.synthesis.aspartate family.methionine
MZ00013621	TC290831	1.522	2.17	1.168	0.00581353	methionine synthase {Hordeum vulgare subsp. vulgare;}	TA95874_4577 5-methyltetrahydropteroyltriglutamate-homocysteine methyltransferase, putative, expressed [Oryza sativa (japonica cultivar-group)]	At3g03780	The protein underdoes thiolation following treatment with the oxidant tert-butylhydroperoxide.5-methyltetrahydropteroyltriglutamate--homocysteine methyltransferase, putative / vitamin-B12-independent methionine synthase, pu	amino acid metabolism.synthesis.aspartate family.methionine
MZ00013622	TC280318	1.053	2.334	0.925	0.00735465	methionine synthase protein {Sorghum bicolor;}	TA95827_4577 5-methyltetrahydropteroyltriglutamate-homocysteine methyltransferase, putative, expressed [Oryza sativa (japonica cultivar-group)]	At3g03780	The protein underdoes thiolation following treatment with the oxidant tert-butylhydroperoxide.5-methyltetrahydropteroyltriglutamate--homocysteine methyltransferase, putative / vitamin-B12-independent methionine synthase, pu	amino acid metabolism.synthesis.aspartate family.methionine
MZ00042921	BG836312	1.064	2.142	1.508	0.0102203	methionine synthase {Zea mays;}	BG836312 Methionine synthase [Zea mays (Maize)]	At5g17920	The protein underdoes thiolation following treatment with the oxidant tert-butylhydroperoxide.5-methyltetrahydropteroyltriglutamate--homocysteine methyltransferase, putative / vitamin-B12-independent methionine synthase, pu	amino acid metabolism.synthesis.aspartate family.methionine
MZ00039997	CF044560	2.217	1.569	1.519	0.0316028	Homocysteine S-methyltransferase 3 (EC 2.1.1.10) (S-methylmethionine:homocysteine methyltransferase 3) (SMM:Hcy S-methyltransferase 3) (ZmHMT-3). {Zea mays;}	CF044560 Homocysteine S-methyltransferase 3 [Zea mays (Maize)]	NA		amino acid metabolism.synthesis.aspartate family.methionine
MZ00016630	TC294459	1.702	2.529	2.302	0.00462108	putative dehydrogenase precursor {Oryza sativa (japonica cultivar-group);}	TA120852_4577 Putative dehydrogenase [Oryza sativa (japonica cultivar-group)]	At1g14810	semialdehyde dehydrogenase family protein, similar to SP:O31219 Aspartate-semialdehyde dehydrogenase (EC 1.2.1.11) (ASA dehydrogenase) (ASADH) {Legionella pneumophila}; contains Pfam profiles PF02774: Semialdehyde dehydrogenase dimerisation dom	amino acid metabolism.synthesis.aspartate family.misc.homoserine.aspartate semialdehyde dehydrogenase
MZ00012984	TC285976	2.62	3.991	4.595	0.0211958	putative homoserine kinase {Oryza sativa (japonica cultivar-group);}	TA112051_4577 Putative homoserine kinase [Oryza sativa (japonica cultivar-group)]	At2g17265	HOMOSERINE KINASE;homoserine kinase (HSK), identical to homoserine kinase (Arabidopsis thaliana) gi:4927412:gb:AAD33097	amino acid metabolism.synthesis.aspartate family.misc.homoserine.homoserine kinase
MZ00017458	TC281393	1.113	2.381	2.095	0.0206859	branched-chain amino acid aminotransferase -like {Oryza sativa (japonica cultivar-group);}	TA121933_4577 Branched-chain amino acid aminotransferase-like [Oryza sativa (japonica cultivar-group)]	NI		amino acid metabolism.synthesis.branched chain group.common
MZ00024518	TC282401	1.805	2.574	2.623	0.030861	putative 3-isopropylmalate dehydrogenase {Oryza sativa (japonica cultivar-group);}	TA112804_4577 Putative 3-isopropylmalate dehydrogenase [Oryza sativa (japonica cultivar-group)]	At3g09805	AT3G09805;isocitrate dehydrogenase, putative / NAD+ isocitrate dehydrogenase, putative, strong similarity to isocitrate dehydrogenase (NAD+) GB:CAA65502 GI:3021506 (Nicotiana tabacum)	amino acid metabolism.synthesis.branched chain group.leucine specific
MZ00037003	BM337978	1.213	6.9	2.279	0.0314832	NA	TA23083_4577999 Putative alanine aminotransferase [Zea mays (Maize)]	At1g72330	ALANINE AMINOTRANSFERAS;alanine aminotransferase, putative, similar to alanine aminotransferase from Panicum miliaceum (SP:P34106), GB:AAC62456 GI:3694807 from (Zea mays), GI:4730884 from Oryza sativaALANINE AMINOTRANSFERASE	amino acid metabolism.synthesis.central amino acid metabolism.alanine
MZ00039100	CD978912	2.215	1.086	0.566	0.00951824	putative aspartate aminotransferase {Oryza sativa (japonica cultivar-group);}	CD978912 Putative aspartate aminotransferase [Oryza sativa (japonica cultivar-group)]	At2g22250	aminotransferase class I and II family protein, similar to aspartate aminotransferase from Bacillus stearothermophilus SP:Q59228, Thermus aquaticus SP:O33822; contains Pfam profile PF00155 aminotransferase, classes I and II or aminotransferase	amino acid metabolism.synthesis.central amino acid metabolism.aspartate
MZ00040736	TC323329	1.699	2.007	2.802	0.0499786	putative aspartate transaminase {Oryza sativa (japonica cultivar-group);}	CO446366 Putative aspartate transaminase [Oryza sativa (japonica cultivar-group)]	At2g30970	ASPARTATE AMINOTRANSFERASE 1;aspartate aminotransferase, mitochondrial / transaminase A (ASP1), identical to SP:P46643 Aspartate aminotransferase, mitochondrial precursor (EC 2.6.1.1) (Transaminase A) {Arabidopsis thaliana}	amino acid metabolism.synthesis.central amino acid metabolism.aspartate
MZ00014049	TC249166	1.954	2.552	3.899	0.0462569	aspartate transaminase (EC 2.6.1.1) - proso millet {Panicum miliaceum;} ^|^GB|BAA08106.1|633095|PNIAA plastidic aspartate aminotransferase {Panicum miliaceum;}	TA109269_4577 Plastidic aspartate aminotransferase [Panicum miliaceum (Proso millet) (Broomcorn millet)]	At4g31990	aspartate aminotransferase, chloroplast / transaminase A (ASP5) (AAT1), nearly identical to SP:P46248 Aspartate aminotransferase, chloroplast precursor (EC 2.6.1.1) (Transaminase A) {Arabidopsis thaliana} or aspartate aminotransferase, chlorop	amino acid metabolism.synthesis.central amino acid metabolism.aspartate
MZ00014526	TC297229	1.279	1.518	3.351	0.0191694	putative carbamoyl-phosphate synthetase small subunit {Oryza sativa (japonica cultivar-group);}	TA114587_4577 Putative carbamoyl phosphate synthetase small subunit [Oryza sativa (japonica cultivar-group)]	At3g27740	carbamoyl-phosphate synthase (glutamine-hydrolyzing) (CARA) / glutamine-dependent carbamoyl-phosphate synthase small subunit, identical to carbamoyl phosphate synthetase small subunit GI:2462781 (Arabidopsis thaliana)	amino acid metabolism.synthesis.glutamate family.arginine
MZ00017499	TC282380	3.067	5.354	4.304	0.0198927	Ribose-phosphate pyrophosphokinase 2 (EC 2.7.6.1) (Phosphoribosylpyrophosphate synthetase 2). {Oryza sativa;}	TA119430_4577 Ribose-phosphate pyrophosphokinase 2 [Oryza sativa (Rice)]	At2g42910	ribose-phosphate pyrophosphokinase 4 / phosphoribosyl diphosphate synthetase 4 (PRS4), identical to phosphoribosyl diphosphate synthase (prs4) (Arabidopsis thaliana) GI:4902472	amino acid metabolism.synthesis.histidine
MZ00024747	TC280094	1.667	1.971	4.777	0.0361084	{Oryza sativa (indica cultivar-group);}	TA112058_4577 Beta-cyanoalanine synthase [Oryza sativa (indica cultivar-group)]	At3g22460	cysteine synthase, putative / O-acetylserine (thiol)-lyase, putative / O-acetylserine sulfhydrylase, putative, nearly identical over 185 amino acids to SP:P47998 Cysteine synthase (EC 4.2.99.8) (O-acetylserine sulfhydrylase) (O-acetylserine (Th	amino acid metabolism.synthesis.serine-glycine-cysteine group.cysteine.OASTL
MZ00020450	TC297729	1.885	3.172	4.021	0.0139268	putative O-acetylserine (thiol)-lyase {Oryza sativa (japonica cultivar-group);}	TA139060_4577 Putative O-acetylserine (Thiol)-lyase [Oryza sativa (japonica cultivar-group)]	At3g59760	cysteine synthase, mitochondrial, putative / O-acetylserine (thiol)-lyase, putative / O-acetylserine sulfhydrylase, putative, similar to SP:Q43725 Cysteine synthase, mitochondrial precursor (EC 4.2.99.8) (O- acetylserine sulfhydrylase) (O-acety	amino acid metabolism.synthesis.serine-glycine-cysteine group.cysteine.OASTL
MZ00029827	TC305907	3.449	2.962	7.004	0.0087456	cysteine synthase {Oryza sativa (japonica cultivar-group);}	TA113393_4577 Cysteine synthase [Oryza sativa (Rice)]	At3g59760	cysteine synthase, mitochondrial, putative / O-acetylserine (thiol)-lyase, putative / O-acetylserine sulfhydrylase, putative, similar to SP:Q43725 Cysteine synthase, mitochondrial precursor (EC 4.2.99.8) (O- acetylserine sulfhydrylase) (O-acety	amino acid metabolism.synthesis.serine-glycine-cysteine group.cysteine.OASTL
MZ00017687	TC317415	0.77	3.67	0.241	2.48411e-05	glucose-inhibited division A family protein {Musa acuminata;}	TA6225_4577999 Glucose-inhibited division A family protein [Musa balbisiana (Banana)]	At2g24580	sarcosine oxidase family protein, similar to peroxisomal sarcosine oxidase from Homo sapiens (SP:Q9P0Z9), Oryctolagus cuniculus (SP:P79371), Mus musculus (SP:Q9D826)	amino acid metabolism.synthesis.serine-glycine-cysteine group.glycine
MZ00019779	TC289382	3.919	2.525	0.874	0.000251087	putative phosphoglycerate dehydrogenase {Oryza sativa (japonica cultivar-group);}	TA113477_4577 Putative phosphoglycerate dehydrogenase [Oryza sativa (japonica cultivar-group)]	At3g19480	3-PHOSPHOGLYCERATE DEHYDROGENASE;D-3-phosphoglycerate dehydrogenase / 3-PGDH, identical to SP:O04130 or similar to D-3-phosphoglycerate dehydrogenase, putative / 3-PGDH, putative [Arabidopsis thaliana] (TAIR:At3g19480.1); similar to D-3-phosph	amino acid metabolism.synthesis.serine-glycine-cysteine group.serine
MZ00012196	TC310458	1.412	2.394	2.95	0.00172842	putative D-3 {Oryza sativa (japonica cultivar-group);}	TA135460_4577 Putative D-3 [Oryza sativa (japonica cultivar-group)]	At4g34200	D-3-phosphoglycerate dehydrogenase, putative / 3-PGDH, putative, similar to phosphoglycerate dehydrogenase, Arabidopsis thaliana, SP:O04130	amino acid metabolism.synthesis.serine-glycine-cysteine group.serine
MZ00035769	TC310458	1.691	2.798	3.506	0.0185439	putative D-3 {Oryza sativa (japonica cultivar-group);}	TA135460_4577 Putative D-3 [Oryza sativa (japonica cultivar-group)]	At4g34200	D-3-phosphoglycerate dehydrogenase, putative / 3-PGDH, putative, similar to phosphoglycerate dehydrogenase, Arabidopsis thaliana, SP:O04130	amino acid metabolism.synthesis.serine-glycine-cysteine group.serine
MZ00029721	TC288905	1.026	1.365	2.103	0.00109472	lactoylglutathione lyase-like {Oryza sativa (japonica cultivar-group);}	TA113397_4577 Lactoylglutathione lyase-like [Oryza sativa (japonica cultivar-group)]	At1g64185	lactoylglutathione lyase family protein / glyoxalase I family protein, contains Pfam domain PF00903: glyoxalase family protein	Biodegradation of Xenobiotics
MZ00026485	TC322989	1.253	1.669	2.432	0.0197859	putative glyoxalase {Oryza sativa (japonica cultivar-group);}	TA12996_4577999 Putative glyoxalase [Oryza sativa (japonica cultivar-group)]	At1g67280	lactoylglutathione lyase, putative / glyoxalase I, putative, similar to putative lactoylglutathione lyase SP:Q39366, GI:2494843 from (Brassica oleracea)	Biodegradation of Xenobiotics
MZ00019991	TC287512	1.027	1.269	2.144	0.0205233	B1056G08.147 gene product {Oryza sativa (japonica cultivar-group);}	TA135395_4577 Putative dihydropterin pyrophosphokinase /dihydropteroate synthase [Oryza sativa (japonica cultivar-group)]	At1g69190	dihydropterin pyrophosphokinase, putative / dihydropteroate synthase, putative / DHPS, putative, similar to dihydropterin pyrophosphokinase /dihydropteroate synthase (Pisum sativum) gi:1934972:emb:CAA69903	C1-metabolism
MZ00027698	TC309168	1.99	2.114	2.786	0.026152	AT4g13930 {Arabidopsis thaliana;}	TA126111_4577 Serine hydroxymethyltransferase, mitochondrial, putative, expressed [Oryza sativa (japonica cultivar-group)]	At4g13930	glycine hydroxymethyltransferase, putative / serine hydroxymethyltransferase, putative / serine/threonine aldolase, putative, similar to serine hydroxymethyltransferase (Chlamydomonas reinhardtii) GI:17066746; contains Pfam	C1-metabolism
MZ00040097	CF050726	1.583	2.306	2.433	0.00816142	mitochondrial phosphate transporter {Zea mays;}	CF050726 Dihydrofolate synthetase/folylpolyglutamate synthetase, putative, expressed [Oryza sativa (japonica cultivar-group)]	At5g41480	dihydrofolate synthetase/folylpolyglutamate synthetase (DHFS/FPGS1), nearly identical to GI:17976703; identical to cDNA dihydrofolate synthetase/folylpolyglutamate synthetase (dhfs/fpgs1 gene) GI:17976702	C1-metabolism
MZ00029147	TC326880	1.912	2.569	4.282	0.00710764	NA	TA134289_4577 5-formyltetrahydrofolate cyclo-ligase family protein, putative, expressed [Oryza sativa (japonica cultivar-group)]	NI		C1-metabolism
MZ00016906	TC305281	2.462	5.657	0.677	0.00625606	unknown protein {Oryza sativa (japonica cultivar-group);}	CK370682 Hypothetical protein P0694A04.20 [Oryza sativa (japonica cultivar-group)]	At3g61640	arabinogalactan-protein (AGP20)	cell wall.cell wall proteins.AGPs
MZ00021160	TC201436	1.094	2.019	0.87	0.0265898	Putative endosperm specific protein {Oryza sativa (japonica cultivar-group);}	TA113232_4577 Putative endosperm specific protein [Oryza sativa (japonica cultivar-group)]	At5g60490	fasciclin-like arabinogalactan-protein (FLA12)	cell wall.cell wall proteins.AGPs
MZ00018923	TC323833	0.705	3.89	1.79	0.00175663	putative arabinogalactan protein {Oryza sativa (japonica cultivar-group);}	TA127015_4577	NI		cell wall.cell wall proteins.AGPs
MZ00045982	TC322563	1.286	1.712	2.304	0.0130378	contains ESTs AU029797(E31868),AU101448(E31868) unknown protein {Oryza sativa (japonica cultivar-group);}	TA119934_4577	At4g28300	Encodes a protein with 13.6% proline amino acids that is predicted to localize to the cell wall. or hydroxyproline-rich glycoprotein family protein	cell wall.cell wall proteins.HRGP
MZ00008143	TC281501	2.052	6.871	5.963	0.0214712	putative leucine-rich receptor-like protein kinase {Oryza sativa (japonica cultivar-group);}	TA120914_4577 Putative leucine-rich receptor-like protein kinase [Oryza sativa (japonica cultivar-group)]	At3g22800	leucine-rich repeat family protein / extensin family protein, similar to extensin-like protein (Lycsimilar to extensin-like protein (Lycopersicon esculentum) gi:5917664:gb:AAD55979; contains leucine-rich repeats, Pfam:PF00560; contains proline	cell wall.cell wall proteins.LRR
MZ00019529	TC281384	0.957	6.274	1.798	0.0031268	putative extensin {Oryza sativa (japonica cultivar-group);}	TA110745_4577 Putative extensin [Oryza sativa (japonica cultivar-group)]	At3g22800	leucine-rich repeat family protein / extensin family protein, similar to extensin-like protein (Lycsimilar to extensin-like protein (Lycopersicon esculentum) gi:5917664:gb:AAD55979; contains leucine-rich repeats, Pfam:PF00560; contains proline	cell wall.cell wall proteins.LRR
MZ00044164	TC287696	1.411	2.509	1.625	0.0407376	putative leucine-rich receptor-like protein kinase {Oryza sativa (japonica cultivar-group);}	TA110447_4577 Putative leucine-rich receptor-like protein kinase [Oryza sativa (japonica cultivar-group)]	At4g13340	leucine-rich repeat family protein / extensin family protein, similar to extensin-like protein (Lycopersicon esculentum) gi:5917664:gb:AAD55979; contains leucine-rich repeats, Pfam:PF00560; contains proline rich extensin domains, INTERPRO:IPR00	cell wall.cell wall proteins.LRR
MZ00036631	BG836852	2.02	5.473	2.535	0.0133317	putative extensin {Oryza sativa (japonica cultivar-group);}	BG836852	NI		cell wall.cell wall proteins.LRR
MZ00013655	TC306229	1.215	5.176	0.96	0.00302308	proline-rich protein {Zea mays;}	TA7394_4577999 Proline-rich protein precursor [Zea mays (Maize)]	NI		cell wall.cell wall proteins.proline rich proteins
MZ00041146	TC329941	1.523	31.08	1.5	0.00380956	proline-rich protein {Zea mays;}	CF060510 Proline-rich protein precursor [Zea mays (Maize)]	NI		cell wall.cell wall proteins.proline rich proteins
MZ00036320	BF728064	2.464	3.958	1.963	0.0392787	proline-rich protein family-like protein {Oryza sativa (japonica cultivar-group);}	TA132263_4577	NA		cell wall.cell wall proteins.proline rich proteins
MZ00001739	AZM5_4191	4.47	6.331	10.51	0.00580768	putative cellulose synthase-like protein OsCslE1 {Oryza sativa (japonica cultivar-group);}	TA48797_4530 Putative cellulose synthase-like protein OsCslE1 [Oryza sativa (japonica cultivar-group)]	At1g55850	CSLE1;cellulose synthase family protein, similar to cellulose synthase catalytic subunit (gi:13925881) from Nicotiana alata, cellulose synthase-5 (gi:9622882) from Zea mays	cell wall.cellulose synthesis
MZ00040420	CF627793	4.13	3.706	8.587	0.0115981	putative cellulose synthase-like protein OsCslE1 {Oryza sativa (japonica cultivar-group);}	CF627793 Putative cellulose synthase-like protein OsCslE1 [Oryza sativa (japonica cultivar-group)]	At1g55850	CSLE1;cellulose synthase family protein, similar to cellulose synthase catalytic subunit (gi:13925881) from Nicotiana alata, cellulose synthase-5 (gi:9622882) from Zea mays	cell wall.cellulose synthesis
MZ00014564	TC279238	0.927	2.361	2.451	0.00820176	putative cellulose synthase catalytic subunit {Hordeum vulgare;}	AY104730 Cellulose synthase-6 [Zea mays (Maize)]	At2g21770	CESA09;CELLULASE SYNTHASE 9;cellulose synthase, catalytic subunit, putative, similar to gi:2827141 cellulose synthase catalytic subunit, Arabidopsis thaliana (Ath-A)	cell wall.cellulose synthesis
MZ00039450	CF004102	1.672	5.026	1.998	0.012234	CSLC2 {Oryza sativa;}	CF004102 Putative glucosyltransferase [Cicer arietinum (Chickpea) (Garbanzo)]	At2g24630	ATCSLC8;CSLC08;glycosyl transferase family 2 protein, similar to cellulose synthase from Agrobacterium tumeficiens (gi:710492) and Agrobacterium radiobacter (gi:710493); contains Pfam glycosyl transferase, group 2 family protein domain PF00535	cell wall.cellulose synthesis
MZ00014529	TC192918	1.226	2.624	1.617	0.00758181	cellulose synthase-2 {Zea mays;}	TA114393_4577 Cellulose synthase-2 [Zea mays (Maize)]	At2g25540	CELLULASE SYNTHASE 10;cellulose synthase, catalytic subunit, putative, similar to cellulose synthase-1 (gi:9622874) and -2 (gi:9622876) from Zea mays	cell wall.cellulose synthesis
MZ00047522	AZM5_116145	1.675	4.095	5.02	0.00313124	{Oryza sativa (japonica cultivar-group);}	TA144694_4577 Cellulose synthase-like H2 [Oryza sativa (indica cultivar-group)]	At2g32540	ATCSLB4;CSLB04;cellulose synthase family protein, similar to cellulose synthase catalytic subunit from Arabidopsis thaliana (gi:5230423), cellulose synthase-5 from Zea mays (gi:9622882)ATCSLB3;CSLB03;cellulose synthase famil	cell wall.cellulose synthesis
MZ00000784	AI857200	1.54	2.71	4.551	0.0145384	putative cellulose synthase {Oryza sativa (japonica cultivar-group);} ^|^GB|AAL58185.1|18057162|AC027037 putative cellulose synthase {Oryza sativa (japonica cultivar-group);}	AI857200 Putative cellulose synthase [Oryza sativa (japonica cultivar-group)]	At3g03050	ATCSLD3;KJK;CELLULOSE SYNTHASE-LIKE 3;KOJAK;cellulose synthase family protein (CslD3), similar to cellulose synthase catalytic subunit gi:2827143 from (Arabidopsis thaliana), cellulose synthase-7 (gi:9622886) from Zea mays; contains Pfam profil	cell wall.cellulose synthesis
MZ00044509	TC319531	1.544	2.113	0.789	0.0387617	CSLC7 {Oryza sativa;}	TA112463_4577 Putative glucosyltransferase [Cicer arietinum (Chickpea) (Garbanzo)]	At4g07960	glycosyl transferase family 2 protein, similar to cellulose synthase from Agrobacterium tumeficiens (gi:710492) and Agrobacterium radiobacter (gi:710493); contains Pfam glycosyl transferase, group 2 family protein domain PF00535	cell wall.cellulose synthesis
MZ00016735	TC279492	1.202	3.206	2.348	0.000341983	putative cellulose synthase {Oryza sativa (japonica cultivar-group);}	AF200525 Cellulose synthase-1 [Zea mays (Maize)]	At4g32410	cellulose synthase, catalytic subunit, putative, similar to cellulose synthase-1 (gi:9622874) and -2 (gi:9622876) from Zea mays	cell wall.cellulose synthesis
MZ00020258	TC279565	2.105	7.457	1.79	0.0232593	cellulose synthase catalytic subunit-like protein {Arabidopsis thaliana;}	TA126622_4577 Cellulose synthase catalytic subunit 10 [Zea mays (Maize)]	At4g39350	cellulose synthase, catalytic subunit (Ath-A), identical to gi:2827141	cell wall.cellulose synthesis
MZ00044010	TC332479	1.301	3.165	1.226	0.00100159	putative cellulose synthase {Triticum aestivum;}	AF200533 Cellulose synthase-4 [Zea mays (Maize)]	At4g39350	cellulose synthase, catalytic subunit (Ath-A), identical to gi:2827141	cell wall.cellulose synthesis
MZ00043373	TC279227	0.911	3.299	1.766	0.00269959	putative cellulose synthase catalytic subunit {Hordeum vulgare;}	TA96640_4577 Cellulose synthase-7 [Zea mays (Maize)]	At5g05170	cellulose synthase, catalytic subunit (Ath-B), nearly identical to gi:2827143, cellulose synthase, catalytic subunit (Ath-B)	cell wall.cellulose synthesis
MZ00005183	TC290735	1.64	4.851	1.307	0.00464201	COBRA-like 5 protein precursor (Protein BRITTLE CULM1). {Oryza sativa;}	TA118235_4577 COBRA-like 5 protein precursor [Oryza sativa (Rice)]	At5g15630	Encodes a member of the COBRA family, similar to phytochelatin synthetase. Involved in secondary cell wall biosynthesis. Mutants make smaller plants with reduced levels of cellulose and cell wall sugars.	cell wall.cellulose synthesis
MZ00009278	TC331100	1.522	1.038	3.073	0.0440938	cellulose synthase-6 {Zea mays;}	CD973895 Putative cellulose synthase catalytic subunit [Hordeum vulgare (Barley)]	NI		cell wall.cellulose synthesis
MZ00014883	TC279269	1.345	9.266	8.361	0.00013499	putative exohydrolase {Oryza sativa (japonica cultivar-group);}	TA106907_4577 Exhydrolase II [Zea mays (Maize)]	At3g47000	glycosyl hydrolase family 3 protein, beta-D-glucan exohydrolase, Nicotiana tabacum, TREMBL:AB017502_1	cell wall.degradation.cellulases and beta -1,4-glucanases
MZ00014882	TC280717	2.082	16.14	13.2	0.0034023	exhydrolase II {Zea mays;}	TA106908_4577 Exhydrolase II [Zea mays (Maize)]	At5g20950	glycosyl hydrolase family 3 protein, beta-D-glucan exohydrolase, Nicotiana tabacum, EMBL:AB017502 or glycosyl hydrolase family 3 protein, beta-D-glucan exohydrolase, Nicotiana tabacum, EMBL:AB017502	cell wall.degradation.cellulases and beta -1,4-glucanases
MZ00018525	TC320759	1.11	11.01	3.461	0.0196092	{Oryza sativa (japonica cultivar-group);}	TA116958_4577 OSJNBb0003B01.27 protein [Oryza sativa (Rice)]	At3g19620	glycosyl hydrolase family 3 protein, similar to beta-xylosidase A GB:BAA28267 from (Aspergillus oryzae)	cell wall.degradation.mannan-xylose-arabinose-fucose
MZ00000205	TC299460	1.03	2.575	2.072	0.00963168	{Oryza sativa (japonica cultivar-group);}	TA140156_4577 OSJNBa0041A02.26 protein [Oryza sativa (japonica cultivar-group)]	At4g30270		cell wall.degradation.mannan-xylose-arabinose-fucose
MZ00023924	TC294355	1.401	3.453	2.564	0.0069333	putative xyloglucan endotransglycosylase {Oryza sativa (japonica cultivar-group);}	TA105696_4577 Putative xyloglucan endotransglycosylase [Oryza sativa (japonica cultivar-group)]	At4g30270	MERI-5 protein (MERI-5) (MERI5B) / endo-xyloglucan transferase / xyloglucan endo-1,4-beta-D-glucanase (SEN4), identical to endo-xyloglucan transferase gi:944810, SP:P24806 MERI-5 protein precursor (Endo-xyloglucan transferase) (Xyloglucan endo-	cell wall.degradation.mannan-xylose-arabinose-fucose
MZ00014577	TC285956	1.401	3.264	0.944	0.000522277	putative polygalacturonase {Oryza sativa (japonica cultivar-group);}	TA111196_4577 putative polygalacturonase [Oryza sativa (japonica cultivar-group)]	At4g23820	glycoside hydrolase family 28 protein / polygalacturonase (pectinase) family protein, weak similarity to polygalacturonase PG1 (Glycine max) GI:5669846; contains PF00295: Glycosyl hydrolases family 28	cell wall.degradation.pectate lyases and polygalacturonases
MZ00014348	AW566111	1.232	2.683	3.437	0.00586806	NA	TA101449_4577 Putative polygalacturonase [Oryza sativa (japonica cultivar-group)]	NI		cell wall.degradation.pectate lyases and polygalacturonases
MZ00052067	AZM5_99374	1.217	1.385	2.346	0.014011	3-alpha-L-fucosyltransferase {Zea mays;}	TA144281_4577 3-alpha-L-fucosyltransferase [Zea mays (Maize)]	NI		cell wall.hemicellulose synthesis
MZ00030607	TC297302	0.866	4.249	0.402	0.000284169	putative endoxyloglucan transferase {Oryza sativa (japonica cultivar-group);}	TA121956_4577 Putative endoxyloglucan transferase [Oryza sativa (japonica cultivar-group)]	At1g11545	xyloglucan:xyloglucosyl transferase, putative / xyloglucan endotransglycosylase, putative / endo-xyloglucan transferase, putative, similar to endo-xyloglucan transferase GI:2244732 from (Gossypium hirsutum)	cell wall.modification
MZ00018500	TC315612	0.779	7.765	0.656	0.00660082	putative xyloglucan endotransglycosylase {Oryza sativa (japonica cultivar-group);}	AW330769 Putative xyloglucan endotransglycosylase [Oryza sativa (japonica cultivar-group)]	At1g65310	ATXTH17;XYLOGLUCAN ENDOTRANSGLUCOSYLASE/HYDROLASE 17;putative xyloglucan endotransglycosylase/hydrolase, expressed in the mature or basal regions of both the main and lateral roots, but not in the tip of these roots where cell division occurs.	cell wall.modification
MZ00040667	AZM5_2614	1.54	2.867	1.213	0.0274392	beta-expansin 5 {Zea mays;}	AF332178 Beta-expansin 5 [Zea mays (Maize)]	At1g65680	ATEXPB2;ATHEXP BETA 1.4;ARABIDOPSIS THALIANA EXPANSIN B2;similar to beta-expansin, putative (EXPB4) [Arabidopsis thaliana] (TAIR:At2g45110.1); similar to cim1 protein - soybean (GB:S48032); contains InterPro domain Expansin 45, endoglucanase-li	cell wall.modification
MZ00042215	TC307783	3.856	22.41	20.36	0.000671041	beta-expansin 6 {Zea mays;}	TA4684_4577999 Beta-expansin 6 precursor [Zea mays (Maize)]	At1g65680	ATEXPB2;ATHEXP BETA 1.4;ARABIDOPSIS THALIANA EXPANSIN B2;similar to beta-expansin, putative (EXPB4) [Arabidopsis thaliana] (TAIR:At2g45110.1); similar to cim1 protein - soybean (GB:S48032); contains InterPro domain Expansin 45, endoglucanase-li	cell wall.modification
MZ00030567	TC281415	1.597	4.268	2.868	0.00343454	expansin {Oryza sativa (indica cultivar-group);}	TA6593_4577999 Alpha-expansin 5 [Zea mays (Maize)]	At1g69530	ATEXP1;AT-EXP1;ATHEXP ALPHA 1.2;EXPA1;ARABIDOPSIS THALIANA EXPANSIN A1;expansin, putative (EXP1), identical to expansin (At-EXP1) (Arabidopsis thaliana) GI:1041702; alpha-expansin gene family, PMID:11641069 or expansin, putative (EXP1), identi	cell wall.modification
MZ00023737	TC301133	0.849	2.901	0.188	0.000755752	beta-expansin 8 {Zea mays;}	TA4681_4577999 Beta-expansin 8 precursor [Zea mays (Maize)]	At2g20750	ATEXPB1;ATHEXP BETA 1.5;ARABIDOPSIS THALIANA EXPANSIN B1;beta-expansin, putative (EXPB1), identical to beta-expansin (Arabidopsis thaliana) gi:2224913:gb:AAB61709; similar to SP:O04701 major pollen allergen, Bermuda grass (Cynodon dactylon); be	cell wall.modification
MZ00004529	BM073755	1.741	4.641	2.419	0.00988537	putative xyloglucan endo-transglycosylase {Oryza sativa (japonica cultivar-group);}	TA128325_4577 Putative xyloglucan endo-transglycosylase [Oryza sativa (japonica cultivar-group)]	At2g36870	xyloglucan:xyloglucosyl transferase, putative / xyloglucan endotransglycosylase, putative / endo-xyloglucan transferase, putative, similar to cellulase (xyloglucan endo-transglycosylase) GI:311835 from (Tropaeolum majus)	cell wall.modification
MZ00016971	TC293438	1.17	3.935	0.843	0.00235632	alpha-expansin 1 {Zea mays;}	TA98612_4577 Alpha-expansin 1 precursor [Zea mays (Maize)]	At2g39700	ATEXP4;ATHEXP ALPHA 1.6;EXPA4;ARABIDOPSIS THALIANA EXPANSIN A4;expansin, putative (EXP4), similar to alpha-expansin 6 precursor GI:16923359 from (Cucumis sativus); alpha-expansin gene family, PMID:11641069	cell wall.modification
MZ00027193	TC288712	0.715	2.444	0.958	0.040433	beta-expansin 4 {Zea mays;}	TA116018_4577 Beta-expansin 4 precursor [Zea mays (Maize)]	At2g45110	ATHEXP BETA 1.1;EXPB4;ARABIDOPSIS THALIANA EXPANSIN B4;beta-expansin, putative (EXPB4), similar to beta-expansin GI:16517013 from (Oryza sativa); beta-expansin gene family, PMID:11641069	cell wall.modification
MZ00036398	BG319752	1.206	2.145	0.479	0.000208714	xyloglucan endo-transglycosylase homolog; similar to Triticum aestivum endo-xyloglucan transferase, PIR Accession Number E49539 {Zea mays;}	BG319752 Xyloglucan endo-transglycosylase homolog [Zea mays (Maize)]	At4g25810	xyloglucan:xyloglucosyl transferase, putative / xyloglucan endotransglycosylase, putative / endo-xyloglucan transferase, putative (XTR6), identical to xyloglucan endotransglycosylase-related protein GI:1244758 from (Arabidopsis thaliana)	cell wall.modification
MZ00018192	TC303142	2.608	13.85	4.2	0.008595	beta-expansin 6 {Zea mays;}	TA95625_4577 Beta-expansin 6 precursor [Zea mays (Maize)]	At4g28250	beta-expansin, putative (EXPB3), similar to soybean pollen allergen (cim1) protein - soybean, PIR2:S48032; beta-expansin gene family, PMID:11641069	cell wall.modification
MZ00024972	TC284906	2.713	5.6	13.06	0.00390504	beta-expansin 7 {Zea mays;}	TA95762_4577 Beta-expansin 7 precursor [Zea mays (Maize)]	At4g28250	beta-expansin, putative (EXPB3), similar to soybean pollen allergen (cim1) protein - soybean, PIR2:S48032; beta-expansin gene family, PMID:11641069	cell wall.modification
MZ00024711	TC281193	0.776	5.922	0.831	0.0004853	Probable xyloglucan endotransglucosylase/hydrolase precursor(EC 2.4.1.207). {Triticum aestivum;}	TA109442_4577 Xyloglucan endotransglucosylase/hydrolase, putative, expressed [Oryza sativa (japonica cultivar-group)]	At5g57540	xyloglucan:xyloglucosyl transferase, putative / xyloglucan endotransglycosylase, putative / endo-xyloglucan transferase, putative, similar to xyloglucan endotransglycosylase (XTR9) GI:4218963 from (Arabidopsis thaliana)	cell wall.modification
MZ00037517	BU051544	2.041	5.798	5.977	0.000933837	NA	TA95637_4577 Beta-expansin 7 precursor [Zea mays (Maize)]	NI		cell wall.modification
MZ00052655	BM737432	2.271	4.05	5.179	0.00604756	NA	TA95637_4577 Beta-expansin 7 precursor [Zea mays (Maize)]	NI		cell wall.modification
MZ00021534	TC328597	0.919	1.76	3.134	0.033315	NA	TA149489_4577 Putative pectinacetylesterase [Oryza sativa (japonica cultivar-group)]	NI		cell wall.pectin*esterases.acetyl esterase
MZ00045994	AI901437	1.156	4.128	1.404	0.0232533	NA	TA145710_4577 Putative pectin methylesterase [Oryza sativa (japonica cultivar-group)]	NI		cell wall.pectin*esterases.PME
MZ00025111	TC284352	0.552	2.633	0.753	0.00294482	putative UDP-N-acetylglucosamine pyrophosphorylase {Oryza sativa (japonica cultivar-group);}	TA112392_4577 Putative UDP-N-acetylglucosamine pyrophosphorylase [Oryza sativa (japonica cultivar-group)]	At1g31070	UDP-N-acetylglucosamine pyrophosphorylase-related, low similarity to SP:P43123 UDP-N-acetylglucosamine pyrophosphorylase (EC 2.7.7.23) {Saccharomyces cerevisiae} or UDP-N-acetylglucosamine pyrophosphorylase-related, low similarity to SP:P43123	cell wall.precursor synthesis
MZ00019730	TC315669	1.445	2.59	0.642	0.00569913	putative uridine diphosphate galacturonate 4-epimerase {Oryza sativa (japonica cultivar-group);}	BU097615 Putative uridine diphosphate galacturonate 4-epimerase [Oryza sativa (japonica cultivar-group)]	NI		cell wall.precursor synthesis.GAE
MZ00041214	TC308549	1.389	2.475	1.526	0.0203114	putative UDP-glucose dehydrogenase {Oryza sativa (japonica cultivar-group);}	TA100945_4577 UDP-glucose 6-dehydrogenase, putative, expressed [Oryza sativa (japonica cultivar-group)]	At5g15490	UDP-glucose 6-dehydrogenase, putative, very strong similarity to SP:Q96558 UDP-glucose 6-dehydrogenase (EC 1.1.1.22) (UDP-Glc dehydrogenase) (UDP-GlcDH) (UDPGDH) {Glycine max}; contains Pfam profiles PF03721: UDP-glucose/GDP-mannose dehydrogena	cell wall.precursor synthesis.UGD
MZ00033024	TC312371	1.473	2.033	4.293	0.00996785	putative coatomer protein complex, subunit beta 2 (beta prime) {Oryza sativa (japonica cultivar-group);}	TA146016_4577 Coatomer beta subunit, putative [Oryza sativa (japonica cultivar-group)]	At1g52360	coatomer protein complex, subunit beta 2 (beta prime), putative, contains 7 WD-40 repeats (PF00400) (1 weak); similar to (SP:O55029) Coatomer beta' subunit (Beta'-coat protein) (Beta'-COP) (p102) (SP:O55029) (Mus musculus); similar to GI:298096	cell. vesicle transport
MZ00041540	TC260297	1.849	3.384	1.839	0.0065069	clathrin assembly protein AP19-like protein {Oryza sativa;} ^|^GB|AAK72894.1|14718316|AC091123 putative clathrin assembly protein {Oryza sativa (japonica cultivar-group);}	TA103325_4577 Putative clathrin assembly protein [Oryza sativa (Rice)]	At2g17380	CLATHRIN ASSEMBLY PROTEIN AP19;clathrin assembly protein AP19, identical to clathrin assembly protein AP19 GI:2231698 from (Arabidopsis thaliana)	cell. vesicle transport
MZ00029735	TC313362	2.727	5.986	7.032	0.00693334	unknown protein {Arabidopsis thaliana;}	TA4103_4577999 Beta-adaptin-like protein A [Arabidopsis thaliana (Mouse-ear cress)]	At5g11490	adaptin family protein, similar to SP:Q9WV76 Adapter-related protein complex 4 beta 1 subunit (Beta subunit of AP- 4) {Mus musculus}, beta-adaptin Drosophila 1 {Drosophila melanogaster} GI:434902; contains Pfam profile: PF01602 Adaptin N termin	cell. vesicle transport
MZ00021422	TC332521	1.568	1.086	2.428	0.0459578	putative syntaxin-related protein(knolle) {Oryza sativa (japonica cultivar-group);}	TA147374_4577 Putative syntaxin-related protein [Oryza sativa (japonica cultivar-group)]	NI		cell. vesicle transport
MZ00051668	AZM5_105238	3.136	4.624	5.739	0.0367277	putative peptidyl-prolyl cis-trans isomerase, chloroplast precursor {Oryza sativa (japonica cultivar-group);}	TA143251_4577 Putative peptidyl-prolyl cis-trans isomerase, chloroplast [Oryza sativa (japonica cultivar-group)]	At3g62030	peptidyl-prolyl cis-trans isomerase, chloroplast / cyclophilin / rotamase / cyclosporin A-binding protein (ROC4), identical to peptidyl-prolyl cis-trans isomerase, chloroplast precursor, PPIase (cyclophilin, cyclosporin A-binding protein) (Arab	cell.cycle
MZ00007564	CD444277	1.132	2.369	0.882	0.00329794	unknown protein {Oryza sativa (japonica cultivar-group);}	TA95635_4577 Cyclin-dependent kinase inhibitor 2 [Zea mays (Maize)]	NI		cell.cycle
MZ00054631	CF063790	0.988	1.549	3.253	0.0017199	NA	TA143251_4577 Putative peptidyl-prolyl cis-trans isomerase, chloroplast [Oryza sativa (japonica cultivar-group)]	NI		cell.cycle
MZ00026066	TC303883	1.712	3.406	3.496	0.00659128	putative Ribosome recycling factor, chloroplast precursor {Oryza sativa (japonica cultivar-group);}	TA117174_4577 Putative Ribosome recycling factor, chloroplast [Oryza sativa (japonica cultivar-group)]	At3g63190	ribosome recycling factor, chloroplast, putative / ribosome releasing factor, chloroplast, putative, similar to SP:P82231 Ribosome recycling factor, chloroplast precursor (Ribosome releasing factor, chloroplast) (RRF) (CpFrr) (RRFHCP) {Spinacia	cell.division
MZ00026067	TC286898	1.746	2.393	3.698	0.00901455	putative Ribosome recycling factor, chloroplast precursor {Oryza sativa (japonica cultivar-group);}	TA117175_4577 Putative Ribosome recycling factor, chloroplast [Oryza sativa (japonica cultivar-group)]	At3g63190	ribosome recycling factor, chloroplast, putative / ribosome releasing factor, chloroplast, putative, similar to SP:P82231 Ribosome recycling factor, chloroplast precursor (Ribosome releasing factor, chloroplast) (RRF) (CpFrr) (RRFHCP) {Spinacia	cell.division
MZ00026203	TC292703	1.274	3.66	2.552	0.00921861	putative UVB-resistance protein UVR8 {Oryza sativa (japonica cultivar-group);}	TA118567_4577 Putative UVB-resistance protein UVR8 [Oryza sativa (japonica cultivar-group)]	At5g16040	regulator of chromosome condensation (RCC1) family protein, similar to UVB-resistance protein UVR8 (Arabidopsis thaliana) GI:5478530; contains Pfam profile PF00415: Regulator of chromosome condensation (RCC1)	cell.division
MZ00034962	AI065501	1.283	2.151	0.689	0.00551792	tubulin alpha chain - maize (fragment) {Zea mays;} ^|^GB|CAA52158.1|393401|ZMTUA4 alpha tubulin {Zea mays;}	AY103544 Chromosome 9 SCAF14729, whole genome shotgun sequence [Tetraodon nigroviridis (Green puffer)]	At1g04820	tubulin alpha-2/alpha-4 chain (TUA4), nearly identical to SP:P29510 Tubulin alpha-2/alpha-4 chain from (Arabidopsis thaliana)	cell.organisation
MZ00016997	TC291221	1.111	2.124	1.122	0.0499117	kinesin heavy chain-like protein {Oryza sativa (japonica cultivar-group);}	TA116758_4577 Hypothetical protein At3g12020/T21B14_118 [Arabidopsis thaliana (Mouse-ear cress)]	At1g21730	kinesin-related protein (MKRP1), Similar to gb:U06698 neuronal kinesin heavy chain from Homo sapiens and contains a PF:00225 Kinesin motor domain. EST gb:AA042507 comes from this gene; identical to cDNA MKRP1 mRNA for kinesin-related protein,	cell.organisation
MZ00028592	TC306798	1.384	2.513	1.877	0.0171358	hypothetical protein {Oryza sativa (japonica cultivar-group);}	TA131571_4577 Hypothetical protein P0580A11.120 [Oryza sativa (japonica cultivar-group)]	At1g62050	similar to ankyrin repeat family protein [Arabidopsis thaliana] (TAIR:At1g11740.1); similar to ankyrin repeat protein-like [Oryza sativa (japonica cultivar-group)] (GB:XP_468329.1); contains InterPro domain Ankyrin (InterPro:IPR002110)	cell.organisation
MZ00029096	TC332745	1.27	2.027	0.494	0.00109472	putative microtubule-associated protein MAP65-1a {Oryza sativa (japonica cultivar-group);}	TA132277_4577 Putative microtubule-associated protein MAP65-1a [Oryza sativa (japonica cultivar-group)]	At2g01910	ATMAP65-6;Binds microtubules. Induces a crisscross mesh of microtubules, not bundles. Not involved in microtubule polymerization nor nucleation. Localizes to mitochondria. or similar to microtubule associated protein (MAP65/ASE1) family prote	cell.organisation
MZ00030676	TC296238	0.721	2.614	0.706	0.00632162	Unknown protein {Oryza sativa (japonica cultivar-group);}	TA132182_4577 Microtubule associated protein family protein, putative, expressed [Oryza sativa (japonica cultivar-group)]	At2g01910	ATMAP65-6;Binds microtubules. Induces a crisscross mesh of microtubules, not bundles. Not involved in microtubule polymerization nor nucleation. Localizes to mitochondria. or similar to microtubule associated protein (MAP65/ASE1) family prote	cell.organisation
MZ00035193	TC311287	1.945	2.595	2.675	0.0336145	putative ankyrin {Oryza sativa (japonica cultivar-group);}	TA129968_4577 Putative ankyrin [Oryza sativa (japonica cultivar-group)]	At2g03430	ankyrin repeat family protein, contains ankyrin repeats, Pfam:PF00023	cell.organisation
MZ00013941	TC191993	2.522	5.782	1.044	0.0161241	Profilin A. {Oryza sativa;} ^|^GB|AAG32056.1|11141757|AF310253 profilin A {Oryza sativa;} ^|^GB|AAP52957.1|31431135|AE017075 Profilin A {Oryza sativa (japonica cultivar-group);} ^|^GB|AAP52954.1|31431132|AE017075 Profilin A {Oryza sativa (japonica cultivar-group);} ^|^GB|AAK92580.1|15217236|AC074354 Profilin A {Oryza sativa (japonica cultivar-group);} ^|^GB|AAK92577.1|15217233|AC074354 Profilin A…	TA96608_4577 Profilin-A [Oryza sativa (Rice)]	At2g19770	PRF5;PROFILIN5;profilin 4 (PRO4) (PFN4), identical to profilin 4 SP:Q38905 GI:1353768 from (Arabidopsis thaliana)	cell.organisation
MZ00026836	TC300448	0.901	2.706	0.695	0.00278351	kinesin-like protein {Oryza sativa (japonica cultivar-group);}	TA124292_4577 Kinesin heavy chain, putative, expressed [Oryza sativa (japonica cultivar-group)]	At2g21380	kinesin motor protein-related	cell.organisation
MZ00028198	TC293659	0.9	2.14	2.249	0.0017199	receptor-like kinase Xa21-binding protein 3 {Oryza sativa;}	TA102078_4577 Receptor-like kinase Xa21-binding protein 3 [Oryza sativa (Rice)]	At2g28840	ankyrin repeat family protein, contains ankyrin repeats, Pfam:PF00023	cell.organisation
MZ00019630	TC309561	1.5	3.087	2.502	0.0248508	putative myosin heavy chain {Oryza sativa (japonica cultivar-group);}	TA141638_4577 Putative myosin heavy chain [Oryza sativa (japonica cultivar-group)]	At2g34730		cell.organisation
MZ00008978	CO451492	0.935	2.054	0.233	0.00439125	unknown {Arabidopsis thaliana;}	CO451492 Hypothetical protein [Arabidopsis thaliana (Mouse-ear cress)]	At2g46910	plastid-lipid associated protein PAP / fibrillin family protein, contains Pfam profile PF04755: PAP_fibrillin	cell.organisation
MZ00038005	TC302684	0.645	2.115	0.334	0.00969106	Actin-1. {Oryza sativa;}	TA93759_4577 Actin-1 [Oryza sativa (Rice)]	At3g12110	ACTIN-11;actin 11 (ACT11), identical to SP:P53496 Actin 11 {Arabidopsis thaliana}	cell.organisation
MZ00026120	TC283485	1.521	1.83	2.114	0.0172907	auxin-regulated protein-like protein {Oryza sativa (japonica cultivar-group);}	TA115575_4577 Auxin-regulated protein-like protein [Oryza sativa (japonica cultivar-group)]	At3g23280	zinc finger (C3HC4-type RING finger) family protein / ankyrin repeat family protein, contains Pfam profile: PF00097 zinc finger, C3HC4 type (RING finger) and Pfam profile: PF00023 ankyrin repeat or zinc finger (C3HC4-type RING finger) family p	cell.organisation
MZ00049816	AZM5_43046	1.533	1.53	2.556	0.00561297	putative PAP_fibrillin {Oryza sativa (japonica cultivar-group);}	TA133993_4577 Putative PAP_fibrillin [Oryza sativa (japonica cultivar-group)]	At3g26070	plastid-lipid associated protein PAP / fibrillin family protein, low similarity to Plastid-lipid-Associated Protein (Nicotiana tabacum) GI:2632088; contains Pfam profile PF04755: PAP_fibrillinplastid-lipid associated protein	cell.organisation
MZ00023583	TC328828	2.044	2.656	0.796	0.0314832	Tubulin alpha-2 chain. {Pelvetia fastigiata;}	TA95860_4577 Chromosome 9 SCAF14729, whole genome shotgun sequence [Tetraodon nigroviridis (Green puffer)]	At4g14960	tubulin alpha-6 chain (TUA6), nearly identical to SP:P29511 Tubulin alpha-6 chain {Arabidopsis thaliana} or tubulin alpha-6 chain (TUA6), nearly identical to SP:P29511 Tubulin alpha-6 chain {Arabidopsis thaliana}	cell.organisation
MZ00026450	TC294127	1.33	6.417	1.151	0.00184751	{Oryza sativa (japonica cultivar-group);}	TA127050_4577 OSJNBa0089N06.17 protein [Oryza sativa (Rice)]	At4g27180	kinesin-like protein B (KATB)	cell.organisation
MZ00024397	TC279699	1.443	2.797	3.086	0.00376444	actin {Oryza sativa (japonica cultivar-group);}	TA93869_4577 Actin [Setaria italica (Foxtail millet)]	At5g09810	actin 7 (ACT7) / actin 2, identical to SP:P53492 Actin 7 (Actin-2) {Arabidopsis thaliana}	cell.organisation
MZ00041467	TC296862	0.955	2.471	1.146	0.0132133	Actin-2. {Oryza sativa;}	TA103700_4577 Actin-2 [Oryza sativa (Rice)]	At5g09810	actin 7 (ACT7) / actin 2, identical to SP:P53492 Actin 7 (Actin-2) {Arabidopsis thaliana}	cell.organisation
MZ00043731	TC301274	1.421	2.417	0.695	0.00175078	actin {Oryza sativa (japonica cultivar-group);}	TA1241_4577999 Actin [Setaria italica (Foxtail millet)]	At5g09810	actin 7 (ACT7) / actin 2, identical to SP:P53492 Actin 7 (Actin-2) {Arabidopsis thaliana}	cell.organisation
MZ00027869	TC318479	1.389	2.287	4.243	0.0439482	{Oryza sativa (japonica cultivar-group);}	TA109081_4577 OSJNBa0028I23.21 protein [Oryza sativa (japonica cultivar-group)]	At5g09820	plastid-lipid associated protein PAP / fibrillin family protein, low similarity to plastid-lipid associated protein PAP3 (Brassica rapa) GI:14248552; contains Pfam profile PF04755: PAP_fibrillin or similar to plastid-lipid associated protein P	cell.organisation
MZ00036408	TC322644	1.163	3.144	0.847	0.00154064	Tubulin beta-1 chain (Beta-1 tubulin). {Zea mays;}	TA2629_4577999 Tubulin beta-1 chain [Zea mays (Maize)]	At5g23860	tubulin beta-8 chain (TUB8) (TUBB8), identical to SP:P29516 Tubulin beta-8 chain {Arabidopsis thaliana}; supporting cDNA gi:15451225:gb:AY054693.1:	cell.organisation
MZ00028240	TC305766	1.688	2.396	3.421	0.00915535	ankyrin repeat protein chloroplast precursor-like {Oryza sativa (japonica cultivar-group);}	TA13641_4577999 Ankyrin repeat protein EMB506 [Arabidopsis thaliana (Mouse-ear cress)]	At5g40160	ankyrin repeat family protein (EMB506), identical to ankyrin repeat protein EMB506 (Arabidopsis thaliana) GI:5911312; contains ankyrin repeats, Pfam:PF00023	cell.organisation
MZ00021180	TC313413	2.144	1.318	0.113	0.0318713	putative fimbrin 1 {Oryza sativa (japonica cultivar-group);}	TA148427_4577 Putative fimbrin 1 [Oryza sativa (japonica cultivar-group)]	At5g48460	fimbrin-like protein, putative, strong similarity to fimbrin-like protein AtFim2 (Arabidopsis thaliana) GI:2737926; contains Pfam profile PF00307: Calponin homology (CH) domain	cell.organisation
MZ00026280	TC297415	1.265	1.381	2.291	0.0339887	putative myosin heavy chain-related {Oryza sativa (japonica cultivar-group);}	TA123842_4577 Putative myosin heavy chain-related [Oryza sativa (japonica cultivar-group)]	At5g53310	myosin heavy chain-related, contains weak similarity to Myosin IB heavy chain (Swiss-Prot:P34092) (Dictyostelium discoideum)	cell.organisation
MZ00037988	CD436181	1.33	2.612	0.813	0.0190561	histone H4 - Arabidopsis thaliana {Arabidopsis thaliana;} ^|^PIR|S06904|S06904 histone H4 - Arabidopsis thaliana {Arabidopsis thaliana;} ^|^PIR|S60475|HSPM4 histone H4 - garden pea {Pisum sativum;} ^|^PIR|A25642|HSZM4 histone H4 - maize {Zea mays;} ^|^GB|BAD07563.1|41052706|AP004071 histone H4 {Oryza sativa (japonica cultivar-group);} ^|^GB|CAD41377.2|21742238|OSJN00188 OSJNBa0088A01.17 {Oryza sa…	CD436181 Homolog of Homo sapiens "Histone 1, H2ai [Takifugu rubripes]	At5g59970	histone H4, identical to histone H4 from Lycopersicon esculentum GI:297150, Lolium temulentum SP:P02308, Acropora formosa GI:455652, Citrus jambhiri GI:16797797histone H4, identical to histone H4 from Lycopersicon esculentum	cell.organisation
MZ00039693	CF019085	1.486	2.177	2.553	0.00509327	similar to germinal histone H4 gene {Canis familiaris;}	CF019085 Homolog of Homo sapiens "Histone 1, H2ai [Takifugu rubripes]	At5g59970	histone H4, identical to histone H4 from Lycopersicon esculentum GI:297150, Lolium temulentum SP:P02308, Acropora formosa GI:455652, Citrus jambhiri GI:16797797histone H4, identical to histone H4 from Lycopersicon esculentum	cell.organisation
MZ00026594	TC328742	1.417	2.885	3.375	0.0106987	unnamed protein product; contains similarity to kinesin heavy chain gene_id:MNA5.20 {Arabidopsis thaliana;}	TA94062_4577 Hypothetical protein F12B17_180 [Arabidopsis thaliana (Mouse-ear cress)]	At5g65460	kinesin motor protein-related, contains similarity to kinesin heavy chain	cell.organisation
MZ00001017	TC296358	1.225	1.697	3.183	0.00788948	NA	TA156811_4577 Plastid-lipid associated protein PAP/fibrillin family-like [Oryza sativa (japonica cultivar-group)]	NI		cell.organisation
MZ00001757	TC280796	2.274	1.469	1.947	0.0290636	myosin heavy chain-like {Oryza sativa (japonica cultivar-group);}	TA130634_4577 Myosin heavy chain-like [Oryza sativa (japonica cultivar-group)]	NI		cell.organisation
MZ00015558	TC280776	1.732	1.785	2.656	0.0327957	Probable plastid-lipid-associated protein 3, chloroplast precursor. {Oryza sativa;}	TA124906_4577 Probable plastid-lipid-associated protein 3, chloroplast precursor [Oryza sativa (Rice)]	NI		cell.organisation
MZ00023843	TC324992	0.638	2.107	2.837	0.00510888	NA	TA2632_4577999 Tubulin beta-1 chain [Zea mays (Maize)]	NI		cell.organisation
MZ00041688	TC334363	1.673	3.767	2.594	0.0102643	putative centromere protein {Oryza sativa (japonica cultivar-group);}	TA118163_4577 Viral A-type inclusion protein repeat containing protein, expressed [Oryza sativa (japonica cultivar-group)]	NI		cell.organisation
MZ00020539	AI491251	2.051	2.842	3.871	0.0174999	isochorismate synthases, putative {Medicago truncatula;}	AI491251 Isochorismate synthases, putative [Medicago truncatula (Barrel medic)]	At1g18870	isochorismate synthase, putative / isochorismate mutase, putative, similar to GI:17223087	Co-factor and vitamine metabolism
MZ00052338	TC289014	1.46	2.129	3.572	0.041962	putative naphthoate synthase {Oryza sativa (japonica cultivar-group);}	TA122363_4577 Putative naphthoate synthase menB [Oryza sativa (japonica cultivar-group)]	At1g60550	naphthoate synthase, putative / dihydroxynaphthoic acid synthetase, putative / DHNA synthetase, putative, contains similarity to MENB from Escherichia coli (SP:P27290), Bacillus subtilis (SP:P23966); contains Pfam profile PF00378 enoyl-CoA hydr	Co-factor and vitamine metabolism
MZ00041787	BE186452	1.25	1.002	2.013	0.0326077	gamma-tocopherol methyltransferase {Zea mays;}	BE186452 Gamma-tocopherol methyltransferase [Zea mays (Maize)]	At1g64970	TMT1;VTE4;GAMMA-TOCOPHEROL METHYLTRANSFERASE;VITAMIN E DEFICIENT 4;expressed protein	Co-factor and vitamine metabolism
MZ00026359	TC294242	1.648	1.909	2.236	0.0319895	putative glutamine synthetase {Oryza sativa (japonica cultivar-group);}	TA123336_4577 Putative glutamine synthetase [Oryza sativa (japonica cultivar-group)]	At4g21470	Bifunctional enzyme that catalyzes hydrolysis of FMN to riboflavin, and phosphorylation of riboflavin to FMN.	Co-factor and vitamine metabolism
MZ00019863	TC327325	1.366	1.729	2.88	0.00418084	{Oryza sativa (japonica cultivar-group);}	TA140531_4577 OSJNBa0043L24.12 protein [Oryza sativa (japonica cultivar-group)]	At5g57300	UbiE/COQ5 methyltransferase family protein, similar to ubiquinone biosynthesis methyltransferase COQ5 (Saccharomyces cerevisiae)(SP:P49017), ubiquinone/menaquinone biosynthesis methyltransferase ubiE (Escherichia coli)(SP:P27851); contains Pfam	Co-factor and vitamine metabolism
MZ00026706	TC292258	1.709	3.016	3.192	0.00334048	putative late embryonic abundant protein EMB8 {Oryza sativa (japonica cultivar-group);}	TA122900_4577 Putative late embryonic abundant protein EMB8 [Oryza sativa (japonica cultivar-group)]	At3g50790	late embryogenesis abundant protein, putative / LEA protein, putative, similar to Picea glauca late embryogenesis abundant protein (EMB8), PID:g1350545 SP:Q40863; contains Pfam profile PF00561: hydrolase, alpha/beta fold family	development.late embryogenesis abundant
MZ00040446	CF633796	1.71	4.122	1.041	0.0284168	patatin-like phospholipase domain containing protein {Oryza sativa (japonica cultivar-group);}	TA140685_4577 Patatin-like phospholipase family protein, expressed [Oryza sativa (japonica cultivar-group)]	At2g39220	PLA IIB;PLP6;patatin family protein, similar to patatin-like latex allergen (Hevea brasiliensis)(PMID:10589016); contains patatin domain PF01734	development.storage proteins
MZ00019894	TC292453	1.205	1.169	2.888	0.00300521	putative acid phosphatase {Hordeum vulgare subsp. vulgare;}	TA135686_4577 Hypothetical protein B1140B01.13 [Oryza sativa (japonica cultivar-group)]	At5g24780	vegetative storage protein 2 (VSP2), identical to SP:O82122 Vegetative storage protein 2 precursor {Arabidopsis thaliana}; contains Pfam profile PF03767: HAD superfamily (subfamily IIIB) phosphatase or similar to vegetative	development.storage proteins
MZ00004245	TC329509	1.3	3.599	1.803	0.0362639	OSJNBa0033D24.25 gene product {Oryza sativa (japonica cultivar-group);}	TA141200_4577	At1g01720	ANAC002;no apical meristem (NAM) family protein, contains Pfam PF02365: No apical meristem (NAM) domain; similar to NAC domain protein NAM GB:AAD17313 GI:4325282 from (Arabidopsis thaliana)	development.unspecified
MZ00043598	BE051250	1.265	3.084	2.388	0.0117753	contains ESTs C73683(E20140)AU164110(E20140),AU161726(S5185) similar to Arabidopsis thaliana chromosome 1, F24J8.9 unknown protein {Oryza sativa (japonica cultivar-group);}	BE051250 Putative MtN3 [Oryza sativa (japonica cultivar-group)]	At1g21460	nodulin MtN3 family protein, contains similarity to MTN3 (nodule development protein) GB:Y08726 GI:1619601 from (Medicago truncatula)	development.unspecified
MZ00013682	TC304552	0.937	2.554	2.576	0.00322441	{Oryza sativa (japonica cultivar-group);}	TA98188_4577 OSJNBa0005N02.3 protein [Oryza sativa (japonica cultivar-group)]	At1g48410	ARGONAUTE 1;ARGONAUTE1;argonaute protein (AGO1), identical to SP:O04379 Argonaute protein (AGO1) {Arabidopsis thaliana}; contains Pfam profiles PF02171: Piwi domain, PF02170: PAZ domain or argonaute protein (AGO1), identical to SP:O04379 Argon	development.unspecified
MZ00006399	TC284690	1.363	0.866	2.57	0.0277223	putative ABA-induced protein {Cynodon dactylon;}	TA98539_4577 Putative ABA-induced protein [Cynodon dactylon (Bermuda grass)]	At1g70670	caleosin-related family protein, similar to Ca+2-binding EF hand protein GB:AAB71227 (Glycine max); contains Pfam profilePF05042: Caleosin related proteincaleosin-related family protein, similar to Ca+2-binding EF hand prote	development.unspecified
MZ00029485	TC301702	2.606	0.335	1.123	0.0089961	putative calcium binding EF-hand protein {Hordeum vulgare subsp. vulgare;}	TA144626_4577	At1g70670	caleosin-related family protein, similar to Ca+2-binding EF hand protein GB:AAB71227 (Glycine max); contains Pfam profilePF05042: Caleosin related proteincaleosin-related family protein, similar to Ca+2-binding EF hand prote	development.unspecified
MZ00001229	TC316341	1.755	3.02	5.993	0.0239751	unknown protein {Oryza sativa (japonica cultivar-group);}	TA137595_4577 Hypothetical protein [Cynodon dactylon (Bermuda grass)]	At1g74940	senescence-associated protein-related, similar to senescence-associated protein SAG102 (GI:22331931) (Arabidopsis thaliana)	development.unspecified
MZ00025671	TC311861	1.267	1.863	2.842	0.00535632	{Oryza sativa (japonica cultivar-group);}	TA15597_4577999 OSJNBa0041A02.8 protein [Oryza sativa (japonica cultivar-group)]	At2g33430	plastid developmental protein DAG, putative, similar to DAG protein, chloroplast precursor (Garden snapdragon) SWISS-PROT:Q38732	development.unspecified
MZ00025673	TC309308	1.467	1.824	2.397	0.0432461	{Oryza sativa (japonica cultivar-group);}	TA99864_4577 OSJNBa0041A02.8 protein [Oryza sativa (japonica cultivar-group)]	At2g33430	plastid developmental protein DAG, putative, similar to DAG protein, chloroplast precursor (Garden snapdragon) SWISS-PROT:Q38732	development.unspecified
MZ00013450	TC333096	1.252	1.655	2.339	0.0385788	SCARECROW gene regulator, putative {Oryza sativa (japonica cultivar-group);}	TA28511_4577999 GRAS family transcription factor containing protein, expressed [Oryza sativa (japonica cultivar-group)]	At2g37650	scarecrow-like transcription factor 9 (SCL9), identical to cDNA scarecrow-like 9 (SCL9) mRNA, partial cds GI:4580524	development.unspecified
MZ00038307	TC333096	2.071	3.211	4.273	0.0244542	SCARECROW gene regulator, putative {Oryza sativa (japonica cultivar-group);}	TA28511_4577999 GRAS family transcription factor containing protein, expressed [Oryza sativa (japonica cultivar-group)]	At2g37650	scarecrow-like transcription factor 9 (SCL9), identical to cDNA scarecrow-like 9 (SCL9) mRNA, partial cds GI:4580524	development.unspecified
MZ00044652	TC333096	1.509	3.901	7.899	0.0235447	SCARECROW gene regulator, putative {Oryza sativa (japonica cultivar-group);}	TA28511_4577999 GRAS family transcription factor containing protein, expressed [Oryza sativa (japonica cultivar-group)]	At2g37650	scarecrow-like transcription factor 9 (SCL9), identical to cDNA scarecrow-like 9 (SCL9) mRNA, partial cds GI:4580524	development.unspecified
MZ00042561	TC298198	2.424	3.684	4.525	0.0483107	putative Scl1 protein {Oryza sativa (japonica cultivar-group);}	TA18832_4577999 Putative Scl1 protein [Oryza sativa (japonica cultivar-group)]	At2g45160	scarecrow transcription factor family protein	development.unspecified
MZ00049344	AZM5_30562	1.197	2.758	2.644	0.00595744	{Oryza sativa (japonica cultivar-group);}	TA154030_4577 Nodulin-21-like [Oryza sativa (japonica cultivar-group)]	At3g43630	nodulin, putative, similar to nodulin 21 (N-21) (Glycine max) SWISS-PROT:P16313	development.unspecified
MZ00036895	BM075786	1.575	2.212	4.525	0.0448657	bundle sheath defective protein 2 {Zea mays;}	BM075786 Bundle sheath defective protein 2 [Zea mays (Maize)]	At3g47650	bundle-sheath defective protein 2 family / bsd2 family, similar to bundle sheath defective protein 2 (Zea mays) GI:4732091	development.unspecified
MZ00041646	TC193182	0.97	1.251	3.396	0.0107751	bundle sheath defective protein 2 {Zea mays;}	TA120602_4577 Bundle sheath defective protein 2 [Zea mays (Maize)]	At3g47650	bundle-sheath defective protein 2 family / bsd2 family, similar to bundle sheath defective protein 2 (Zea mays) GI:4732091	development.unspecified
MZ00014371	TC290521	2.589	4.658	10.21	0.0196511	putative nodulin 3 {Oryza sativa (japonica cultivar-group);}	TA103959_4577 Nodulin MtN3 family protein, putative, expressed [Oryza sativa (japonica cultivar-group)]	At3g48740	nodulin MtN3 family protein, similar to MtN3 GI:1619602 (root nodule development) from (Medicago truncatula)	development.unspecified
MZ00054251	TC290296	1.338	3.555	1.131	0.0155376	RLK1 {Phyllostachys praecox;}	TA98996_4577 RLK1 [Phyllostachys praecox]	At3g49670	leucine-rich repeat transmembrane protein kinase, putative, CLAVATA1 receptor kinase, Arabidopsis thaliana, EMBL:ATU96879	development.unspecified
MZ00014416	TC289325	1.398	1.44	2.295	0.00507964	unknown {Zea mays;}	TA101202_4577 Hypothetical protein [Zea mays (Maize)]	At3g59580	RWP-RK domain-containing protein, similar to nodule inception protein (Lotus japonicus) GI:6448579; contains Pfam profile: PF02042 RWP-RK domain or similar to RWP-RK domain-containing protein [Arabidopsis thaliana] (TAIR:At2g43500.1); similar	development.unspecified
MZ00015996	TC279647	1.653	1.664	2.684	0.00336259	putative Ubiquitin ligase SINAT5 {Oryza sativa (japonica cultivar-group);}	TA117941_4577 Zinc finger, RING-type; Seven in absentia protein [Medicago truncatula (Barrel medic)]	At3g61790	seven in absentia (SINA) family protein, similar to siah-1A protein (Mus musculus) GI:297035; contains Pfam profile PF03145: Seven in absentia protein family	development.unspecified
MZ00017312	TC309589	0.96	1.148	2.087	0.0101605	nucleotide binding {Arabidopsis thaliana;}	TA130700_4577 Hypothetical protein AT4g11270 [Arabidopsis thaliana (Mouse-ear cress)]	At4g11270	transducin family protein / WD-40 repeat family protein, contains 5 WD-40 repeats (PF00400); related to TGF-beta resistance-associated protein TRAG (GI:15624071) {Mus musculus}; similar to beta-transducin repeats containing protein - Homo sap	development.unspecified
MZ00031654	TC294158	1.786	3.253	4.147	0.00261676	1-D-deoxyxylulose 5-phosphate synthase {Lycopersicon esculentum;}	TA116246_4577 putative 1-deoxy-D-xylulose 5-phosphate synthase [Oryza sativa (japonica cultivar-group)]	At4g15560	1-deoxy-D-xylulose 5-phosphate synthase, putative / 1-deoxyxylulose-5-phosphate synthase, putative / DXP-synthase, putative (DEF) (CLA1), identical to SP:Q38854 Probable 1-deoxy-D-xylulose 5-phosphate synthase, chloroplast precursor (EC 4.1.3.3	development.unspecified
MZ00052027	AZM5_27648	2.625	1.958	5.201	0.0283419	putative SP3D {Oryza sativa (japonica cultivar-group);}	CA147028 Putative SP3D [Oryza sativa (japonica cultivar-group)]	At4g20370	twin sister of FT protein (TSF) / TFL1 like protein, identical to SP:Q9S7R5 TWIN SISTER of FT protein (TFL1 like protein) {Arabidopsis thaliana}; contains Pfam profile PF01161: Phosphatidylethanolamine-binding protein	development.unspecified
MZ00019674	TC312867	1.619	2.079	2.755	0.00976085	NAC transcription factor {Hordeum vulgare subsp. vulgare;}	TA138403_4577 NAC transcription factor [Hordeum vulgare var. distichum (Two-rowed barley)]	At4g28530	no apical meristem (NAM) family protein, contains Pfam PF02365: No apical meristem (NAM) domain; No apical meristem gene (NAM), required for pattern formation in embryos and flowers-Petunia hybrida, PATCHX:E205713	development.unspecified
MZ00047292	AZM5_2566	1.221	2.808	7.036	0.00343904	unknown protein {Oryza sativa (japonica cultivar-group);}	TA48499_4530 Hypothetical protein P0710E05.32-1 [Oryza sativa (japonica cultivar-group)]	At4g29230	no apical meristem (NAM) family protein, similar to NAM family proteins GP:12751304:, GP:6223650:, GP:9758909 - Arabidopsis thaliana,PIR2:T04621	development.unspecified
MZ00029892	TC320824	0.629	2.78	0.932	0.00107956	putative MtN21 {Oryza sativa (japonica cultivar-group);}	EE291109 Putative MtN21 [Oryza sativa (japonica cultivar-group)]	At4g30420	nodulin MtN21 family protein, similar to MtN21 (Medicago truncatula) GI:2598575; contains Pfam profile PF00892: Integral membrane protein	development.unspecified
MZ00019196	TC275280	0.838	2.818	0.879	0.0141858	putative senescence-associated protein 5 {Oryza sativa (japonica cultivar-group);}	TA102952_4577 Putative senescence-associated protein 5 [Oryza sativa (japonica cultivar-group)]	At4g30430	senescence-associated family protein, similar to senescence-associated protein 5 (Hemerocallis hybrid cultivar) gi:3551954:gb:AAC34855	development.unspecified
MZ00032712	TC310953	1.27	3.197	1.851	0.015305	putative WD-40 repeat protein {Oryza sativa (japonica cultivar-group);}	TA112341_4577 Putative WD-40 repeat protein [Oryza sativa (japonica cultivar-group)]	At4g33270		development.unspecified
MZ00012075	TC316907	1.453	2.701	3.501	0.033387	putative Ntdin {Oryza sativa (japonica cultivar-group);}	TA95871_4577 Putative Ntdin [Oryza sativa (japonica cultivar-group)]	At4g35770	senescence-associated protein (SEN1), identical to senescence-associated protein GI:1046270 from (Arabidopsis thaliana)	development.unspecified
MZ00014029	TC192160	1.423	2.39	0.296	0.014011	putative MADS-domain transcription factor {Zea mays;}	TA110928_4577 Putative MADS-domain transcription factor [Zea mays (Maize)]	At5g20240	floral homeotic protein PISTILLATA (PI), contains Pfam profiles PF01486: K-box region and PF00319: SRF-type transcription factor (DNA-binding and dimerisation domain)	development.unspecified
MZ00014373	TC293748	1.083	1.468	2.551	0.00443554	putative nodulin 3 {Oryza sativa (japonica cultivar-group);}	TA103994_4577 Nodulin MtN3 family protein, putative, expressed [Oryza sativa (japonica cultivar-group)]	At5g23660	nodulin MtN3 family protein, similar to MtN3 GI:1619602 (root nodule development) from (Medicago truncatula)	development.unspecified
MZ00040148	CF053514	0.868	2.361	1.236	0.0187987	Hox10 {Oryza sativa (indica cultivar-group);}	TA106313_4577 Rolled leaf1 [Zea mays (Maize)]	At5g60690	homeodomain-leucine zipper protein Revoluta (REV) / fascicular fiberless 1 (IFL1), identical to HD-zip transcription factor Revoluta (GI:9759333) {Arabidopsis thaliana}; contains Pfam profiles PF01852: START domain and PF00046: Homeobox domain	development.unspecified
MZ00014341	TC330961	1.647	1.976	4.661	0.00235632	putative ripening regulated protein {Oryza sativa (japonica cultivar-group);}	TA116196_4577 Putative ripening regulated protein [Oryza sativa (japonica cultivar-group)]	At5g65380	ripening-responsive protein, putative, similar to ripening regulated protein DDTFR18 (Lycopersicon esculentum) GI:12231296; contains Pfam profile PF01554: Uncharacterized membrane protein family	development.unspecified
MZ00019406	TC332443	2.006	1.727	0.955	0.0200341	NA	TA142930_4577 Putative LRP1 [Oryza sativa (japonica cultivar-group)]	NI		development.unspecified
MZ00020106	TC314729	1.879	2.567	2.572	0.00909102	putative DCL(defective chloroplasts and leaves) protein, chloroplast precursor {Oryza sativa (japonica cultivar-group);}	TA141266_4577 Putative defective chloroplasts and leaves (DCL) protein [Oryza sativa (japonica cultivar-group)]	NI		development.unspecified
MZ00056024	TC331138	1.784	2.543	3.427	0.0189025	NA	TA141068_4577 Putative homeotic protein BEL1 [Oryza sativa (japonica cultivar-group)]	NI		development.unspecified
MZ00030413	TC295358	2.12	2.968	2.379	0.0492462	squamosa promoter binding protein 2-like {Oryza sativa (japonica cultivar-group);}	TA130978_4577	NA		development.unspecified
MZ00021091	DR784809	1.803	3.594	2.566	0.0284504	putative DNA mismatch repair protein {Oryza sativa (japonica cultivar-group);}	DR784809 Putative DNA mismatch repair protein [Oryza sativa (japonica cultivar-group)]	At5g54090		DNA.repair
MZ00000564	TC296852	1.204	2.629	2.044	0.0170166	putative HNH endonuclease {Oryza sativa (japonica cultivar-group);}	AY109257 Putative HNH endonuclease [Oryza sativa (japonica cultivar-group)]	At1g18680	HNH endonuclease domain-containing protein, contains Pfam domain PF01844: HNH endonuclease	DNA.synthesis/chromatin structure
MZ00030265	TC289392	2.165	3.198	4.252	0.00164512	putative DNA polymerase I {Oryza sativa (japonica cultivar-group);}	TA125025_4577 Putative DNA polymerase I 3'-5' exo domain [Oryza sativa (japonica cultivar-group)]	At1g34380	5'-3' exonuclease family protein, similar to DNA polymerase type I (Rhodothermus sp. 'ITI 518') gi:4090935:gb:AAC98908 ; contains Pfam profile PF02739: 5'-3' exonuclease, N-terminal resolvase-like domain	DNA.synthesis/chromatin structure
MZ00051460	AZM5_19537	1.328	1.376	2.484	0.0225263	conserved hypothetical protein {Medicago truncatula;}	TA119666_4577 Putative pentatricopeptide (PPR) repeat-containing protein [Oryza sativa (japonica cultivar-group)]	At1g51080	expressed protein	DNA.synthesis/chromatin structure
MZ00047141	AZM5_46819	1.843	3.474	6.466	0.00257747	putative helicase {Oryza sativa (japonica cultivar-group);}	TA46769_4530 Putative helicase [Oryza sativa (japonica cultivar-group)]	At1g70070	PDE317;PIGMENT DEFECTIVE 317;DEAD/DEAH box helicase, putative, similar to SP:P35207 Antiviral protein SKI2 {Saccharomyces cerevisiae}; contains Pfam profiles PF00270: DEAD/DEAH box helicase, PF00271: Helicase conserved C-terminal domain	DNA.synthesis/chromatin structure
MZ00014229	TC321379	2.325	0.43	0.505	0.000576315	pathogenesis-related protein 10 {Zea mays;}	TA106892_4577 Pathogenesis-related protein 10 [Zea mays (Maize)]	At1g77180	chromatin protein family, contains Pfam domain, PF02731: SKIP/SNW domain found in chromatin proteins. or similar to RNA recognition motif (RRM)-containing protein [Arabidopsis thaliana] (TAIR:At2g16940.1); similar to WD-40 repeat family protei	DNA.synthesis/chromatin structure
MZ00004787	TC256947	3.271	0.952	1.136	0.00104158	inositol polyphosphate-5-phosphatase-like {Oryza sativa (japonica cultivar-group);}	TA130583_4577 Inositol 1,4,5-trisphosphate 5-phosphatase-like protein [Oryza sativa (japonica cultivar-group)]	At2g01900	endonuclease/exonuclease/phosphatase family protein, similar to inositol polyphosphate 5-phosphatase I (GI:10444261) and II (GI:10444263) (Arabidopsis thaliana); contains Pfam profile PF03372: Endonuclease/Exonuclease/phosphatase family	DNA.synthesis/chromatin structure
MZ00045510	ZRSiTERTOOT0167	2.854	4.086	1.426	0.0288624	retrotransposon protein, putative, Ty3-gypsy sub-class {Oryza sativa (japonica cultivar-group);}	DQ115023 Retrotransposon protein, putative, Ty3-gypsy subclass [Oryza sativa (japonica cultivar-group)]	At2g10780	gypsy-like retrotransposon family, has a 0. P-value blast match to GB:AAD27547 polyprotein (Gypsy_Ty3-element) (Oryza sativa subsp. indica)	DNA.synthesis/chromatin structure
MZ00043604	TC296468	1.362	1.386	2.56	0.0474003	putative replication licensing factor MCM4 {Oryza sativa (japonica cultivar-group);}	TA21754_4577999 Putative replication licensing factor MCM4 [Oryza sativa (japonica cultivar-group)]	At2g16440	DNA replication licensing factor, putative, similar to SP:P49717 DNA replication licensing factor MCM4 (CDC21 homolog) {Mus musculus}, SP:P29458 Cdc21 protein {Schizosaccharomyces pombe}; contains Pfam profile PF00493: MCM2/3/5 family	DNA.synthesis/chromatin structure
MZ00025175	TC289887	2.012	2.909	7.126	0.0400869	nucleosome/chromatin assembly factor group A {Zea mays;}	TA98085_4577 Nucleosome/chromatin assembly factor group A [Zea mays (Maize)]	At2g19480	nucleosome assembly protein (NAP), putative, similar to nucleosome assembly protein 1 (Glycine max) GI:1161252; contains Pfam profile PF00956: Nucleosome assembly protein (NAP)	DNA.synthesis/chromatin structure
MZ00028257	TC297560	1.79	4.917	4.32	0.00107454	Putative DEAD/DEAH box RNA helicase protein {Oryza sativa (japonica cultivar-group);}	TA126987_4577 DEAD/DEAH box helicase, putative, expressed [Oryza sativa (japonica cultivar-group)]	At3g06980	DEAD/DEAH box helicase, putative, contains Pfam profile: PF00270 DEAD/DEAH box helicase	DNA.synthesis/chromatin structure
MZ00035226	AI734668	0.98	1.867	2.026	0.00246097	Putative DEAD/DEAH box RNA helicase protein {Oryza sativa (japonica cultivar-group);}	AI734668 DEAD/DEAH box helicase, putative, expressed [Oryza sativa (japonica cultivar-group)]	At3g06980	DEAD/DEAH box helicase, putative, contains Pfam profile: PF00270 DEAD/DEAH box helicase	DNA.synthesis/chromatin structure
MZ00023828	TC258575	1.444	2.352	3.08	0.0324406	DNA repair protein recA, chloroplast precursor (Recombinase A). {Arabidopsis thaliana;} ^|^PIR|T01050|T01050 hypothetical protein YUP8H12R.33 - Arabidopsis thaliana {Arabidopsis thaliana;} ^|^GB|AAM45008.1|2-TRUNCATED-	TA97328_4577 DNA repair protein recA, chloroplast, putative, expressed [Oryza sativa (japonica cultivar-group)]	At3g10140	recA family protein, contains Pfam profile: PF00154 recA bacterial DNA recombination protein	DNA.synthesis/chromatin structure
MZ00024203	TC312802	2.101	1.919	3.126	0.011795	DNA gyrase subunit B, chloroplast/mitochondrial precursor(EC 5.99.1.3). {Oryza sativa;}	TA98238_4577 DNA gyrase subunit B, chloroplast/mitochondrial precursor [Oryza sativa (Rice)]	At3g23890	TOPOISOMERASE II;DNA topoisomerase, ATP-hydrolyzing / DNA topoisomerase II / DNA gyrase (TOP2), identical to SP:P30182 DNA topoisomerase II (EC 5.99.1.3) {Arabidopsis thaliana}	DNA.synthesis/chromatin structure
MZ00027899	TC263697	1.26	2.046	1.277	0.0269477	KRP120-2 {Daucus carota;}	TA130030_4577 Putative kinesin [Oryza sativa (japonica cultivar-group)]	At3g45850	kinesin motor protein-related, kinesin-related protein TKRP125, Nicotiana tabacum, PIR:T02017	DNA.synthesis/chromatin structure
MZ00001438	TC328077	1.129	0.736	2.127	0.0227157	putative caltractin {Oryza sativa (japonica cultivar-group);}	TA105664_4577 Putative caltractin [Oryza sativa (japonica cultivar-group)]	At3g50360	caltractin / centrin, identical to caltractin; centrin GI:3688162 from (Arabidopsis thaliana)	DNA.synthesis/chromatin structure
MZ00023280	TC285946	1.132	2.233	1.598	0.0261717	putative centromere/microtubule binding protein {Oryza sativa (japonica cultivar-group);}	TA95529_4577 Putative centromere/microtubule binding protein [Oryza sativa (Rice)]	At3g57150	dyskerin, putative / nucleolar protein NAP57, putative, similar to SP:P40615 Dyskerin (Nucleolar protein NAP57) {Rattus norvegicus}; contains Pfam profiles PF01509: TruB family pseudouridylate synthase (N terminal domain), PF01472: PUA domain;	DNA.synthesis/chromatin structure
MZ00029283	TC285156	1.523	1.888	2.789	0.0226004	putative VASA {Oryza sativa (japonica cultivar-group);}	TA126873_4577 Putative VASA [Oryza sativa (japonica cultivar-group)]	At4g09730	DEAD/DEAH box helicase, putative, RNA helicase -Mus musculus,PIR2:I84741	DNA.synthesis/chromatin structure
MZ00028853	TC321720	3.209	2.195	2.506	0.0209322	unknown protein {Oryza sativa (japonica cultivar-group);}	TA127431_4577 Hypothetical protein OSJNBa0009L15.1 [Oryza sativa (japonica cultivar-group)]	At5g41880	DNA primase small subunit family, contains Pfam profile: PF01896 DNA primase small subunit	DNA.synthesis/chromatin structure
MZ00006284	TC284255	1.245	1.869	27.35	0.00164521	helicase-like protein {Oryza sativa (japonica cultivar-group);}	TA144145_4577	NI		DNA.synthesis/chromatin structure
MZ00008294	CD951519	1.162	1.602	2.911	0.00554617	NA	CD951519 Putative DNA topoisomerase I [Oryza sativa (japonica cultivar-group)]	NI		DNA.synthesis/chromatin structure
MZ00015850	TC320953	1.117	2.283	1.928	0.0314832	putative p68 RNA helicase {Oryza sativa (japonica cultivar-group);}	TA111038_4577 DEAD-box ATPase-RNA-helicase [Triticum aestivum (Wheat)]	NI		DNA.synthesis/chromatin structure
MZ00037086	BM379445	0.987	2.519	1.098	0.00412231	NA	BM379445 F10A5.19 [Arabidopsis thaliana (Mouse-ear cress)]	At5g65360	histone H3, identical to histone H3 from Zea mays SP:P05203, Medicago sativa GI:166384, Encephalartos altensteinii SP:P08903, Pisum sativum SP:P02300; contains Pfam profile PF00125 Core histone H2A/H2B/H3/H4	DNA.synthesis/chromatin structure.histone
MZ00042821	TC204556	0.987	1.731	2.481	0.0275184	histone H3 {Oryza sativa (japonica cultivar-group);}	TA101733_4577 F10A5.19 [Arabidopsis thaliana (Mouse-ear cress)]	At5g65360	histone H3, identical to histone H3 from Zea mays SP:P05203, Medicago sativa GI:166384, Encephalartos altensteinii SP:P08903, Pisum sativum SP:P02300; contains Pfam profile PF00125 Core histone H2A/H2B/H3/H4	DNA.synthesis/chromatin structure.histone
MZ00057080	AZM5_22153	2.36	2.006	1.225	0.0124201	hypothetical protein {Oryza sativa (japonica cultivar-group);}	BM378582 Putative UDP-GlcNAc:dolichol phosphate N-acetylglucosamine-1-phosphate transferase [Oryza sativa (japonica cultivar-group)]	At4g16020	copia-like retrotransposon family, has a 3.9e-185 P-value blast match to GB:AAA57005 Hopscotch polyprotein (Ty1_Copia-element) (Zea mays)copia-like retrotransposon family, has a 1.3e-221 P-value blast match to GB:BAA78423 po	DNA.synthesis/chromatin structure.retrotransposon/transposase.copia-like retrotransposon
MZ00002889	AZM5_17388	1.037	1.035	2.262	0.0195205	putative transposase {Oryza sativa (japonica cultivar-group);}	TA126707_4577 P0439E07.4 [Oryza sativa (japonica cultivar-group)]	At3g62520	hAT-like transposase family (hobo/Ac/Tam3), has a 7.3e-86 P-value blast match to GB:CAA29005 ORFa of Maize Ac (hAT-element) (Zea mays)hAT-like transposase family (hobo/Ac/Tam3), has a 1.1e-86 P-value blast match to GB:CAA290	DNA.synthesis/chromatin structure.retrotransposon/transposase.hat-like transposase
MZ00045023	TC201096	1.002	0.808	10.02	0.0023407	P0703C03.41 gene product {Oryza sativa (japonica cultivar-group);}	TA138452_4577 PREDICTED P0703C03.41 gene product [Oryza sativa (japonica cultivar-group)]	At3g06940	Mutator-like transposase family, has a 1.1e-42 P-value blast match to GB:AAA21566 mudrA of transposon="MuDR" (MuDr-element) (Zea mays)	DNA.synthesis/chromatin structure.retrotransposon/transposase.mutator-like transposase
MZ00031224	TC296787	2.327	4.129	4.55	0.0255423	{Oryza sativa (japonica cultivar-group);}	TA106703_4577 H0306F12.9 protein [Oryza sativa (Rice)]	At2g45850	DNA-binding family protein, contains a AT hook motif (DNA binding motifs with a preference for A/T rich regions), Pfam:PF02178 or DNA-binding family protein, contains a AT hook motif (DNA binding motifs with a preference for A/T rich regions),	DNA.unspecified
MZ00018740	TC198362	1.198	1.341	2.537	0.000590623	AT3g15140/F4B12_5 {Arabidopsis thaliana;} ^|^GB|AAL31944.1|16930517|AF419612 AT3g15140/F4B12_5 {Arabidopsis thaliana;}	TA128096_4577 Emb|CAB36829.1 [Arabidopsis thaliana (Mouse-ear cress)]	At3g15140	exonuclease family protein, contains exonuclease domain, Pfam:PF00929	DNA.unspecified
MZ00022402	TC297979	0.965	0.459	2.087	0.0444049	unnamed protein product; Similar to Zea mays putative AC transposase (P08770) {Oryza sativa (japonica cultivar-group);}	TA114566_4577 unnamed protein product [Oryza sativa (japonica cultivar-group)]	At3g42170	hAT-like transposase family (hobo/Ac/Tam3), has a 1.3e-74 P-value blast match to GB:AAD24567 transposase Tag2 (hAT-element) (Arabidopsis thaliana)	DNA.unspecified
MZ00022444	TC297979	1.168	0.635	4.126	0.00370264	unnamed protein product; Similar to Zea mays putative AC transposase (P08770) {Oryza sativa (japonica cultivar-group);}	TA114566_4577 unnamed protein product [Oryza sativa (japonica cultivar-group)]	At3g42170	hAT-like transposase family (hobo/Ac/Tam3), has a 1.3e-74 P-value blast match to GB:AAD24567 transposase Tag2 (hAT-element) (Arabidopsis thaliana)	DNA.unspecified
MZ00050187	AZM5_91953	1.596	2.015	2.363	0.00722312	transcriptional activator-like {Oryza sativa (japonica cultivar-group);}	CA220342 Transcriptional activator-like [Oryza sativa (japonica cultivar-group)]	At5g04580		DNA.unspecified
MZ00040028	CF045733	1.711	2.232	2.576	0.0148659	SEC14 cytosolic factor-like {Oryza sativa (japonica cultivar-group);}	TA107237_4577 SEC14 cytosolic factor-like [Oryza sativa (japonica cultivar-group)]	At5g63060	similar to SEC14 cytosolic factor family protein / phosphoglyceride transfer family protein [Arabidopsis thaliana] (TAIR:At4g08690.1); similar to sec14 like protein [Oryza sativa (japonica cultivar-group)] (GB:XP_463685.1); contains InterPro do	DNA.unspecified
MZ00045581	NP430629|AF380387.1|AAL73444.1	2.654	0.583	1.703	0.0247816	putative non-LTR retroelement reverse transcriptase {Zea mays;}	CF035329 Putative non-LTR retroelement reverse transcriptase [Zea mays (Maize)]	NI		DNA.unspecified
MZ00038950	CD970527	2.13	1.17	0.994	0.0287348	aldehyde dehydrogenase, putative {Arabidopsis thaliana;}	CD970527 Aldehyde dehydrogenase, putative [Arabidopsis thaliana (Mouse-ear cress)]	At1g44170	ALDH4;aldehyde dehydrogenase, putative (ALDH), similar to aldehyde dehydrogenase ALDH (Craterostigma plantagineum) gi:17065918:emb:CAC84900 or aldehyde dehydrogenase, putative (ALDH), similar to aldehyde dehydrogenase ALDH (Craterostigma plant	fermentation.aldehyde dehydrogenase
MZ00024583	TC313692	6.365	2.843	2.23	0.0065573	aldehyde dehydrogenase, putative {Oryza sativa (japonica cultivar-group);}	TA111130_4577 Aldehyde dehydrogenase, putative [Oryza sativa (japonica cultivar-group)]	NI		fermentation.aldehyde dehydrogenase
MZ00026798	TC209670	4.965	3.549	6.577	0.0212712	Pyruvate decarboxylase isozyme 1 (EC 4.1.1.1) (PDC). {Zea mays;} ^|^PIR|S18347|DCZMP pyruvate decarboxylase (EC 4.1.1.1) - maize {Zea mays;} ^|^GB|CAA42120.1|22395|ZMPDCMRNA pyruvate decarboxylase {Zea mays;}	TA94404_4577 Pyruvate decarboxylase isozyme 1 [Zea mays (Maize)]	At5g54960	pyruvate decarboxylase, putative, strong similarity to pyruvate decarboxylase 1 (Vitis vinifera) GI:10732644; contains InterPro entry IPR000399: Pyruvate decarboxylase	fermentation.PDC
MZ00013532	TC295987	0.909	1.962	2.886	0.00250608	Phosphoenolpyruvate carboxykinase [ATP] (EC 4.1.1.49) (PEPcarboxykinase) (Phosphoenolpyruvate carboxylase) (PEPCK). {Zea mays;}	TA106867_4577 Phosphoenolpyruvate carboxykinase, putative, expressed [Oryza sativa (japonica cultivar-group)]	At4g37870	phosphoenolpyruvate carboxykinase (ATP), putative / PEP carboxykinase, putative / PEPCK, putative, similar to phosphoenolpyruvate carboxykinase (Lycopersicon esculentum) GI:16950587, SP:Q9SLZ0 Phosphoenolpyruvate carboxykinase (ATP) (EC 4.1.1.4	gluconeogenese/ glyoxylate cycle.PEPCK
MZ00013533	TC290977	1.191	1.977	3.08	0.00639806	Phosphoenolpyruvate carboxykinase [ATP] (EC 4.1.1.49) (PEPcarboxykinase) (Phosphoenolpyruvate carboxylase) (PEPCK). {Zea mays;}	TA106876_4577 Phosphoenolpyruvate carboxykinase [ATP] [Zea mays (Maize)]	At4g37870	phosphoenolpyruvate carboxykinase (ATP), putative / PEP carboxykinase, putative / PEPCK, putative, similar to phosphoenolpyruvate carboxykinase (Lycopersicon esculentum) GI:16950587, SP:Q9SLZ0 Phosphoenolpyruvate carboxykinase (ATP) (EC 4.1.1.4	gluconeogenese/ glyoxylate cycle.PEPCK
MZ00041040	TC327301	1.679	3.118	3.514	0.00080698	Phosphoenolpyruvate carboxykinase [ATP] (EC 4.1.1.49) (PEPcarboxykinase) (Phosphoenolpyruvate carboxylase) (PEPCK). {Zea mays;}	TA5509_4577999 Phosphoenolpyruvate carboxykinase [ATP] [Zea mays (Maize)]	At4g37870	phosphoenolpyruvate carboxykinase (ATP), putative / PEP carboxykinase, putative / PEPCK, putative, similar to phosphoenolpyruvate carboxykinase (Lycopersicon esculentum) GI:16950587, SP:Q9SLZ0 Phosphoenolpyruvate carboxykinase (ATP) (EC 4.1.1.4	gluconeogenese/ glyoxylate cycle.PEPCK
MZ00041042	TC290977	4.827	11.49	10.54	0.0125444	Phosphoenolpyruvate carboxykinase [ATP] (EC 4.1.1.49) (PEPcarboxykinase) (Phosphoenolpyruvate carboxylase) (PEPCK). {Zea mays;}	TA106876_4577 Phosphoenolpyruvate carboxykinase [ATP] [Zea mays (Maize)]	At4g37870	phosphoenolpyruvate carboxykinase (ATP), putative / PEP carboxykinase, putative / PEPCK, putative, similar to phosphoenolpyruvate carboxykinase (Lycopersicon esculentum) GI:16950587, SP:Q9SLZ0 Phosphoenolpyruvate carboxykinase (ATP) (EC 4.1.1.4	gluconeogenese/ glyoxylate cycle.PEPCK
MZ00041043	TC326927	1.986	2.73	3.52	0.00193273	Phosphoenolpyruvate carboxykinase [ATP] (EC 4.1.1.49) (PEPcarboxykinase) (Phosphoenolpyruvate carboxylase) (PEPCK). {Zea mays;}	TA106874_4577 Phosphoenolpyruvate carboxykinase [Oryza sativa (Rice)]	At4g37870	phosphoenolpyruvate carboxykinase (ATP), putative / PEP carboxykinase, putative / PEPCK, putative, similar to phosphoenolpyruvate carboxykinase (Lycopersicon esculentum) GI:16950587, SP:Q9SLZ0 Phosphoenolpyruvate carboxykinase (ATP) (EC 4.1.1.4	gluconeogenese/ glyoxylate cycle.PEPCK
MZ00001517	TC325522	1.613	2.684	4.236	0.0172784	pyruvate phosphate dikinase {Sorghum bicolor;}	TA100296_4577 Pyruvate,orthophosphate dikinase [Zea mays (Maize)]	At4g15530		gluconeogenese/ glyoxylate cycle.pyruvate dikinase
MZ00006004	BQ619407	0.711	1.894	2.763	0.0456874	Chain A, Pyruvate Phosphate Dikinase From Maize. {Zea mays;}	BQ619407 pyruvate,orthophosphate dikinase [Zea mays]	At4g15530		gluconeogenese/ glyoxylate cycle.pyruvate dikinase
MZ00040036	TC325522	1.877	2.921	5.225	0.00896421	pyruvate phosphate dikinase {Sorghum bicolor;}	TA100296_4577 Pyruvate,orthophosphate dikinase [Zea mays (Maize)]	At4g15530	similar to pyruvate,orthophosphate dikinase [Flaveria brownii] (GB:CAA55784.1); similar to pyruvate,orthophosphate dikinase [Mesembryanthemum crystallinum] (GB:CAA55143.1); similar to cold stable pyruvate, orthophosphate dikinase (GB:AAA86940.1	gluconeogenese/ glyoxylate cycle.pyruvate dikinase
MZ00042893	TC204734	1.131	1.649	3.018	0.0135326	pyruvate,orthophosphate dikinase {Zea mays;}	BG320103 Pyruvate,orthophosphate dikinase [Zea mays (Maize)]	At4g15530		gluconeogenese/ glyoxylate cycle.pyruvate dikinase
MZ00007402	CD441080	2.058	6.581	5.362	0.0139506	putative enolase {Oryza sativa (japonica cultivar-group);}	CD441080 Putative enolase [Oryza sativa (japonica cultivar-group)]	At2g36530	enolase, identical to SWISS-PROT:P25696 enolase (EC 4.2.1.11) (2-phosphoglycerate dehydratase)(2-phospho-D- glycerate hydro-lyase) (Arabidopsis thaliana)	glycolysis.enolase
MZ00041077	TC269805	2.531	3.901	3.171	0.0394659	Enolase 1 (EC 4.2.1.11) (2-phosphoglycerate dehydratase 1) (2-phospho-D-glycerate hydro-lyase 1). {Zea mays;} ^|^PIR|S16257|S16257 phosphopyruvate hydratase (EC 4.2.1.11) - maize {Zea mays;} ^|^GB|CAA39454.1-TRUNCATED-	TA98020_4577 Enolase 1 [Zea mays (Maize)]	At2g36530	enolase, identical to SWISS-PROT:P25696 enolase (EC 4.2.1.11) (2-phosphoglycerate dehydratase)(2-phospho-D- glycerate hydro-lyase) (Arabidopsis thaliana)	glycolysis.enolase
MZ00041078	TC302736	2.327	5.002	4.255	0.0282575	Enolase 1 (EC 4.2.1.11) (2-phosphoglycerate dehydratase 1) (2-phospho-D-glycerate hydro-lyase 1). {Zea mays;}	TA97940_4577 Enolase 1 [Zea mays (Maize)]	At2g36530	enolase, identical to SWISS-PROT:P25696 enolase (EC 4.2.1.11) (2-phosphoglycerate dehydratase)(2-phospho-D- glycerate hydro-lyase) (Arabidopsis thaliana)	glycolysis.enolase
MZ00024002	TC280116	1.966	4.142	5.357	0.011365	EST C74302(E30840) corresponds to a region of the predicted gene. similar to glyceraldehyde-3-phosphate dehydrogenase. (M64118) {Oryza sativa (japonica cultivar-group);}	TA95039_4577 EST C74302(E30840) corresponds to a region of the predicted gene [Oryza sativa (japonica cultivar-group)]	At1g16300	glyceraldehyde 3-phosphate dehydrogenase, cytosolic, putative / NAD-dependent glyceraldehyde-3-phosphate dehydrogenase, putative, similar to glyceraldehyde-3-phosphate dehydrogenase (Pinus sylvestris) GI:1100223; contains Pf	glycolysis.glyceraldehyde 3-phosphate dehydrogenase
MZ00042911	TC303534	1.626	1.767	2.46	0.0491146	Glyceraldehyde-3-phosphate dehydrogenase, cytosolic 2 (EC 1.2.1.12). {Zea mays;}	TA103600_4577 Glyceraldehyde-3-phosphate dehydrogenase, cytosolic 2 [Zea mays (Maize)]	At3g04120	GLYCERALDEHYDE-3-PHOSPHATE DEHYDROGENASE C SUBUNIT;glyceraldehyde-3-phosphate dehydrogenase, cytosolic (GAPC) / NAD-dependent glyceraldehyde-3-phosphate dehydrogenase, identical to SP:P25858 Glyceraldehyde 3-phosphate dehydrogenase, cytosolic (	glycolysis.glyceraldehyde 3-phosphate dehydrogenase
MZ00057421	AZM5_703	2.037	2.129	3.605	0.00644896	Glyceraldehyde-3-phosphate dehydrogenase, cytosolic 2 (EC 1.2.1.12). {Zea mays;}	TA103600_4577 Glyceraldehyde-3-phosphate dehydrogenase, cytosolic 2 [Zea mays (Maize)]	At3g04120		glycolysis.glyceraldehyde 3-phosphate dehydrogenase
MZ00044870	W49425	1.242	2.363	4.151	0.0291677	NA	W49425 Glyceraldehyde-3-phosphate dehydrogenase A, chloroplast precursor [Pisum sativum (Garden pea)]	NI		glycolysis.glyceraldehyde 3-phosphate dehydrogenase
MZ00013697	TC324429	1.65	3.33	12.35	0.00127628	PEPCase {Zea mays;}	TA95895_4577 PEP carboxylase [Zea mays (Maize)]	At1g53310	PHOSPHOENOLPYRUVATE CARBOXYLASE 1;phosphoenolpyruvate carboxylase, putative / PEP carboxylase, putative (PPC1), strong similarity to SP:P29196 Phosphoenolpyruvate carboxylase (EC 4.1.1.31) (PEPCASE) {Solanum tuberosum}; contains Pfam profile PF	glycolysis.PEPCase
MZ00002894	AZM5_5941	2.501	1.618	1.68	0.0357564	putative phosphoenolpyruvate carboxylase {Oryza sativa (japonica cultivar-group);}	TA41791_4530 Putative phosphoenolpyruvate carboxylase [Oryza sativa (japonica cultivar-group)]	At1g68750	phosphoenolpyruvate carboxylase family protein / PEP carboxylase family protein, similar to SP:P51059 Phosphoenolpyruvate carboxylase 2 (EC 4.1.1.31) (PEPCASE) {Zea mays}; contains Pfam profile PF00311: phosphoenolpyruvate carboxylase	glycolysis.PEPCase
MZ00034966	AI065508	1.821	3.775	8.857	0.00339406	phosphoenolpyruvate carboxylase {Funaria hygrometrica;}	TA376_3870 Phosphoenolpyruvate carboxylase 3 [Lupinus albus (White lupin)]	At3g14940	PHOSPHOENOLPYRUVATE CARBOXYLASE 3;phosphoenolpyruvate carboxylase, putative / PEP carboxylase, putative, strong similarity to SP:P29196 Phosphoenolpyruvate carboxylase (EC 4.1.1.31) (PEPCASE) {Solanum tuberosum}; contains Pfam profile PF00311:	glycolysis.PEPCase
MZ00055801	TC251332	1.215	2.667	1.628	0.0332589	NA	TA123619_4577 Putative phosphoenolpyruvate carboxylase 1 [Oryza sativa (japonica cultivar-group)]	NI		glycolysis.PEPCase
MZ00003816	BG320190	1.1	1.501	2.41	0.0116717	putative phosphomannomutase {Oryza sativa (japonica cultivar-group);}	BG320190 Putative phosphomannomutase [Oryza sativa (japonica cultivar-group)]	At1g70820	phosphoglucomutase, putative / glucose phosphomutase, putative, similar to phosphoglucomutase GI:534981 from (Spinacia oleracea), phosphomannomutase (Pseudomonas aeruginosa) GI:150994; contains InterPro accession IPR006352: Phosphoglucosamine m	glycolysis.PGM
MZ00031494	DV163071	2.043	1.966	2.953	0.00793592	putative phosphomannomutase {Oryza sativa (japonica cultivar-group);}	TA144625_4577 Putative phosphomannomutase [Oryza sativa (japonica cultivar-group)]	At1g70820	phosphoglucomutase, putative / glucose phosphomutase, putative, similar to phosphoglucomutase GI:534981 from (Spinacia oleracea), phosphomannomutase (Pseudomonas aeruginosa) GI:150994; contains InterPro accession IPR006352: Phosphoglucosamine m	glycolysis.PGM
MZ00041470	TC279292	2.882	5.215	5.533	0.0222468	Phosphoglucomutase, cytoplasmic 2 (EC 5.4.2.2) (Glucose phosphomutase2) (PGM 2). {Zea mays;}	TA106818_4577 Phosphoglucomutase, cytoplasmic 2 [Zea mays (Maize)]	At5g51820	phosphoglucomutase, chloroplast (PGM) (PGMP) / glucose phosphomutase, identical to SP:Q9SCY0 Phosphoglucomutase, chloroplast precursor (EC 5.4.2.2) (Glucose phosphomutase) (PGM) {Arabidopsis thaliana}	glycolysis.PGM
MZ00041509	TC279279	1.008	2.009	2.136	0.00393598	Phosphoglucomutase, cytoplasmic 1 (EC 5.4.2.2) (Glucose phosphomutase1) (PGM 1). {Zea mays;}	TA106807_4577 Phosphoglucomutase, cytoplasmic 2 [Zea mays (Maize)]	At5g51820	phosphoglucomutase, chloroplast (PGM) (PGMP) / glucose phosphomutase, identical to SP:Q9SCY0 Phosphoglucomutase, chloroplast precursor (EC 5.4.2.2) (Glucose phosphomutase) (PGM) {Arabidopsis thaliana}	glycolysis.PGM
MZ00014204	TC303983	1.217	1.783	2.059	0.00917877	phosphoglycerate mutase {Zea mays;}	TA98114_4577 2,3-bisphosphoglycerate-independent phosphoglycerate mutase [Zea mays (Maize)]	At1g09780	2,3-biphosphoglycerate-independent phosphoglycerate mutase, putative / phosphoglyceromutase, putative, strong similarity to SP:Q42908 2,3-bisphosphoglycerate-independent phosphoglycerate mutase (EC 5.4.2.1) (Phosphoglyceromutase) {Mesembryanthe	glycolysis.phosphoglycerate mutase
MZ00035154	AI649468	1.232	1.846	2.739	0.0236095	Probable 2,3-bisphosphoglycerate-independent phosphoglycerate mutase 2(EC 5.4.2.1) (Phosphoglyceromutase 2) (BPG-independent PGAM 2) (PGAM-I2). {Arabidopsis thaliana;}	AI649468 Probable 2,3-bisphosphoglycerate-independent phosphoglycerate mutase 2 [Arabidopsis thaliana (Mouse-ear cress)]	At3g08590	2,3-biphosphoglycerate-independent phosphoglycerate mutase, putative / phosphoglyceromutase, putative, strong similarity to SP:Q42908 2,3-bisphosphoglycerate-independent phosphoglycerate mutase (EC 5.4.2.1) (Phosphoglyceromutase) {Mesembryanthe	glycolysis.phosphoglycerate mutase
MZ00043551	CD983661	1.294	1.749	2.238	0.00494311	arabinoxylan arabinofuranohydrolase isoenzyme AXAH-II {Hordeum vulgare;}	CD983661 'putative 2,3-bisphosphoglycerate-independent phosphoglycerate mutase' [Oryza sativa (japonica cultivar-group)]	At3g08590	2,3-biphosphoglycerate-independent phosphoglycerate mutase, putative / phosphoglyceromutase, putative, strong similarity to SP:Q42908 2,3-bisphosphoglycerate-independent phosphoglycerate mutase (EC 5.4.2.1) (Phosphoglyceromutase) {Mesembryanthe	glycolysis.phosphoglycerate mutase
MZ00009993	CF000334	2.169	0.81	0.675	0.0106078	hypothetical protein {Triticum aestivum;}	TA141319_4577 Hypothetical protein Wrab15 [Triticum aestivum (Wheat)]	At5g50720	ABA-responsive protein (HVA22e), identical to AtHVA22e (Arabidopsis thaliana) GI:11225589	hormone metabolism.abscisic acid.induced-regulated-responsive-activated
MZ00027807	TC273674	1.742	2.334	1.894	0.0288178	transcription factor viviparous 1-like {Oryza sativa (japonica cultivar-group);}	TA116025_4577 Transcription factor viviparous 1-like [Oryza sativa (japonica cultivar-group)]	At3g24650	ABA INSENSITIVE 3;ABSCISIC ACID-INSENSITIVE PROTEIN 3;abscisic acid-insensitive protein 3 (ABI3), identical to abscisic acid-insensitive protein 3 GI:16146 SP:Q01593 from (Arabidopsis thaliana), (Plant Cell 4 (10), 1251-1261 (1992))	hormone metabolism.abscisic acid.signal transduction
MZ00004457	BI992412	1.004	2.041	2.982	0.0248741	P0724B10.24 gene product {Oryza sativa (japonica cultivar-group);}	BI992412 9-cis-epoxycarotenoid dioxygenase 2 [Oryza sativa (japonica cultivar-group)]	At4g19170	9-cis-epoxycarotenoid dioxygenase, putative / neoxanthin cleavage enzyme, putative / carotenoid cleavage dioxygenase, putative, similar to 9-cis-epoxycarotenoid dioxygenase (Phaseolus vulgaris)(GI:6715257); neoxanthin cleavage enzyme, Lycopersi	hormone metabolism.abscisic acid.synthesis-degradation
MZ00028251	TC291822	0.989	2.305	1.191	0.0264332	Auxin-responsive protein IAA31 (Indoleacetic acid-induced protein 31). {Oryza sativa;}	TA129049_4577 Auxin-responsive protein IAA31 [Oryza sativa (Rice)]	At1g04240	IAA3;SHORT HYPOCOTYL 2;auxin-responsive protein / indoleacetic acid-induced protein 3 (IAA3), identical to SP:Q38822 Auxin-responsive protein IAA3 (Indoleacetic acid-induced protein 3) {Arabidopsis thaliana}; EST gb:T04296 comes from this gene	hormone metabolism.auxin.induced-regulated-responsive-activated
MZ00035389	AI966981	0.974	2.038	1.371	0.00195063	Auxin-responsive protein IAA1 (Indoleacetic acid-induced protein 1). {Oryza sativa;}	AI966981 Auxin-responsive protein IAA1 [Oryza sativa (Rice)]	At1g04250	IAA17;AUXIN RESISTANT 3;auxin-responsive protein / indoleacetic acid-induced protein 17 (IAA17), Identical to SP:P93830 Auxin-responsive protein IAA17 (Indoleacetic acid-induced protein 17) {Arabidopsis thaliana}; ESTs gb:H36782 and gb:F14074 c	hormone metabolism.auxin.induced-regulated-responsive-activated
MZ00048447	AZM5_118641	2.123	0.844	1.28	0.00327428	putative auxin induced protein {Oryza sativa (japonica cultivar-group);}	TA45244_4547 Putative auxin induced protein [Oryza sativa (japonica cultivar-group)]	At1g29460	auxin-responsive protein, putative, similar to auxin-induced protein 6B (SP:P33083) (Glycine max)	hormone metabolism.auxin.induced-regulated-responsive-activated
MZ00004576	BM074463	1.226	1.888	4.121	0.00560435	putative auxin induced protein {Oryza sativa (japonica cultivar-group);}	TA142387_4577 Putative auxin induced protein [Oryza sativa (japonica cultivar-group)]	At1g29510	auxin-responsive protein, putative, similar to auxin-induced protein 6B (SP:P33083) (Glycine max)	hormone metabolism.auxin.induced-regulated-responsive-activated
MZ00016648	TC285128	2.695	3.94	8.868	0.00497388	putative aldo/keto reductase family protein {Oryza sativa (japonica cultivar-group);}	TA122131_4577 Putative aldo/keto reductase family protein [Oryza sativa (japonica cultivar-group)]	At1g60750	pseudogene, aldo/keto reductase family, contains Pfam profile PF00248: oxidoreductase, aldo/keto reductase family; blastp match of 71% identity and 8.2e-127 P-value to GP:2606077:gb:AAB84222.1::AF030301 auxin-induced protein {Helianthus annuus}	hormone metabolism.auxin.induced-regulated-responsive-activated
MZ00029289	TC328182	1.043	2.483	1.979	0.00248285	{Oryza sativa (japonica cultivar-group);}	TA138230_4577 OSJNBb0078D11.5 protein [Oryza sativa (japonica cultivar-group)]	At1g76270	expressed protein, contains Pfam PF03138: Plant protein family. The function of this family of plant proteins is unknown; previously annotated as ' auxin-independent growth promoter -related' based on similarity to axi 1 protein (GB:X80301) (GI	hormone metabolism.auxin.induced-regulated-responsive-activated
MZ00032650	TC304014	1.446	1.651	2.289	0.037435	{Oryza sativa (japonica cultivar-group);}	TA143947_4577 OSJNBa0060N03.10 protein [Oryza sativa (japonica cultivar-group)]	At2g24400	auxin-responsive protein, putative / small auxin up RNA (SAUR_D), similar to SAUR-AC-like protein (small auxin up RNA) (GI:4455308) from (Arabidopsis thaliana); auxin-induced protein TGSAUR22 (GI:10185820) (Tulipa gesnerian)	hormone metabolism.auxin.induced-regulated-responsive-activated
MZ00033465	TC287572	3.911	1.527	1.23	0.0171413	{Oryza sativa (japonica cultivar-group);}	TA141411_4577 OSJNBa0060N03.10 protein [Oryza sativa (japonica cultivar-group)]	At2g24400	auxin-responsive protein, putative / small auxin up RNA (SAUR_D), similar to SAUR-AC-like protein (small auxin up RNA) (GI:4455308) from (Arabidopsis thaliana); auxin-induced protein TGSAUR22 (GI:10185820) (Tulipa gesnerian)	hormone metabolism.auxin.induced-regulated-responsive-activated
MZ00044868	TC304842	1.378	0.871	2.081	0.0172544	Probable indole-3-acetic acid-amido synthetase GH3.5 (EC 6.3.2.-)(Auxin-responsive GH3-like protein 5) (OsGH3-5). {Oryza sativa;}	TA137240_4577 Probable indole-3-acetic acid-amido synthetase GH3.5 [Oryza sativa (Rice)]	At2g46370	FIN219;JAR;FAR-RED INSENSITIVE 219;JASMONATE RESISTANT 1;auxin-responsive GH3 family protein, similar to auxin-responsive GH3 product (Glycine max) GI:18591; contains Pfam profile PF03321: GH3 auxin-responsive promoter or auxin-responsive GH3	hormone metabolism.auxin.induced-regulated-responsive-activated
MZ00008300	TC292542	4.374	3.155	8.172	0.0206669	putative auxin-independent growth promoter protein {Oryza sativa (japonica cultivar-group);}	TA140293_4577 Putative auxin-independent growth promoter protein [Oryza sativa (japonica cultivar-group)]	At3g03810	expressed protein, contains Pfam PF03138: Plant protein family. The function of this family of plant proteins is unknown; previously annotated as 'auxin-independent growth promoter protein -related' based on similarity to axi 1 protein (GB:X8	hormone metabolism.auxin.induced-regulated-responsive-activated
MZ00024612	TC206687	1.297	3.074	1.375	0.00409845	hypothetical protein wali7 - wheat (fragment) {Triticum aestivum;} ^|^GB|AAC37416.1|451193|WHTWALI wali7 {Triticum aestivum;}	TA105875_4577 Stem-specific protein TSJT1, putative, expressed [Oryza sativa (japonica cultivar-group)]	At3g15450	expressed protein, similar to auxin down-regulated protein ARG10 (Vigna radiata) GI:2970051, wali7 (aluminum-induced protein) (Triticum aestivum) GI:451193 or similar to expressed protein [Arabidopsis thaliana] (TAIR:At4g27450.1); similar to u	hormone metabolism.auxin.induced-regulated-responsive-activated
MZ00001113	TC322822	1.811	4.5	2.664	0.00176452	Auxin-responsive protein IAA2 (Indoleacetic acid-induced protein 2). {Oryza sativa;}	AW057054 Auxin-responsive protein IAA2 [Oryza sativa (Rice)]	At3g16500	IAA26;PAP1;PHYTOCHROME-ASSOCIATED PROTEIN 1;auxin-responsive AUX/IAA family protein, similar to SP:O24408:AXII_ARATH Auxin-responsive protein IAA18 (Indoleacetic acid-induced protein 18) {Arabidopsis thaliana}; contains Pfam profile: PF02309: A	hormone metabolism.auxin.induced-regulated-responsive-activated
MZ00018251	TC293828	0.673	2.827	1.485	0.0234066	Auxin-responsive protein IAA12 (Indoleacetic acid-induced protein 12). {Oryza sativa;}	TA21498_4577999 Auxin-responsive protein IAA12 [Oryza sativa (Rice)]	At4g14550		hormone metabolism.auxin.induced-regulated-responsive-activated
MZ00024575	TC289574	0.964	3.935	0.821	0.000579231	IAA1 protein {Triticum aestivum;}	TA112045_4577 Auxin-responsive protein IAA13 [Oryza sativa (Rice)]	At4g14550	auxin-responsive AUX/IAA family protein, identical to IAA14 (GI:972931) (Arabidopsis thaliana); similar to SP:Q38825 Auxin-responsive protein IAA7 (Indoleacetic acid-induced protein 7) {Arabidopsis thaliana}	hormone metabolism.auxin.induced-regulated-responsive-activated
MZ00018791	TC306743	1.107	2.5	0.968	0.00302177	unnamed protein product; ESTs C19814(E10971),AU090481(E10971) correspond to a region of the predicted gene. Similar to Arabidopsis thaliana chromosome 2, sequence from clones T3F17, F11C10, F13A10; auxin-res	TA128308_4577 unnamed protein product [Oryza sativa (japonica cultivar-group)]	At4g37390	encodes an IAA-amido synthase that conjugates Asp and other amino acids to auxin in vitro. Lines carrying insertions in this gene are hypersensitive to auxin.GH3.4;encodes an IAA-amido synthase that conjugates Asp and other	hormone metabolism.auxin.induced-regulated-responsive-activated
MZ00010060	AZM5_62391	1.812	3.075	3.283	0.0386895	unknown protein {Arabidopsis thaliana;}	TA154779_4577	At5g08330	TCP family transcription factor, putative, similar to PCF1 (GI:2580438) and PCF2 ((GI:2580440) Oryza sativa) ; auxin-induced basic helix-loop-helix transcription factor, Gossypium hirsutum, EMBL:AF165924	hormone metabolism.auxin.induced-regulated-responsive-activated
MZ00021997	TC277978	1.196	1.052	2.597	0.00556968	putative auxin-regulated protein {Oryza sativa (japonica cultivar-group);}	TA137240_4577 Probable indole-3-acetic acid-amido synthetase GH3.5 [Oryza sativa (Rice)]	NI		hormone metabolism.auxin.induced-regulated-responsive-activated
MZ00001000	AI973427	1.14	1.638	2.695	0.0155507	putative thromboxane-A synthase {Oryza sativa (japonica cultivar-group);}	AI973427 Putative thromboxane-A synthase [Oryza sativa (japonica cultivar-group)]	At2g26170	MAX1;MORE AXILLARY BRANCHES;MORE AXILLARY BRANCHES 1;Encodes a protein with similarity to thromboxane-A synthase, putative member of cytochrome P450 family. MAX1 is expressed in the vasculature throughout the plant body.Mutants have increased	hormone metabolism.auxin.signal transduction
MZ00022903	TC296224	0.766	0.336	2.515	0.0092902	Putative leucine-rich repeat transmembrane protein kinase {Oryza sativa (japonica cultivar-group);}	TA143391_4577	At3g51740	leucine-rich repeat transmembrane protein kinase, putative, brassinosteroid-insensitive protein BRI1 - Arabidopsis thaliana, PIR:T09356	hormone metabolism.brassinosteroid.signal transduction.BRI
MZ00006238	CA401159	0.724	2.396	1.149	0.00940839	putative mature anther-specific protein LAT61 {Oryza sativa (japonica cultivar-group);}	CA401159 Putative mature anther-specific protein LAT61 [Oryza sativa (japonica cultivar-group)]	At1g19350	BRASSINAZOLE-RESISTANT 1;brassinosteroid signalling positive regulator (BZR1), identical to to BZR1 protein (Arabidopsis thaliana) gi:20270971:gb:AAM18490 or brassinosteroid signalling positive regulator (BZR1), identical t	hormone metabolism.brassinosteroid.signal transduction.BZR
MZ00032925	TC325898	2.802	1.817	2.595	0.0108299	putative brassinosteroid insensitive 1 {Oryza sativa (japonica cultivar-group);}	TA126352_4577 Putative brassinosteroid insensitive 1 [Oryza sativa (japonica cultivar-group)]	At2g31880		hormone metabolism.brassinosteroid.signal transduction.other
MZ00021576	TC308464	1.501	1.149	2.536	0.00527832	putative serine carboxypeptidase II-3 precursor {Oryza sativa (japonica cultivar-group);}	TA29326_4577999 Putative serine carboxypeptidase II-3 [Oryza sativa (japonica cultivar-group)]	At4g30610	serine carboxypeptidase S10 family protein, similar to Serine carboxypeptidase II chains A and B (SP:P08819) (EC 3.4.16.6) (Triticum aestivum (Wheat));	hormone metabolism.brassinosteroid.signal transduction.other
MZ00012986	CF637839	0.682	1.251	2.653	0.00565001	Putative steroid 22-alpha-hydroxylase {Oryza sativa (japonica cultivar-group);}	TA146113_4577 Cytochrome P450 [Oryza sativa (japonica cultivar-group)]	At3g50660	steroid 22-alpha-hydroxylase (CYP90B1) (DWF4), identical to gi:2935342	hormone metabolism.brassinosteroid.synthesis-degradation.BRs.DWF4
MZ00018763	TC318076	1.899	6.996	2.397	0.00466683	putative cytochrome P450 {Oryza sativa (japonica cultivar-group);}	TA138041_4577 Cytochrome P450 family protein, expressed [Oryza sativa (japonica cultivar-group)]	At2g26710	BAS1;CYP734A1;CYP72B1;PHYB ACTIVATION TAGGED SUPPRESSOR 1;Encodes a member of the cytochrome p450 family. Involved in brassinolide metabolism. Mediates response to a variety of light signals including hypocotyl elongation and cotyledon expansio	hormone metabolism.brassinosteroid.synthesis-degradation.BRs.metabolic regulation
MZ00015911	TC271249	1.67	2.415	2.703	0.0117658	24-methylene lophenol C24(1)methyltransferase {Oryza sativa (japonica cultivar-group);}	TA107980_4577 24-methylenesterol C-methyltransferase 2 [Oryza sativa (Rice)]	At1g20330	CVP1;FRL1;COTYLEDON VASCULAR PATTERN 1;FRILL1;STEROL METHYLTRANSFERASE 2;S-adenosyl-methionine-sterol-C-methyltransferase, identical to sterol-C-methyltransferase GI:1061040 from (Arabidopsis thaliana)	hormone metabolism.brassinosteroid.synthesis-degradation.sterols.SMT2/3
MZ00044259	TC210905	3.731	5.596	20.17	0.00013499	response regulator Cip1 [imported] - maize {Zea mays;} ^|^GB|BAA85112.1|6009895|AB031011 response regulator 1 {Zea mays;} ^|^GB|BAA75253.1|4512216|AB004882 response regulator {Zea mays;}	TA133932_4577 Response regulator 1 [Zea mays (Maize)]	At1g10470	ATRR1;IBC7;INDUCED BY CYTOKININ 7;RESPONSE REGULATOR 4;two-component responsive regulator / response regulator 4 (ARR4), identical to responce regulator1 GI:3273195 from (Arabidopsis thaliana); identical to cDNA ARR4 mRNA for response regulator	hormone metabolism.cytokinin.signal transduction
MZ00000037	AZM5_40355	2.229	3.775	7.8	0.0175907	putative response regulator {Oryza sativa (japonica cultivar-group);}	AB042260 Response regulator [Zea mays (Maize)]	At1g59940		hormone metabolism.cytokinin.signal transduction
MZ00031351	TC282617	2.7	5.465	18.79	0.00781336	typeA response regulator 1 {Oryza sativa (japonica cultivar-group);}	TA120833_4577 TypeA response regulator 1 [Oryza sativa (japonica cultivar-group)]	At1g59940		hormone metabolism.cytokinin.signal transduction
MZ00035924	AZM5_43253	3.999	5.555	12.18	0.00145693	response regulator 1 {Zea mays;}	EB407368 Response regulator 1 [Zea mays (Maize)]	At1g59940	RESPONSE REGULATOR 3;two-component responsive regulator / response regulator 3 (ARR3), identical to response regulator 3 GI:3953595 from (Arabidopsis thaliana)	hormone metabolism.cytokinin.signal transduction
MZ00035972	AZM4_49766	3.62	6.289	11.4	0.0491524	response regulator 7 {Zea mays;}	TA22276_4577999 Response regulator 7 [Zea mays (Maize)]	At1g59940		hormone metabolism.cytokinin.signal transduction
MZ00042659	TC282617	3.48	7.766	13.25	0.00354605	typeA response regulator 1 {Oryza sativa (japonica cultivar-group);}	TA120833_4577 TypeA response regulator 1 [Oryza sativa (japonica cultivar-group)]	At1g59940		hormone metabolism.cytokinin.signal transduction
MZ00044260	TC210906	3.042	4.222	10.37	0.00989091	response regulator Cip1 [imported] - maize {Zea mays;} ^|^GB|BAA85112.1|6009895|AB031011 response regulator 1 {Zea mays;} ^|^GB|BAA75253.1|4512216|AB004882 response regulator {Zea mays;}	AB004882 Response regulator 1 [Zea mays (Maize)]	At1g59940		hormone metabolism.cytokinin.signal transduction
MZ00030467	TC296062	1.418	1.85	2.701	0.0491595	putative histidine kinase {Oryza sativa (japonica cultivar-group);}	AB121445 Histidine kinase 3 [Zea mays (Maize)]	At2g01830	AHK4;CRE1;WOL;WOL1;CYTOKININ RESPONSE 1;histidine kinase (AHK4) (WOL), identical to histidine kinase AHK4 (Arabidopsis thaliana) gi:13537200:dbj:BAB40776; contains Pfam profiles PF03924: CHASE domain, PF02518: ATPase, histidine kinase-, DNA g	hormone metabolism.cytokinin.signal transduction
MZ00036348	TC308404	2.202	2.563	4.405	0.0116361	response regulator 4 {Zea mays;}	TA114050_4577 Response regulator 4 [Zea mays (Maize)]	At2g41310		hormone metabolism.cytokinin.signal transduction
MZ00037873	CB604377	2.503	3.847	6.502	0.00845831	response regulator 6 {Zea mays;}	TA110812_4577 Response regulator 6 [Zea mays (Maize)]	At2g41310		hormone metabolism.cytokinin.signal transduction
MZ00042381	TC326461	1.747	2.319	5.809	0.0288391	response regulator 5 {Zea mays;}	TA114051_4577 Response regulator 5 [Zea mays (Maize)]	At2g41310	ARR8;RESPONSE REGULATOR 3;two-component responsive regulator / response reactor 3 (RR3), identical to response reactor 3 GI:3273200 from (Arabidopsis thaliana); contains Pfam profile: PF00072 response regulator receiver domain	hormone metabolism.cytokinin.signal transduction
MZ00044296	TC285923	2.138	2.456	3.894	0.00252235	response regulator 5 {Zea mays;}	TA114051_4577 Response regulator 5 [Zea mays (Maize)]	At2g41310		hormone metabolism.cytokinin.signal transduction
MZ00016242	TC308008	1.856	5.801	13.36	0.00848913	response regulator 6 {Zea mays;}	TA110806_4577 Response regulator 6 [Zea mays (Maize)]	At3g57040	two-component responsive regulator / response reactor 4 (RR4), identical to responce reactor4 GI:3273202 from (Arabidopsis thaliana); contains Pfam profile: PF00072 response regulator receiver domain	hormone metabolism.cytokinin.signal transduction
MZ00033560	TC313930	4.066	6.101	12.99	0.00632816	response regulator 2 {Zea mays;}	TA135407_4577 ZmRR2 protein [Zea mays (Maize)]	At5g62920		hormone metabolism.cytokinin.signal transduction
MZ00035943	TC292208	4.389	7.517	14.28	0.00250608	response regulator 2 {Zea mays;}	TA135407_4577 ZmRR2 protein [Zea mays (Maize)]	At5g62920		hormone metabolism.cytokinin.signal transduction
MZ00042572	TC201411	2.48	4.145	6.506	0.00345517	repsonse regulator ZmRR2 [imported] - maize {Zea mays;} ^|^GB|BAA85113.1|6009897|AB031012 response regulator 2 {Zea mays;} ^|^GB|BAA82873.1|5689236|AB024291 ZmRR2 {Zea mays;}	TA135407_4577 ZmRR2 protein [Zea mays (Maize)]	At5g62920	two-component responsive regulator / response regulator 6 (ARR6), identical to response regulator 6 (Arabidopsis thaliana) GI:3953601	hormone metabolism.cytokinin.signal transduction
MZ00018615	TC198214	2.964	5.686	6.365	0.00810762	NA	TA114049_4577 Response regulator 4 [Zea mays (Maize)]	NI		hormone metabolism.cytokinin.signal transduction
MZ00040804	PUCFO76TD	1.993	2.348	2.404	0.0148489	response regulator 1 {Zea mays;}	EB407368 Response regulator 1 [Zea mays (Maize)]	NI		hormone metabolism.cytokinin.signal transduction
MZ00032975	TC293512	1.867	2.449	3.501	0.0228888	unknown protein {Oryza sativa (japonica cultivar-group);}	TA135925_4577 unknown protein [Oryza sativa (japonica cultivar-group)]	At4g29100	ethylene-responsive family protein, contains similarity to ethylene-inducible ER33 protein (Lycopersicon esculentum) gi:5669656:gb:AAD46413	hormone metabolism.ethylene.induced-regulated-responsive-activated
MZ00052447	BG840999	1.345	0.752	2.87	0.0392088	NA	BG840999 Putative ethylene-responsive transcriptional coactivator [Oryza sativa (japonica cultivar-group)]	NI		hormone metabolism.ethylene.induced-regulated-responsive-activated
MZ00037636	CA402624	1.214	2.157	3.157	0.0396297	2-oxoglutarate-dependent oxygenase {Zea mays;}	TA107245_4577 F12K11.6 [Arabidopsis thaliana (Mouse-ear cress)]	NI		hormone metabolism.ethylene.synthesis-degradation
MZ00043393	TC330249	1.11	1.727	4.26	0.0326379	2-oxoglutarate-dependent oxygenase {Zea mays;}	TA107241_4577 Putative AER [Oryza sativa (japonica cultivar-group)]	NI		hormone metabolism.ethylene.synthesis-degradation
MZ00024317	TC304085	0.694	2.206	0.148	0.00155443	gibberellin-stimulated protein {Oryza sativa (japonica cultivar-group);}	TA94524_4577	At2g39540	gibberellin-regulated family protein, similar to SP:P27057 GAST1 protein precursor {Lycopersicon esculentum}; contains Pfam profile PF02704: Gibberellin regulated protein	hormone metabolism.gibberelin.induced-regulated-responsive-activated
MZ00018690	TC264457	1.814	2.119	0.764	0.00445465	gibberellin 20-dioxygenase (EC 1.14.11.-) (clone S39A) [similarity] - wheat {Triticum aestivum;} ^|^GB|CAA74331.1|2222798|TAY14008 gibberellin 20-oxidase {Triticum aestivum;}	TA124116_4577 Gibberellin 20-oxidase [Zea mays (Maize)]	At1g44090	ATGA20OX5;gibberellin 20-oxidase family protein, similar to gibberellin 20-oxidase GI:4164141 from (Lactuca sativa); contains Pfam domain PF03171 2OG-Fe(II) oxygenase superfamily	hormone metabolism.gibberelin.synthesis-degradation
MZ00007814	TC302456	1.406	1.795	3.847	0.0349943	putative gibberellin 20 oxidase {Oryza rufipogon;}	TA142827_4577 Putative gibberellin 20 oxidase [Oryza rufipogon (Wild rice)]	At4g25420		hormone metabolism.gibberelin.synthesis-degradation
MZ00047406	TC293196	0.83	3.51	3.601	0.0174832	putative gibberellin 20 oxidase {Oryza rufipogon;}	TA60031_4530 Gibberellin 20 oxidase 2 [Oryza sativa (Rice)]	At4g25420	gibberellin 20-oxidase, identical to GI:1109695	hormone metabolism.gibberelin.synthesis-degradation
MZ00008410	TC332917	4.633	1.821	1.967	0.0304619	ent-kaurene oxidase KO4 {Oryza sativa (japonica cultivar-group);}	TA137402_4577 Ent-kaurene oxidase KO4 [Oryza sativa (japonica cultivar-group)]	At5g25900		hormone metabolism.gibberelin.synthesis-degradation.ent-kaurene oxidase
MZ00029383	TC295598	2.537	0.838	0.411	0.0013323	ent-kaurene oxidase 1 {Hordeum vulgare subsp. vulgare;}	TA137401_4577 Ent-kaurene oxidase KO4 [Oryza sativa (japonica cultivar-group)]	At5g25900	ent-kaurene oxidase, putative (GA3) / cytochrome P450, identical to GA3 (Arabidopsis thaliana) GI:3342249; similar to ent-kaurene oxidase (Cucurbita maxima) GI:11934675; contains Pfam profile PF00067: Cytochrome P450	hormone metabolism.gibberelin.synthesis-degradation.ent-kaurene oxidase
MZ00016679	TC309581	1.03	1.83	2.845	0.0117925	12-oxo-phytodienoic acid reductase {Zea mays;}	TA122948_4577 12-oxo-phytodienoic acid reductase [Zea mays (Maize)]	At2g06050	OPDA-REDUCTASE;12-OXO-PHYTODIENOATE REDUCTASE;12-OXOPHYTODIENOATE-10,11-REDUCTASE;12-oxophytodienoate reductase (OPR3) / delayed dehiscence1 (DDE1), nearly identical to DELAYED DEHISCENCE1 (GI:7688991) and to OPR3 (GI:10242314); contains Pfam p	hormone metabolism.jasmonate.synthesis-degradation.12-Oxo-PDA-reductase
MZ00043517	TC281965	2.471	3.176	1.101	0.0172544	allene oxide cyclase {Zea mays;}	TA109540_4577 Allene oxide cyclase [Zea mays (Maize)]	At3g25780	allene oxide cyclase, putative / early-responsive to dehydration protein, putative / ERD protein, putative, similar to allene oxide cyclase GI:8977961 from (Lycopersicon esculentum); similar to early-responsive to dehydration (ERD12) protein (G	hormone metabolism.jasmonate.synthesis-degradation.allene oxidase cyclase
MZ00029371	TC318623	2.058	1.365	1.128	0.0257449	Cytochrome P450 74A1, chloroplast precursor (EC 4.2.1.92) (Alleneoxide synthase 1) (Hydroperoxide dehydrase 1). {Oryza sativa;}	TA131780_4577 Cytochrome P450 74A1, chloroplast precursor [Oryza sativa (Rice)]	At5g42650	allene oxide synthase (AOS) / hydroperoxide dehydrase / cytochrome P450 74A (CYP74A), identical to Allene oxide synthase, chloroplast precursor (Hydroperoxide dehydrase) (Cytochrome P450 74A) (SP:Q96242) {Arabidopsis thaliana}	hormone metabolism.jasmonate.synthesis-degradation.allene oxidase synthase
MZ00038981	CD972391	1.149	0.824	2.099	0.00660228	lipoxygenase {Zea mays;}	CD972391 Lipoxygenase [Zea mays (Maize)]	At1g55020		hormone metabolism.jasmonate.synthesis-degradation.lipoxygenase
MZ00044877	TC295976	2.6	1.165	2.62	0.0139595	lipoxygenase {Zea mays;}	TA95018_4577 Lipoxygenase [Zea mays (Maize)]	At1g55020	LIPOXYGENASE;lipoxygenase (LOX1), identical to SP:Q06327	hormone metabolism.jasmonate.synthesis-degradation.lipoxygenase
MZ00000026	AZM5_130232	1.997	1.85	3.125	0.0291373	Putative lipoxygenase 5 (EC 1.13.11.12). {Oryza sativa;}	TA33483_4513 Lipoxygenase-like protein [Hordeum vulgare var. distichum (Two-rowed barley)]	At1g72520	lipoxygenase, putative, similar to lipoxygenase gi:1495804 (Solanum tuberosum), gi:1654140 (Lycopersicon esculentum), GB:CAB56692 (Arabidopsis thaliana)	hormone metabolism.jasmonate.synthesis-degradation.lipoxygenase
MZ00000521	TC315308	3.176	1.838	0.998	0.043047	lipoxygenase {Oryza sativa (japonica cultivar-group);}	TA136220_4577 Probable lipoxygenase 8, chloroplast precursor [Oryza sativa (Rice)]	At3g45140	lipoxygenase (LOX2), identical to SP:P38418	hormone metabolism.jasmonate.synthesis-degradation.lipoxygenase
MZ00029300	TC304841	1.908	6.03	3.638	0.00313342	putative benzothiadiazole-induced S-adenosyl-L-methionine:salicylic acid carboxyl methyltransferase 1 {Oryza sativa (japonica cultivar-group);}	TA136919_4577 Putative benzothiadiazole-induced S-adenosyl-L-methionine:salicylic acid carboxyl methyltransferase 1 [Oryza sativa (japonica cultivar-group)]	At2g14060	S-adenosyl-L-methionine:carboxyl methyltransferase family protein, similar to SAM:salicylic acid carboxyl methyltransferase (SAMT) (GI:6002712)(Clarkia breweri) and to SAM:benzoic acid carboxyl methyltransferase (BAMT)(GI:9789277)(Antirrhinum m	hormone metabolism.salicylic acid.synthesis-degradation
MZ00029043	TC313469	1.517	5.532	4	0.0164819	putative steroid sulfotransferase {Arabidopsis thaliana;}	TA141908_4577 Sulfotransferase domain containing protein, expressed [Oryza sativa (japonica cultivar-group)]	At2g03750	sulfotransferase family protein, similar to similar to steroid sulfotransferase 3 (Brassica napus) GI:3420008, steroid sulfotransferase 1 (Brassica napus) GI:3420004; contains Pfam profile PF00685: Sulfotransferase domain	lipid metabolism.'exotics' (steroids, squalene etc)
MZ00001082	TC292903	1.213	3.334	1.005	0.00450345	putative delta-6-desaturase {Oryza sativa (japonica cultivar-group);}	TA109980_4577 Putative delta-6-desaturase [Oryza sativa (japonica cultivar-group)]	At2g46210		lipid metabolism.'exotics' (steroids, squalene etc).sphingolipids
MZ00004347	TC292903	0.81	4.043	1.827	0.00196902	putative delta-6-desaturase {Oryza sativa (japonica cultivar-group);}	TA109980_4577 Putative delta-6-desaturase [Oryza sativa (japonica cultivar-group)]	At2g46210		lipid metabolism.'exotics' (steroids, squalene etc).sphingolipids
MZ00037816	TC280803	1.367	3.014	2.48	0.0390008	putative delta-6-desaturase {Oryza sativa (japonica cultivar-group);}	TA109980_4577 Putative delta-6-desaturase [Oryza sativa (japonica cultivar-group)]	At2g46210	delta-8 sphingolipid desaturase, putative, similar to delta-8 sphingolipid desaturase GI:3819708 from (Brassica napus)	lipid metabolism.'exotics' (steroids, squalene etc).sphingolipids
MZ00056611	TC292903	1.653	4.758	1.913	0.00674236	putative delta-6-desaturase {Oryza sativa (japonica cultivar-group);}	TA109980_4577 Putative delta-6-desaturase [Oryza sativa (japonica cultivar-group)]	At2g46210		lipid metabolism.'exotics' (steroids, squalene etc).sphingolipids
MZ00020216	TC314777	2	0.87	1.105	0.0112634	ASC1-like protein 2 (Alternaria stem canker resistance-like protein2). {Oryza sativa;}	TA134257_4577 ASC1-like protein 2 [Oryza sativa (Rice)]	At3g19260	LOH2;LONGEVITY ASSURANCE GENE1 HOMOLOG 2;longevity-assurance (LAG1) family protein, similar to Alternaria stem canker resistance protein (ASC1) (Lycopersicon esculentum) GI:7688742; contains Pfam profile PF03798: Longevity-assurance protein (LA	lipid metabolism.'exotics' (steroids, squalene etc).sphingolipids
MZ00036626	TC303081	2.631	1.605	1.109	0.000990599	putative sphingolipid delta 4 desaturase {Oryza sativa (japonica cultivar-group);}	TA110500_4577 Putative sphingolipid delta 4 desaturase [Oryza sativa (japonica cultivar-group)]	At4g04930	fatty acid desaturase family protein, similar to D. melanogaster Des-1 protein, GenBank accession number X94180; contains Pfam profile PF00487 Fatty acid desaturase domain	lipid metabolism.'exotics' (steroids, squalene etc).sphingolipids
MZ00019274	TC294145	1.325	1.654	2.161	0.00449079	putative 8-amino-7-oxononanoate synthase {Oryza sativa (japonica cultivar-group);}	TA11291_4577999 Putative 8-amino-7-oxononanoate synthase [Oryza sativa (japonica cultivar-group)]	At4g36480	aminotransferase class I and II family protein, similar to Serine palmitoyltransferase 1 (EC 2.3.1.50) from Homo sapiens (SP:O15269), Mus musculus (SP:O35704), Cricetulus griseus (SP:O54695) or similar to serine C-palmitoyltransferase (LCB2) [	lipid metabolism.'exotics' (steroids, squalene etc).sphingolipids
MZ00004346	TC255101	1.056	2.959	1.328	0.00285161	putative fatty acid hydroxylase {Oryza sativa (japonica cultivar-group);}	TA123870_4577 Fatty acid hydroxylase, putative [Medicago truncatula (Barrel medic)]	At2g34770	FAH1P;FATTY ACID HYDROXYLASE 1;fatty acid hydroxylase (FAH1), identical to fatty acid hydroxylase Fah1p GB:AF021804 GI:2736147 from (Arabidopsis thaliana)	lipid metabolism.FA desaturation.a hydroxylase
MZ00001905	DR966974	1.771	4.682	6.991	0.00106103	Omega-3 fatty acid desaturase, chloroplast precursor (EC 1.14.19.-). {Ricinus communis;}	TA152608_4577 Putative omega-3 fatty acid desaturase [Oryza sativa (japonica cultivar-group)]	At5g05580		lipid metabolism.FA desaturation.omega 3 desaturase
MZ00039387	TC332886	3.209	5.601	11.14	0.000855615	fatty acid desaturase {Zea mays;}	D63953 Fatty acid desaturase [Zea mays (Maize)]	At5g05580		lipid metabolism.FA desaturation.omega 3 desaturase
MZ00043480	TC249394	3.293	8.981	17.79	0.00168744	omega-3 fatty acid desaturase (EC 1.14.99.-) FAD8 - maize (fragment) {Zea mays;} ^|^GB|BAA22442.1|2447000|D84409 fatty acid desaturase {Zea mays;} ^|^GB|BAA22440.1|2446996|D63953 fatty acid desaturase {Zea m-TRUNCATED-	D63953 Fatty acid desaturase [Zea mays (Maize)]	At5g05580		lipid metabolism.FA desaturation.omega 3 desaturase
MZ00056721	AZM5_3907	5.073	5.912	9.761	0.0108471	fatty acid desaturase {Zea mays;}	TA118017_4577 Fatty acid desaturase [Zea mays (Maize)]	At5g05580	FADD;FATTY ACID DESATURASE 7;OMEGA-3 FATTY ACID DESATURASE, CHLOROPLAST PRECURSOR;omega-3 fatty acid desaturase, chloroplast (FAD7) (FADD), identical to omega-3 fatty acid desaturase, chloroplast precursor SP:P46310 (Arabido	lipid metabolism.FA desaturation.omega 3 desaturase
MZ00041657	TC279240	1.082	2.378	2.18	0.0469673	acetyl-coenzyme A carboxylase {Setaria italica;}	TA110544_4577 Acetyl CoA carboxylase [Zea mays (Maize)]	At1g36180	acetyl-CoA carboxylase 2 (ACC2), nearly identical to acetyl-CoA carboxylase 2 (ACC2) (Arabidopsis thaliana) GI:11869928	lipid metabolism.FA synthesis and FA elongation.Acetyl CoA Carboxylation
MZ00042602	TC299185	1.405	1.142	2.573	0.00192368	{Oryza sativa (japonica cultivar-group);}	TA16586_4577999 3-oxoacyl-[acyl-carrier-protein] reductase, chloroplast precursor [Cuphea lanceolata]	At1g24360	3-oxoacyl-(acyl-carrier protein) reductase, chloroplast / 3-ketoacyl-acyl carrier protein reductase, identical to 3-oxoacyl-(acyl-carrier protein) reductase SP:P33207 from (Arabidopsis thaliana)	lipid metabolism.FA synthesis and FA elongation.ACP oxoacyl reductase
MZ00017028	TC324284	1.362	2.119	3.648	0.000619201	acyl carrier protein {Lycopersicon esculentum;}	TA132793_4577 Acyl carrier protein 2, chloroplast, putative, expressed [Oryza sativa (japonica cultivar-group)]	At1g54630	ACYL CARRIER PROTEIN 2;acyl carrier protein, chloroplast, putative / ACP, putative, strong similarity to SP:P25701 Acyl carrier protein 2, chloroplast precursor (ACP) {Arabidopsis thaliana}; contains InterPro accession IPR00	lipid metabolism.FA synthesis and FA elongation.ACP protein
MZ00026214	TC308514	2.093	3.957	4.04	0.000671041	Acyl carrier protein 1, chloroplast precursor (Acyl carrier protein I)(ACP I). {Hordeum vulgare;}	TA94490_4577 Acyl carrier protein I, chloroplast, putative, expressed [Oryza sativa (japonica cultivar-group)]	At4g25050	acyl carrier family protein / ACP family protein, similar to Acyl carrier protein, chloroplast precursor from {Spinacia oleracea} SP:P23235, {Casuarina glauca} SP:P93092; contains InterPro accession IPR003881: Isochorismatase	lipid metabolism.FA synthesis and FA elongation.ACP protein
MZ00051626	DY689522	1.3	2.072	4.242	0.0424311	putative fatty acid elongase 3-ketoacyl-CoA synthase 1 {Oryza sativa (japonica cultivar-group);}	EE042762 Putative fatty acid elongase 3-ketoacyl-CoA synthase 1 [Oryza sativa (japonica cultivar-group)]	At2g28630	beta-ketoacyl-CoA synthase family protein	lipid metabolism.FA synthesis and FA elongation.beta ketoacyl CoA synthase
MZ00024226	TC279866	1.855	2.23	2.552	0.013079	putative enoyl-ACP reductase {Oryza sativa (japonica cultivar-group);}	TA113309_4577 Putative enoyl-ACP reductase [Oryza sativa (japonica cultivar-group)]	NI		lipid metabolism.FA synthesis and FA elongation.enoyl ACP reductase
MZ00030030	TC282935	1.044	2.029	1.892	0.00666362	{Oryza sativa (japonica cultivar-group);}	TA115156_4577 H0306F03.7 protein [Oryza sativa (Rice)]	At1g62640	3-KETOACYL-ACYL CARRIER PROTEIN SYNTHASE III;3-oxoacyl-(acyl-carrier-protein) synthase III, chloroplast / beta-ketoacyl-ACP synthase III / 3-ketoacyl-acyl carrier protein synthase III (KAS III), identical to SP:P49243 3-oxoacyl-(acyl-carrier-pr	lipid metabolism.FA synthesis and FA elongation.ketoacyl ACP synthase
MZ00055771	TC331941	1.856	4.747	4.424	0.00364535	putative 3-oxoacyl-[acyl-carrier-protein] synthase {Oryza sativa (japonica cultivar-group);}	CD441294 Putative 3-oxoacyl-[acyl-carrier-protein] synthase [Oryza sativa (japonica cultivar-group)]	At1g74960	KAS2;BETA-KETOACYL-ACP SYNTHETASE 2;FATTY ACID BIOSYNTHESIS 1;3-ketoacyl-ACP synthase, putative, similar to 3-ketoacyl-ACP synthase (Cuphea pulcherrima) gi:3800747:gb:AAC68860; identical to cDNA beta-ketoacyl-ACP synthetase 2 nuclear gene for p	lipid metabolism.FA synthesis and FA elongation.ketoacyl ACP synthase
MZ00026922	TC321542	1.222	1.598	2.385	0.00906103	probable acyl-CoA synthetase, 62297-59022 [imported] - Arabidopsis thaliana {Oryza sativa (japonica cultivar-group);}	TA127951_4577 AMP-binding enzyme family protein, expressed [Oryza sativa (japonica cultivar-group)]	At1g77590	LONG CHAIN ACYL-COA SYNTHETASE 9;long-chain-fatty-acid--CoA ligase family protein / long-chain acyl-CoA synthetase family protein (LACS9), similar to LACS 3 (SP:O95573) from Homo Sapiens, LACS 3 (SP:Q63151) from Rattus norvegicus; contains Pfam	lipid metabolism.FA synthesis and FA elongation.long chain fatty acid CoA ligase
MZ00036770	BI233960	0.763	2.024	0.91	0.0246681	AMP-dependent synthetase and ligase {Medicago truncatula;}	BI233960 AMP-dependent synthetase and ligase [Medicago truncatula (Barrel medic)]	At2g47240	long-chain-fatty-acid--CoA ligase family protein / long-chain acyl-CoA synthetase family protein, similar to GI:1617270 (MF7P) and gi:1617628 (MF45P) from (Brassica napus) ; contains Pfam AMP-binding enzyme domain PF00501 or similar to long-ch	lipid metabolism.FA synthesis and FA elongation.long chain fatty acid CoA ligase
MZ00005681	BM896145	1.51	1.302	2.098	0.0387617	NA	BM896145	At3g10370	mitochondrial FAD-dependent glycerol-3-phosphate dehydrogenase. possibly involved in storage lipid catabolism and glycerol assimilation, and in glycerol-3-phosphate shuttle which transports reducing power from cytosol to mitochondrion.	lipid metabolism.glyceral metabolism
MZ00023090	TC298156	1.987	2.896	4.298	0.0121147	SFD1 (SUPPRESSOR OF FATTY ACID DESATURASE DEFICIENCY 1); glycerol-3-phosphate dehydrogenase (NAD+)/ oxidoreductase, acting on CH-OH group of donors {Arabidopsis thaliana;}	TA130341_4577 Putative glycerol-3-phosphate dehydrogenase [Arabidopsis thaliana (Mouse-ear cress)]	At5g40610	glycerol-3-phosphate dehydrogenase (NAD+) / GPDH, strong similarity to SP:P52425 Glycerol-3-phosphate dehydrogenase (NAD+) (EC 1.1.1.8) {Cuphea lanceolata}; contains Pfam profile PF01210: NAD-dependent glycerol-3-phosphate dehydrogenase	lipid metabolism.glyceral metabolism
MZ00016316	TC286327	1.217	1.091	2.723	0.0140002	putative MGDG synthase type A {Oryza sativa (japonica cultivar-group);}	TA12316_4577999 Putative MGDG synthase type A [Oryza sativa (japonica cultivar-group)]	At4g31780	1,2-diacylglycerol 3-beta-galactosyltransferase, putative / monogalactosyldiacylglycerol synthase, putative / MGDG synthase, putative, similar to MGD synthase type A from Arabidopsis thaliana (gi:9927297), similar to monogalactosyldiacylglycero	lipid metabolism.glycolipid synthesis.MGDG synthase
MZ00017921	TC309872	1.142	4.153	2.217	0.00601735	putative PrMC3 {Oryza sativa (japonica cultivar-group);}	TA109085_4577 Putative PrMC3 [Oryza sativa (japonica cultivar-group)]	At2g03550	expressed protein, similar to PrMC3 (Pinus radiata) GI:5487873; contains an esterase/lipase/thioesterase active site serine domain (prosite: PS50187)	lipid metabolism.lipid degradation.beta-oxidation
MZ00025522	TC285482	3.443	0.904	0.538	0.0119339	CHY1 (BETA-HYDROXYISOBUTYRYL-COA HYDROLASE 1); 3-hydroxyisobutyryl-CoA hydrolase {Arabidopsis thaliana;}	TA118743_4577 3-hydroxyisobutyryl-coenzyme A hydrolase, putative, expressed [Oryza sativa (japonica cultivar-group)]	At5g65940	3-hydroxyisobutyryl-coenzyme A hydrolase / CoA-thioester hydrolase (CHY1), identical to gi:8572760; contains Pfam profile PF00388 enoyl-CoA hydratase/isomerase family protein or similar to 3-hydroxyisobutyryl-coenzyme A hydrolase, putative / C	lipid metabolism.lipid degradation.beta-oxidation
MZ00016292	TC308476	2.022	0.627	2.098	0.030665	unknown protein {Oryza sativa (japonica cultivar-group);}	TA125010_4577 Hypothetical protein OJ1187_E11.16 [Oryza sativa (japonica cultivar-group)]	At4g14430	enoyl-CoA hydratase/isomerase family protein, low siimilarity to 2-cyclohexenylcarbonyl CoA isomerase (Streptomyces collinus) GI:8133118, enoyl-CoA isomerase (Escherichia coli) GI:2764829; contains Pfam profile PF00378 enoyl-CoA hydratase/isome	lipid metabolism.lipid degradation.beta-oxidation.enoyl CoA hydratase
MZ00031237	TC314762	2.582	5.725	7.351	0.0103394	putative lipase {Arabidopsis thaliana;}	TA120744_4577	At1g28650	lipase, putative, strong similarity to lipase (Arabidopsis thaliana) GI:1145627	lipid metabolism.lipid degradation.lipases
MZ00052417	TC297875	1.45	2.835	0.285	0.00581353	putative phospholipase {Oryza sativa (japonica cultivar-group);}	TA124461_4577 Putative phospholipase [Oryza sativa (Rice)]	At2g06925	ATSPLA2-ALPHA;phospholipase A2 family protein, similar to secretory low molecular weight phospholipase A2 beta (Arabidopsis thaliana) GI:25992715; contains INTERPRO domain IPR001211 phospholipase A2	lipid metabolism.lipid degradation.lysophospholipases
MZ00005233	BM380813	2.827	3.835	2.031	0.0191429	phospholipase D nu-2 {Oryza sativa;}	TA151364_4577 Phospholipase D nu-2 [Oryza sativa (Rice)]	At2g42010	PLDBETA;PHOSPHOLIPASE D;PHOSPHOLIPASE D BETA 1;phospholipase D beta 1 / PLD beta 1 (PLDBETA1), identical to SP:P93733 Phospholipase D beta 1 (EC 3.1.4.4) (AtPLDbeta1) (PLD beta 1) (PLDbeta) {Arabidopsis thaliana}; contains Pfam profiles: PF0061	lipid metabolism.lipid degradation.lysophospholipases
MZ00014502	TC296800	1.01	2.27	1.43	0.0125036	biostress-resistance-related protein {Triticum aestivum;}	TA94952_4577 Putative lysophospholipase 2 [Oryza sativa (japonica cultivar-group)]	At5g20060	phospholipase/carboxylesterase family protein, similar to lysophospholipase II (Mus musculus) GI:4589453; contains Pfam profile PF02230: Phospholipase/Carboxylesterase family or phospholipase/carboxylesterase family protein, similar to lysopho	lipid metabolism.lipid degradation.lysophospholipases
MZ00005530	BM501345	2.277	0.69	0.583	0.00281065	NA	BM501345 Putative phospholipase D [Oryza sativa (japonica cultivar-group)]	NI		lipid metabolism.lipid degradation.lysophospholipases
MZ00041109	TC318231	0.877	2.261	0.288	0.0188875	Nonspecific lipid-transfer protein 2 precursor (LTP 2). {Oryza sativa;}	TA105581_4577 Type 1 non specific lipid transfer protein precursor [Triticum aestivum (Wheat)]	At2g38540	ATLTP1;LIPID TRANSFER PROTEIN 1;nonspecific lipid transfer protein 1 (LTP1), identical to SP:Q42589	lipid metabolism.lipid transfer proteins etc
MZ00040001	TC300793	1.105	2.986	0.661	0.0203028	Nonspecific lipid-transfer protein 2 precursor (LTP 2). {Oryza sativa;}	TA105598_4577	At5g59310	lipid transfer protein 4 (LTP4), identical to lipid transfer protein 4 from Arabidopsis thaliana (gi:8571923); contains Pfam protease inhibitor/seed storage/LTP family domain PF00234	lipid metabolism.lipid transfer proteins etc
MZ00052547	TC290198	1.22	1.58	2.183	0.0191429	putative acyltransferase {Oryza sativa (japonica cultivar-group);}	TA112133_4577 Glycerol-3-phosphate acyltransferase [Oryza sativa (Rice)]	At1g32200	ACT1;ACYLTRANSFERASE 1;GLYCEROL-3-PHOSPHATE ACYLTRANSFERASE;glycerol-3-phosphate acyltransferase, chloroplast (ATS1), identical to SP:Q43307:PLSB_ARATH Glycerol-3-phosphate acyltransferase, chloroplast precursor (EC 2.3.1.15) (GPAT) (ATS1) {Ara	lipid metabolism.Phospholipid synthesis
MZ00035078	TC302550	1.12	15.77	4.005	0.00734979	putative phosphoethanolamine N-methyltransferase {Zea mays;}	TA101419_4577 Putative phosphoethanolamine N-methyltransferase [Zea mays (Maize)]	At1g73600	phosphoethanolamine N-methyltransferase 3, putative (NMT3), strong similarity to SP:Q9FR44 Phosphoethanolamine N-methyltransferase 1 (EC 2.1.1.103) (PEAMT 1) (AtNMT1) {Arabidopsis thaliana}; identical to SP:Q9C6B9 Putative phosphoethanolamine N	lipid metabolism.Phospholipid synthesis
MZ00031115	TC294067	2.72	2.464	1.071	0.0205398	putative CTP:phosphorylcholine cytidylyltransferase {Oryza sativa (japonica cultivar-group);}	TA136757_4577 Putative CTP:phosphorylcholine cytidylyltransferase [Oryza sativa (japonica cultivar-group)]	At2g32260	cholinephosphate cytidylyltransferase, putative / phosphorylcholine transferase, putative / CTP:phosphocholine cytidylyltransferase, putative, strong similarity to CTP:phosphocholine cytidylyltransferase (Brassica napus) GI:1418125; contains Pf	lipid metabolism.Phospholipid synthesis
MZ00003898	BG321253	0.852	1.457	3.058	0.00348219	unnamed protein product; Similar to Arabidopsis thaliana chromosome II BAC F16M14 genomic sequence; unknown protein. (AC003028) {Oryza sativa (japonica cultivar-group);}	TA149699_4577 Hypothetical protein P0503G09.7 [Oryza sativa (japonica cultivar-group)]	At2g38110	ATGPAT6;Encodes a protein with glycerol-3-phosphate acyltransferase activity.	lipid metabolism.Phospholipid synthesis
MZ00026054	TC272236	2.265	2.27	3.839	0.00494213	putative phosphatidate cytidylyltransferase domain-containing protein {Oryza sativa (japonica cultivar-group);}	TA94631_4577 Putative phosphatidate cytidylyltransferase domain-containing protein [Oryza sativa (japonica cultivar-group)]	At2g45150	phosphatidate cytidylyltransferase family protein, contains Pfam profile: PF01148 phosphatidate cytidylyltransferase or phosphatidate cytidylyltransferase family protein, contains Pfam profile: PF01148 phosphatidate cytidylyltransferase or ph	lipid metabolism.Phospholipid synthesis
MZ00032511	TC305426	0.762	1.618	2.562	0.00391006	putative phosphoethanolamine N-methyltransferase {Zea mays;}	TA101411_4577 Putative phosphoethanolamine N-methyltransferase [Zea mays (Maize)]	At3g18000	N-METHYLTRANSFERASE 1;N-MYRISTOYLTRANSFERASE-LIKE 1;S-ADENOSYLMETHIONINE:PHOSPHO-ETHANOLAMINE;phosphoethanolamine N-methyltransferase 1 / PEAMT 1 (NMT1), identical to Phosphoethanolamine N-methyltransferase 1 (EC 2.1.1.103) (PEAMT 1) (AtNMT1) (	lipid metabolism.Phospholipid synthesis
MZ00042655	TC256886	1.592	1.879	3.039	0.00136901	putative phosphatidate cytidylyltransferase {Arabidopsis thaliana;}	TA94841_4577 Putative phosphatidate cytidylyltransferase [Arabidopsis thaliana (Mouse-ear cress)]	At3g60620	phosphatidate cytidylyltransferase family protein, contains Pfam profile: PF01148 phosphatidate cytidylyltransferase	lipid metabolism.Phospholipid synthesis
MZ00055543	TC312211	2.253	3.183	4.804	0.00826733	phosphatidylinositol synthase {Zea mays;}	CF624135 Phosphatidylinositol synthase [Zea mays (Maize)]	At4g38570	CDP-diacylglycerol--inositol 3-phosphatidyltransferase, putative / phosphatidylinositol synthase, putative, similar to phosphatidylinositol synthase (PIS1) - Arabidopsis thaliana, PID:e1313354 (gi:3367632)	lipid metabolism.Phospholipid synthesis
MZ00027124	TC285752	2.148	1.483	1.611	0.0377145	contains ESTs D15165(C0191),C97954(C0191) similar to Arabidopsis thaliana chromosome5,At5g58560 unknown protein {Oryza sativa (japonica cultivar-group);}	TA123317_4577 Probable phytol kinase 2, chloroplast precursor [Oryza sativa (Rice)]	At5g58560	phosphatidate cytidylyltransferase family protein, contains Pfam profile: PF01148 phosphatidate cytidylyltransferase	lipid metabolism.Phospholipid synthesis
MZ00024290	TC281178	0.878	4.197	0.0222	0.00294482	Oleosin Zm-I (Oleosin 16 kDa) (Lipid body-associated major protein)(Lipid body-associated protein L3). {Zea mays;}	TA117106_4577 Oleosin Zm-I [Zea mays (Maize)]	At3g01570	glycine-rich protein / oleosin, similar to oleosin GB:AAB58402 (Sesamum indicum)	lipid metabolism.TAG synthesis
MZ00011486	CF049636	3.047	4.451	4.79	0.039898	putative endoribonuclease E {Oryza sativa (japonica cultivar-group);}	CF049636 Putative endoribonuclease E [Oryza sativa (japonica cultivar-group)]	At2g04270	glycoside hydrolase starch-binding domain-containing protein, contains Pfam profile: PF00686 starch binding domain or glycoside hydrolase starch-binding domain-containing protein, contains Pfam profile: PF00686 starch binding domain or glycos	major CHO metabolism.degradation.starch.D enzyme
MZ00056801	AZM5_115613	0.961	1.786	2.575	0.000855615	putative kinase {Oryza sativa (japonica cultivar-group);}	CD949060	At1g69200	pfkB-type carbohydrate kinase family protein, contains Pfam profile: PF00294 pfkB family carbohydrate kinase	major CHO metabolism.degradation.sucrose.fructokinase
MZ00024815	TC325649	2.014	1.533	1.272	0.024006	Fructokinase-1 (EC 2.7.1.4) (ZmFRK1). {Zea mays;}	TA100978_4577 Fructokinase-1 [Zea mays (Maize)]	At5g51830	pfkB-type carbohydrate kinase family protein, contains Pfam profile: PF00294 pfkB family carbohydrate kinase	major CHO metabolism.degradation.sucrose.fructokinase
MZ00026417	TC316679	3.032	3.118	5.721	0.00316386	neutral/alkaline invertase 2 {Oryza sativa (indica cultivar-group);}	BM417520 Putative neutral invertase [Oryza sativa (japonica cultivar-group)]	At3g05820	beta-fructofuranosidase, putative / invertase, putative / saccharase, putative / beta-fructosidase, putative, similar to neutral invertase (Daucus carota) GI:4200165; contains Pfam profile PF04853: Plant neutral invertase	major CHO metabolism.degradation.sucrose.invertases.neutral
MZ00026418	TC323794	0.768	1.555	2.704	0.00164521	neutral/alkaline invertase 2 {Oryza sativa (indica cultivar-group);}	TA119328_4577 Putative neutral invertase [Oryza sativa (japonica cultivar-group)]	At3g05820		major CHO metabolism.degradation.sucrose.invertases.neutral
MZ00024502	TC296857	1.767	4.131	4.345	0.0010469	putative sucrose-phosphate synthase {Oryza sativa (japonica cultivar-group);}	M97550 Sucrose-phosphate synthase [Zea mays (Maize)]	At3g43190		major CHO metabolism.degradation.sucrose.Susy
MZ00024503	TC296857	1.257	2.395	4.654	0.0116843	putative sucrose-phosphate synthase {Oryza sativa (japonica cultivar-group);}	M97550 Sucrose-phosphate synthase [Zea mays (Maize)]	At3g43190	sucrose synthase, putative / sucrose-UDP glucosyltransferase, putative, strong similarity to SP:P49040 Sucrose synthase (EC 2.4.1.13) (Sucrose-UDP glucosyltransferase) {Arabidopsis thaliana} (SUS1)	major CHO metabolism.degradation.sucrose.Susy
MZ00003743	TC321329	1.32	4.328	1.808	0.000204901	sucrose synthase:ISOTYPE=2. {Zea mays;}	TA94197_4577 Sucrose synthase [Bambusa oldhamii (Giant timber bamboo)]	At5g20830	sucrose synthase / sucrose-UDP glucosyltransferase (SUS1), identical to SP:P49040 Sucrose synthase (EC 2.4.1.13) (Sucrose-UDP glucosyltransferase) {Arabidopsis thaliana} or similar to sucrose synthase, putative / sucrose-UDP glucosyltransferas	major CHO metabolism.degradation.sucrose.Susy
MZ00033305	TC290736	1.924	2.748	3.281	0.00224488	ADP-glucose pyrophosphorylase small subunit {Zea mays;}	TA94096_4577 ADP-glucose pyrophosphorylase small subunit [Zea mays (Maize)]	At5g48300	glucose-1-phosphate adenylyltransferase small subunit 1 (APS1) / ADP-glucose pyrophosphorylase (ADG1), identical to SP:P55228	major CHO metabolism.synthesis.starch.AGPase
MZ00011530	TC323276	3.496	1.397	1.39	0.0185439	starch branching enzyme I {Zea mays;}	TA117618_4577 Starch branching enzyme I [Zea mays (Maize)]	NI		major CHO metabolism.synthesis.starch.starch branching
MZ00028994	TC284691	3.318	5.642	8.72	0.0101094	starch synthase DULL1 {Zea mays;}	TA46469_4530 Putative starch synthase III [Oryza sativa (Rice)]	At1g11720	ATSS3;STARCH SYNTHASE III;Encodes a starch synthase that in addition to its role in starch biosynthesis also has a negative regulatory function in the biosynthesis of transient starch.	major CHO metabolism.synthesis.starch.starch synthase
MZ00044753	TC301258	2.117	2.945	4.027	0.0116843	putative starch synthase IV {Oryza sativa (japonica cultivar-group);}	TA48694_4530 Starch synthase-like protein [Oryza sativa (japonica cultivar-group)]	At4g18240	starch synthase-related protein, contains similarity to starch synthase GI:4582783 from (Vigna unguiculata)	major CHO metabolism.synthesis.starch.starch synthase
MZ00050389	AZM5_3444	1.131	1.524	2.839	0.0359384	NA	DR966324 Soluble starch synthase 2-2, chloroplast precursor [Oryza sativa (Rice)]	NI		major CHO metabolism.synthesis.starch.starch synthase
MZ00035772	TC280034	1.981	2.511	2.954	0.00733084	sucrose-phosphatase {Zea mays;}	TA99912_4577 Sucrose-phosphatase [Zea mays (Maize)]	At2g35840	sucrose-phosphatase 1 (SPP1), identical to sucrose-phosphatase (SPP1) (Arabidopsis thaliana) GI:11127757 or sucrose-phosphatase 1 (SPP1), identical to sucrose-phosphatase (SPP1) (Arabidopsis thaliana) GI:11127757	major CHO metabolism.synthesis.sucrose.SPP
MZ00036332	TC301305	1.608	4.809	5.405	0.0136901	Sucrose-Phosphate Synthase {Saccharum officinarum;}	CO454992 Sucrose-Phosphate Synthase [Saccharum officinarum (Sugarcane)]	At4g10120	sucrose-phosphate synthase, putative, similar to sucrose-phosphate synthase, Zea mays, PIR2:JQ1329; contains non-consensus (GC) donor splice site at intron 4 or similar to sucrose-phosphate synthase, putative [Arabidopsis thaliana] (TAIR:At1g0	major CHO metabolism.synthesis.sucrose.SPS
MZ00000068	TC306717	2.303	2.5	3.646	0.0116699	hypothetical protein {Oryza sativa (japonica cultivar-group);}	DT554789 Hypothetical protein OSJNBb0036F07.11 [Oryza sativa (japonica cultivar-group)]	At3g22850	expressed protein, similar to auxin down-regulated protein ARG10 (Vigna radiata) GI:2970051, wali7 (aluminum-induced protein) (Triticum aestivum) GI:451193	metal handling
MZ00016774	TC195965	0.405	1.334	2.084	0.00113683	putative phytochelatin synthetase {Hordeum vulgare subsp. vulgare;}	TA117604_4577 Roothairless 3 [Zea mays (Maize)]	At4g27110	phytochelatin synthetase-related, contains Pfam PF04833: Phytochelatin synthetase-like conserved region	metal handling
MZ00036872	TC289486	1.352	4.566	1.325	0.00586217	putative phytocyanin {Oryza sativa (japonica cultivar-group);}	TA133431_4577 Putative phytocyanin [Oryza sativa (japonica cultivar-group)]	At5g26330	plastocyanin-like domain-containing protein / mavicyanin, putative, similar to mavicyanin SP:P80728 from (Cucurbita pepo)	metal handling
MZ00026567	TC326099	2.51	5.724	10.52	0.0244542	{Oryza sativa (japonica cultivar-group);}	TA119449_4577 Ferric reductase [Oryza sativa (japonica cultivar-group)]	At5g49740	ferric reductase-like transmembrane component family protein, similar to ferric-chelate reductase (FRO1) (Pisum sativum) GI:15341529; contains Pfam profile PF01794: Ferric reductase like transmembrane componenentferric reduc	metal handling.acquisition
MZ00033694	TC327600	2.668	5.711	3.547	0.00413944	ferric reductase {Oryza sativa (japonica cultivar-group);}	TA119449_4577 Ferric reductase [Oryza sativa (japonica cultivar-group)]	NI		metal handling.acquisition
MZ00028727	TC212041	0.753	1.574	3.243	0.00331024	nicotianamine synthase 3 {Zea mays;}	TA101369_4577 ZmNAS2 protein [Zea mays (Maize)]	At1g09240	nicotianamine synthase, putative, similar to nicotianamine synthase (Lycopersicon esculentum)(GI:4753801), nicotianamine synthase 2 (Hordeum vulgare)(GI:4894912)	metal handling.binding, chelation and storage
MZ00028728	TC281021	1.252	2.08	3.382	0.00261203	nicotianamine synthase 3 {Zea mays;}	TA101372_4577 ZmNAS2 protein [Zea mays (Maize)]	At1g56430	nicotianamine synthase, putative, similar to nicotianamine synthase (Lycopersicon esculentum)(GI:4753801), nicotianamine synthase 2 (Hordeum vulgare)(GI:4894912)	metal handling.binding, chelation and storage
MZ00014091	TC303445	0.777	0.818	2.945	0.0133301	putative copper chaperone {Oryza sativa (japonica cultivar-group);}	AY107613	At3g56240	copper homeostasis factor / copper chaperone (CCH) (ATX1), identical to gi:3168840 Pfam profile PF00403: Heavy-metal-associated domain	metal handling.binding, chelation and storage
MZ00038158	TC321708	1.443	6.189	3.134	0.00250608	{Oryza sativa (japonica cultivar-group);}	TA113346_4577 Putative farnesylated protein [Oryza sativa (japonica cultivar-group)]	At5g63530	copper chaperone (CCH)-related, low similarity to copper homeostasis factor (GI:3168840); nearly identical to farnesylated protein ATFP3 (GI:4097547); contains Pfam profile PF00403: Heavy-metal-associated domain	metal handling.binding, chelation and storage
MZ00015880	TC332979	1.193	1.958	2.754	0.00341013	putative callose synthase 1 catalytic subunit {Oryza sativa (japonica cultivar-group);}	CO448665 Putative callose synthase 1 catalytic subunit [Oryza sativa (japonica cultivar-group)]	At1g05570	ATGSL06;ATGSL6;CALLOSE SYNTHASE 1;GLUCAN SYNTHASE-LIKE 6;similar to glycosyl transferase family 48 protein [Arabidopsis thaliana] (TAIR:At5g13000.1); similar to glycosyl transferase family 48 protein [Arabidopsis thaliana] (TAIR:At2g31960.1); s	minor CHO metabolism.callose
MZ00020912	TC306688	1.115	1.479	2.637	0.0490786	putative 1,3-beta-glucan synthase 2 {Triticum aestivum;}	TA142848_4577 Putative 1,3-beta-glucan synthase 2 [Triticum aestivum (Wheat)]	At2g13675		minor CHO metabolism.callose
MZ00025572	TC286302	1.483	1.453	2.087	0.0186798	Putative callose synthase {Oryza sativa (japonica cultivar-group);}	TA21478_4577999 1,3-beta-glucan synthase component bgs3, putative, expressed [Oryza sativa (japonica cultivar-group)]	At3g07160	GSL10;GLUCAN SYNTHASE-LIKE 10;glycosyl transferase family 48 protein, similar to glucan synthase GB:AAD11794 (Filobasidiella neoformans var. neoformans)	minor CHO metabolism.callose
MZ00016746	TC292997	1.287	1.806	2.625	0.0124755	putative inositol-1-monophosphatase {Oryza sativa (japonica cultivar-group);}	TA130676_4577 Putative inositol-1-monophosphatase [Oryza sativa (japonica cultivar-group)]	At4g39120	inositol monophosphatase family protein, low similarity to Mono-phosphatase (Streptomyces anulatus) GI:1045231; contains Pfam profile PF00459: Inositol monophosphatase family	minor CHO metabolism.myo-inositol.inositol phosphatase
MZ00035583	AW181186	1.223	1.27	3.283	0.0142161	NA	TA97799_4577 Myo-inositol-1-phosphate synthase [Avena sativa (Oat)]	NI		minor CHO metabolism.myo-inositol.InsP Synthases
MZ00041250	TC191822	1.169	1.074	2.931	0.0454817	NA	TA97822_4577 Inositol-3-phosphate synthase [Zea mays (Maize)]	NI		minor CHO metabolism.myo-inositol.InsP Synthases
MZ00029021	TC298812	1.126	1.621	3.154	0.0242407	aldo/keto reductase family-like protein {Oryza sativa (japonica cultivar-group);}	TA124693_4577 Aldo/keto reductase family-like protein [Oryza sativa (japonica cultivar-group)]	At1g06690	aldo/keto reductase family protein, contains Pfam profile PF00248: oxidoreductase, aldo/keto reductase family	minor CHO metabolism.others
MZ00030829	AZM5_27856	3.044	4.39	5.645	0.00988184	aldo/keto reductase family-like protein {Oryza sativa (japonica cultivar-group);}	TA19799_4577999 Aldo/keto reductase family-like protein [Oryza sativa (japonica cultivar-group)]	At1g06690	aldo/keto reductase family protein, contains Pfam profile PF00248: oxidoreductase, aldo/keto reductase family	minor CHO metabolism.others
MZ00030668	TC305849	1.532	1.708	2.531	0.0300189	Putative sugar kinase {Oryza sativa (japonica cultivar-group);}	TA124997_4577 Putative sugar kinase [Oryza sativa (japonica cultivar-group)]	At1g06730	pfkB-type carbohydrate kinase family protein, contains Pfam profile: PF00294 pfkB family carbohydrate kinase	minor CHO metabolism.others
MZ00014335	TC292700	1.166	1.636	2.384	0.0152707	unknown protein {Oryza sativa (japonica cultivar-group);}	TA112809_4577 Hypothetical protein OJ1155_H10.28-1 [Oryza sativa (japonica cultivar-group)]	At2g27680	aldo/keto reductase family protein, contains Pfam profile PF00248: oxidoreductase, aldo/keto reductase family	minor CHO metabolism.others
MZ00033254	TC290597	1.568	1.477	2.314	0.0402432	pfkB type carbohydrate kinase protein family-like {Oryza sativa (japonica cultivar-group);}	TA124298_4577 PfkB type carbohydrate kinase protein family-like [Oryza sativa (japonica cultivar-group)]	At4g28706	pfkB-type carbohydrate kinase family protein, contains Pfam profile: PF00294 pfkB family carbohydrate kinase or pfkB-type carbohydrate kinase family protein, contains Pfam profile: PF00294 pfkB family carbohydrate kinase or pfkB-type carbohyd	minor CHO metabolism.others
MZ00044213	TC311815	1.162	1.401	2.345	0.0129623	putative aldo/keto reductase {Oryza sativa (japonica cultivar-group);}	TA126911_4577 Putative aldo/keto reductase [Oryza sativa (Rice)]	At5g53580	aldo/keto reductase family protein, contains Pfam profile PF00248: oxidoreductase, aldo/keto reductase family	minor CHO metabolism.others
MZ00022387	TC313801	1.164	2.738	2.078	0.00109827	catalytic/ hydrolase/ phosphoglycolate phosphatase {Arabidopsis thaliana;}	TA126684_4577 Haloacid dehalogenase-like hydrolase family protein, putative, expressed [Oryza sativa (japonica cultivar-group)]	At5g53850	haloacid dehalogenase-like hydrolase family protein, low similarity to enolase-phosphatase E-1 enzyme (Klebsiella oxytoca) GI:401712; contains InterPro accession IPR005834: Haloacid dehalogenase-like hydrolase or haloacid dehalogenase-like hyd	minor CHO metabolism.others
MZ00030345	TC322717	1.41	3.36	2.398	0.0162348	catalytic/ hydrolase/ phosphoglycolate phosphatase {Arabidopsis thaliana;}	TA126685_4577 Haloacid dehalogenase-like hydrolase family protein, putative, expressed [Oryza sativa (japonica cultivar-group)]	At5g53850	haloacid dehalogenase-like hydrolase family protein, low similarity to enolase-phosphatase E-1 enzyme (Klebsiella oxytoca) GI:401712; contains InterPro accession IPR005834: Haloacid dehalogenase-like hydrolase or haloacid dehalogenase-like hyd	minor CHO metabolism.others
MZ00018377	TC253451	2.196	3.764	5.861	0.00283709	NA	TA124382_4577 Putative NADPH-dependent reductase [Oryza sativa (japonica cultivar-group)]	NA		minor CHO metabolism.others
MZ00024779	TC297424	1.485	1.228	2.458	0.0395796	putative trehalose-6-phosphate synthase {Oryza sativa (japonica cultivar-group);}	TA142522_4577 Putative trehalose-6-phosphate synthase [Oryza sativa (japonica cultivar-group)]	At2g18700	ATTPSB;TPS11;glycosyl transferase family 20 protein / trehalose-phosphatase family protein, similar to trehalose-6-phosphate synthase SL-TPS/P (Selaginella lepidophylla) GI:4100325; contains Pfam profiles PF00982: Glycosyltransferase family 20,	minor CHO metabolism.trehalose.potential TPS/TPP
MZ00046962	TC285019	1.312	2.123	1.571	0.0458277	putative trehalose-phosphatase {Oryza sativa (japonica cultivar-group);}	TA134254_4577 Putative trehalose-phosphatase B [Oryza sativa (japonica cultivar-group)]	At1g35910	trehalose-6-phosphate phosphatase, putative, similar to trehalose-6-phosphate phosphatase (AtTPPB) (Arabidopsis thaliana) GI:2944180; contains Pfam profile PF02358: Trehalose-phosphatase	minor CHO metabolism.trehalose.TPP
MZ00026600	TC209414	1.057	1.992	2.822	0.00859325	putative trehalose-6-phosphate synthase {Arabidopsis thaliana;}	TA128789_4577 Putative trehalose-6-phosphate synthase [Oryza sativa (japonica cultivar-group)]	At1g78580	TPS1;TREHALOSE-6-PHOSPHATE SYNTHASE;alpha, alpha-trehalose-phosphate synthase, UDP-forming, putative / trehalose-6-phosphate synthase, putative / UDP-glucose-glucosephosphate glucosyltransferase, putative, similar to trehalose-6-phosphate synth	minor CHO metabolism.trehalose.TPS
MZ00056113	TC319489	1.017	2.55	2.105	0.00721324	putative trehalose-6-phosphate synthase (fragment) {Oryza sativa (japonica cultivar-group);}	TA128789_4577 Putative trehalose-6-phosphate synthase [Oryza sativa (japonica cultivar-group)]	At1g78580	TPS1;TREHALOSE-6-PHOSPHATE SYNTHASE;alpha, alpha-trehalose-phosphate synthase, UDP-forming, putative / trehalose-6-phosphate synthase, putative / UDP-glucose-glucosephosphate glucosyltransferase, putative, similar to trehalose-6-phosphate synth	minor CHO metabolism.trehalose.TPS
MZ00004485	TC298100	1.402	2.814	2.871	0.00252235	putative ferredoxin {Oryza sativa (japonica cultivar-group);}	TA97242_4577 Putative ferredoxin [Zea mays (Maize)]	At4g14890	ferredoxin family protein, similar to SP:P00252 Ferredoxin I from Nostoc muscorum, SP:P00248 Ferredoxin from Mastigocladus laminosus, SP:P00244 Ferredoxin I from Aphanizomenon flos-aquae; contains Pfam profile PF00111 2Fe-2S iron-sulfur cluster	misc. other Ferredoxins and Rieske domain
MZ00019802	TC304727	2.609	8.56	13.69	0.000794955	{Oryza sativa (japonica cultivar-group);}	TA123406_4577 OSJNBa0073L04.7 protein [Oryza sativa (japonica cultivar-group)]	At4g14890		misc. other Ferredoxins and Rieske domain
MZ00028394	TC311993	1.286	1.596	2.721	0.0181956	putative iron-sulfur cluster-binding protein {Oryza sativa (japonica cultivar-group);}	TA135570_4577 Putative iron-sulfur cluster-binding protein [Oryza sativa (japonica cultivar-group)]	At4g25650	Rieske (2Fe-2S) domain-containing protein, similar to cell death suppressor protein lls1 from Zea mays (gi:1935909), Rieske iron-sulfur protein Tic55 from Pisum sativum (gi:2764524); contains Pfam PF00355 Rieske (2Fe-2S) domain or Rieske (2Fe-	misc. other Ferredoxins and Rieske domain
MZ00029729	TC294929	2.631	0.764	1.86	0.000845788	phosphatidic acid phosphatase beta-like {Oryza sativa (japonica cultivar-group);}	TA130907_4577 Phosphatidic acid phosphatase beta-like [Oryza sativa (japonica cultivar-group)]	At1g15080	ATLPP2;LIPID PHOSPHATE PHOSPHATASE 2;PHOSPHATIDIC ACID PHOSPHATASE 2;phosphatidic acid phosphatase family protein / PAP2 family protein, similar to phosphatidic acid phosphatase 2a2 (Cavia porcellus) GI:3641336; contains Pfam profile PF01569 PA	misc.acid and other phosphatases
MZ00027380	TC273333	2.025	1.367	1.189	0.0232719	secretory acid phosphatase precursor {Oryza sativa (japonica cultivar-group);}	TA114652_4577 Expressed protein [Oryza sativa (japonica cultivar-group)]	At2g16430	PAP10;purple acid phosphatase (PAP10), identical to purple acid phosphatase (PAP10) GI:20257482 from (Arabidopsis thaliana) or purple acid phosphatase (PAP10), identical to purple acid phosphatase (PAP10) GI:20257482 from (Arabidopsis thaliana	misc.acid and other phosphatases
MZ00000571	TC321883	3.42	8.297	11.53	0.00408822	phosphatidic acid phosphatase-like {Oryza sativa (japonica cultivar-group);}	TA131669_4577 Phosphatidic acid phosphatase-like [Oryza sativa (japonica cultivar-group)]	At3g15820	phosphatidic acid phosphatase-related / PAP2-related, contains Pfam profile PF01569: PAP2 superfamilyphosphatidic acid phosphatase-related / PAP2-related, contains Pfam profile PF01569: PAP2 superfamily	misc.acid and other phosphatases
MZ00004223	BG841828	4.298	6.335	7.808	0.0148659	phosphatidic acid phosphatase-like {Oryza sativa (japonica cultivar-group);}	BG841828 Phosphatidic acid phosphatase-like [Oryza sativa (japonica cultivar-group)]	At3g50920	phosphatidic acid phosphatase-related / PAP2-related, contains Pfam profile PF01569: PAP2 superfamily or similar to phosphatidic acid phosphatase-related / PAP2-related [Arabidopsis thaliana] (TAIR:At5g66450.1); similar to phosphatidic acid ph	misc.acid and other phosphatases
MZ00021338	BM079200	1.286	2.062	2.865	0.00033933	phosphatidic acid phosphatase-like {Oryza sativa (japonica cultivar-group);}	TA134696_4577 Phosphatidic acid phosphatase-like [Oryza sativa (japonica cultivar-group)]	At3g50920	phosphatidic acid phosphatase-related / PAP2-related, contains Pfam profile PF01569: PAP2 superfamily or similar to phosphatidic acid phosphatase-related / PAP2-related [Arabidopsis thaliana] (TAIR:At5g66450.1); similar to phosphatidic acid ph	misc.acid and other phosphatases
MZ00025514	TC318141	2.253	1.02	0.818	0.00996225	PTS protein-like {Oryza sativa (japonica cultivar-group);}	TA24054_4577999 PTS protein-like [Oryza sativa (japonica cultivar-group)]	At5g63140	calcineurin-like phosphoesterase family protein, contains Pfam profile: PF00149 calcineurin-like phosphoesterase	misc.acid and other phosphatases
MZ00049557	AZM5_6655	2.011	0.745	1.82	0.0350228	putative alcohol dehydrogenase {Oryza sativa (japonica cultivar-group);}	TA138404_4577 Oxidoreductase, zinc-binding dehydrogenase family protein, expressed [Oryza sativa (japonica cultivar-group)]	At5g42250	alcohol dehydrogenase, putative, similar to alcohol dehydrogenase ADH GI:7705214 from (Lycopersicon esculentum); contains Pfam zinc-binding dehydrogenase domain PF00107	misc.alcohol dehydrogenases
MZ00015403	TC280971	2.541	0.685	0.357	0.000301546	alcohol dehydrogenase ADH {Lycopersicon esculentum;}	TA111583_4577 Oxidoreductase, zinc-binding dehydrogenase family protein, expressed [Oryza sativa (japonica cultivar-group)]	NA		'misc.alcohol dehydrogenases
MZ00017856	TC297343	1.29	2.671	1.351	0.0093625	expressed protein {Oryza sativa (japonica cultivar-group);}	TA122945_4577	At1g18650	glycosyl hydrolase family protein 17, similar to beta-1,3-glucanase GI:15150341 from (Camellia sinensis); C-terminal homology only	misc.beta 1,3 glucan hydrolases
MZ00026915	TC293533	1.249	2.373	0.583	0.00673839	putative beta-1,3-glucanase {Oryza sativa (japonica cultivar-group);}	TA126545_4577 Putative beta-1,3-glucanase [Oryza sativa (japonica cultivar-group)]	At2g43670	glycosyl hydrolase family protein 17, similar to glucan endo-1,3-beta-glucosidase precursor SP:P52409 from (Triticum aestivum); C terminal homology only	misc.beta 1,3 glucan hydrolases
MZ00040645	NP211376|S82315.1|AAB47177.2	3.037	1.873	1.157	0.0310831	1,3-beta-glucanase (EC 3.2.1.-) PRm 6b - maize {Zea mays;} ^|^GB|AAB47177.2|7687419|S82315 PRm 6b {Zea mays;}	TA135103_4577 Pathogenesis-related protein 6 [Zea mays subsp. parviglumis (Balsas teosinte)]	At3g57260	glycosyl hydrolase family 17 protein, similar to glucan endo-1,3-beta-glucosidase, acidic isoform precursor SP:P33157 from (Arabidopsis thaliana)	misc.beta 1,3 glucan hydrolases
MZ00020124	TC311523	1.036	3.064	2.902	0.0066018	unknown protein {Oryza sativa (japonica cultivar-group);}	TA142356_4577 Hypothetical protein P0617C02.122-1 [Oryza sativa (japonica cultivar-group)]	At4g11800	calcineurin-like phosphoesterase family protein, contains Pfam profile: PF00149 calcineurin-like phosphoesterase	misc.calcineurin-like phosphoesterase family protein
MZ00028617	TC300508	9.763	20.86	86.3	0.00026728	putative cytochrome P450 {Oryza sativa (japonica cultivar-group);}	TA127539_4577 Putative cytochrome P450 [Oryza sativa (japonica cultivar-group)]	At1g01190	cytochrome P450, putative, similar to cytochrome P450 SP:O48927 from (Glycine max)	misc.cytochrome P450
MZ00028282	TC284971	0.706	5.229	0.379	0.0180728	putative cytochrome P450 {Oryza sativa (japonica cultivar-group);}	TA116191_4577 Putative cytochrome P450 [Oryza sativa (japonica cultivar-group)]	At1g11600	cytochrome P450, putative, similar to cytochrome P450 77A2 (CYPLXXVIIA2) (P-450EG5) (Solanum melongena) and cytochrome P450 77A3 (SP:O48928) (Glycine max); is a member of the PF:00067 Cytochrome P450 family. ESTs gb:Z30775 and gb:Z30776 come fr	misc.cytochrome P450
MZ00041619	TC260620	2.341	0.911	0.905	0.00669941	putative cytochrome P450-like protein {Sorghum bicolor;}	TA121174_4577 Putative cytochrome P450-like protein [Sorghum bicolor (Sorghum) (Sorghum vulgare)]	At1g12740	cytochrome P450 family protein, similar to Cytochrome P450 90A1 (SP:Q42569) (Arabidopsis thaliana)	misc.cytochrome P450
MZ00014307	TC319848	1.479	1.626	7.556	0.00451373	Cytochrome P450 71C2 (EC 1.14.-.-) (Benzoxazineless 3). {Zea mays;}	TA106049_4577 Cytochrome P450 71C2 [Zea mays (Maize)]	At1g13080	CYTOCHROME P450 71B2;CYTOCHROME P450 MONOOXYGENASE 71B2;cytochrome P450 family protein, identical to gb:D78605 cytochrome P450 monooxygenase from Arabidopsis thaliana and is a member of the PF:00067 Cytochrome P450 family. ESTs gb:Z18072, gb:Z3	misc.cytochrome P450
MZ00022717	TC280005	3.158	3.483	0.43	0.00408078	cytochrome P450 monooxygenase CYP92A1 {Zea mays subsp. mays;}	TA126779_4577 Cytochrome P450 monooxygenase CYP92A1 [Zea mays (Maize)]	At1g13080	CYTOCHROME P450 71B2;CYTOCHROME P450 MONOOXYGENASE 71B2;cytochrome P450 family protein, identical to gb:D78605 cytochrome P450 monooxygenase from Arabidopsis thaliana and is a member of the PF:00067 Cytochrome P450 family. ESTs gb:Z18072, gb:Z3	misc.cytochrome P450
MZ00022954	TC309675	1.124	2.278	0.55	0.0396075	putative cytochrome P450 protein {Oryza sativa (japonica cultivar-group);}	TA123562_4577 Putative cytochrome P450 protein [Oryza sativa (Rice)]	At1g24540	cytochrome P450, putative, similar to GB:AAB87111, similar to ESTs dbj:D41610, gb:T20562 and emb:Z26058	misc.cytochrome P450
MZ00002991	TC322513	0.826	2.342	1.394	0.0207207	putative cytochrome P450 {Oryza sativa (japonica cultivar-group);}	TA122929_4577 Putative cytochrome P450 [Oryza sativa (japonica cultivar-group)]	At1g57750	cytochrome P450, putative, similar to cytochrome P450 GI:4688670 from (Catharanthus roseus)	misc.cytochrome P450
MZ00018711	TC321998	1.019	2.847	0.571	0.00230133	putative cytochrome P450 {Oryza sativa (japonica cultivar-group);}	TA4921_4577999 Cytochrome P450 family protein, expressed [Oryza sativa (japonica cultivar-group)]	At1g57750	cytochrome P450, putative, similar to cytochrome P450 GI:4688670 from (Catharanthus roseus)	misc.cytochrome P450
MZ00012745	CF631972	1.111	1.447	2.305	0.0184745	putative cytochrome P450 {Lolium rigidum;}	CF631972 Putative cytochrome P450 [Lolium rigidum (Annual ryegrass)]	At1g64900	CYP89;CYP89A2;CYTOCHROME P450 89A2;cytochrome P450, putative, similar to cytochrome p450 GI:438240 from (Solanum melongena)	misc.cytochrome P450
MZ00004577	BM074489	1.331	5.873	1.96	0.0189583	putative cytochrome P450 {Oryza sativa (japonica cultivar-group);}	TA156739_4577 Putative cytochrome P450 [Oryza sativa (japonica cultivar-group)]	At1g66540	cytochrome P450, putative, Similar to cytochrome P450 91A1 (SP:Q9FG65)(Arabidopsis thaliana); contains Pfam profile: PF00067: Cytochrome P450	misc.cytochrome P450
MZ00031251	TC255909	0.919	0.95	2.8	0.0323816	putative cytochrome P450 {Oryza sativa (japonica cultivar-group);}	TA141161_4577 Putative cytochrome P450 [Oryza sativa (japonica cultivar-group)]	At1g66540	cytochrome P450, putative, Similar to cytochrome P450 91A1 (SP:Q9FG65)(Arabidopsis thaliana); contains Pfam profile: PF00067: Cytochrome P450	misc.cytochrome P450
MZ00042682	TC293707	3.862	1.468	1.406	0.0265156	putative cytochrome P450 {Oryza sativa (japonica cultivar-group);}	TA140984_4577 Putative cytochrome P450 71D7 [Oryza sativa (japonica cultivar-group)]	At2g24180	CYTOCHROME P450 71B6;CYTOCHROME P450 MONOOXYGENASE 71B6;cytochrome P450 family protein	misc.cytochrome P450
MZ00003180	TC285237	1.599	2.269	1.27	0.0462144	cytochrome P450-like protein {Oryza sativa (japonica cultivar-group);}	TA126775_4577 Cytochrome P450-like protein [Oryza sativa (japonica cultivar-group)]	At2g45510	cytochrome P450, putativecytochrome P450 family protein, contains Pfam PF00067: Cytochrome P450; similar to Cytochrome P450 86A2 (SP:O23066) (Arabidopsis thaliana)	misc.cytochrome P450
MZ00009853	TC285237	1.163	2.628	1.002	0.0107152	cytochrome P450-like protein {Oryza sativa (japonica cultivar-group);}	TA126775_4577 Cytochrome P450-like protein [Oryza sativa (japonica cultivar-group)]	At2g45510	cytochrome P450, putativecytochrome P450 family protein, contains Pfam PF00067: Cytochrome P450; similar to Cytochrome P450 86A2 (SP:O23066) (Arabidopsis thaliana)	misc.cytochrome P450
MZ00021482	TC294190	17.75	94.73	31.7	0.00115407	flavonoid 3'-hydroxylase {Sorghum bicolor;}	TA116060_4577 Flavonoid 3'-hydroxylase [Sorghum bicolor (Sorghum) (Sorghum vulgare)]	At2g45570	cytochrome P450 76C2, putative (CYP76C2) (YLS6), identical to SP:O64637 Cytochrome P450 76C2 (EC 1.14.-.-) {Arabidopsis thaliana}, cDNA YLS6 mRNA for cytochrome P450 (CYP76C2), partial cds GI:13122289	misc.cytochrome P450
MZ00002916	AZM5_18766	1.169	0.966	2.218	0.0136295	putative cytochrome P450 {Oryza sativa (japonica cultivar-group);}	TA64819_4530 Putative cytochrome P450 [Oryza sativa (japonica cultivar-group)]	At2g46950	cytochrome P450 family protein, similar to cytochrome P450 72A1 (SP:Q05047) (Catharanthus roseus); contains Pfam profile: PF00067: Cytochrome P450	misc.cytochrome P450
MZ00029615	TC324911	5.042	2.195	1.189	0.00172842	Cytochrome P450 {Oryza sativa (japonica cultivar-group);}	TA139692_4577 Putative cytochrome P450 [Oryza sativa (japonica cultivar-group)]	At3g26210	cytochrome P450 71B23, putative (CYP71B23), Identical to Cytochrome P450 71B23 (SP:Q9LTM0)(Arabidopsis thaliana);contains Pfam profile: PF00067 cytochrome P450	misc.cytochrome P450
MZ00002849	AZM5_6128	1.986	1.177	2.142	0.034183	CYP94B3; heme binding {Arabidopsis thaliana;}	TA40773_3702 Cytochrome P450-like protein [Arabidopsis thaliana (Mouse-ear cress)]	At3g48520	cytochrome P450 family protein, similar to Cytochrome P450 94A1 (P450-dependent fatty acid omega-hydroxylase) (SP:O81117) {Vicia sativa}; contains Pfam profile: PF00067 cytochrome P450	misc.cytochrome P450
MZ00003629	BE552887	2.257	2.538	4.974	0.0161241	cytochrome P450 monooxygenase, putative {Oryza sativa (japonica cultivar-group);}	BE552887 Putative cytochrome P450 monooxygenase [Oryza sativa (japonica cultivar-group)]	At3g53130	cytochrome P450 family protein, similar to Cytochrome P450 97B2 (SP:048921) (Glycine max)	misc.cytochrome P450
MZ00028883	TC321595	0.907	1.698	4.453	0.00129384	cytochrome P450 monooxygenase, putative {Oryza sativa (japonica cultivar-group);}	TA143692_4577 Cytochrome P450 family protein, expressed [Oryza sativa (japonica cultivar-group)]	At3g53130	cytochrome P450 family protein, similar to Cytochrome P450 97B2 (SP:048921) (Glycine max)	misc.cytochrome P450
MZ00028884	TC274976	1.334	1.753	3.399	0.00301965	putative cytochrome P450 monooxygenase {Oryza sativa (japonica cultivar-group);} ^|^GB|AAK20054.1|13357257|AC025783 putative cytochrome P450 monooxygenase {Oryza sativa (japonica cultivar-group);}	TA154474_4577 Cytochrome P450 family protein, expressed [Oryza sativa (japonica cultivar-group)]	At3g53130	cytochrome P450 family protein, similar to Cytochrome P450 97B2 (SP:048921) (Glycine max)	misc.cytochrome P450
MZ00028520	DR795302	2.573	0.781	0.572	0.000480652	putative cytochrome P450-like protein {Oryza sativa (japonica cultivar-group);}	DR795302 Putative cytochrome P450-dependent fatty acid hydroxylase [Oryza sativa (japonica cultivar-group)]	At3g56630	cytochrome P450, putative, cytochrome P450 CYP94A1 - Vicia sativa, PIR:T08014	misc.cytochrome P450
MZ00035940	AZM5_84872	2.658	5.789	14.02	0.000467458	putative cytochrome P450 {Oryza sativa (japonica cultivar-group);}	TA51592_4530 Putative cytochrome p450 [Oryza sativa (japonica cultivar-group)]	At3g61880	cytochrome P450, putative, similar to cytochrome p450 SP:O48927 from (Arabidopsis thaliana)	misc.cytochrome P450
MZ00017692	TC315382	1.418	2.126	3.398	0.00269959	putative cytochrome P450 {Lolium rigidum;}	TA120499_4577 OSJNBa0027O01.2 protein [Oryza sativa (japonica cultivar-group)]	At4g31500	cytochrome P450 83B1 (CYP83B1), Identical to Cytochrome P450 (SP:O65782 )(Arabidopsis thaliana)	misc.cytochrome P450
MZ00019833	TC286519	2.95	4.376	6.65	0.00806256	putative cytochrome P450 {Oryza sativa (japonica cultivar-group);}	TA114645_4577 Bentazon and sulfonylurea-resistant protein [Oryza sativa (indica cultivar-group)]	At4g37330	cytochrome P450 family protein	misc.cytochrome P450
MZ00005920	TC286644	1.11	3.221	0.422	0.00233053	cytochrom P450-like protein {Arabidopsis thaliana;}	TA125067_4577 Cytochrome P450-like protein [Arabidopsis thaliana (Mouse-ear cress)]	At5g04660	cytochrome P450, putative, cytochrome P450 77A3p, Glycine max., PIR:T05948	misc.cytochrome P450
MZ00024166	TC279376	5.857	15.32	15.47	0.0195731	cytochrome P450 {Zea mays;}	TA103986_4577 Cytochrome P450 71C1 [Zea mays (Maize)]	At5g24960	cytochrome P450 71A15, putative (CYP71A15), identical to Cytochrome P450 71A15 (SP:P58046). (Arabidopsis thaliana); cytochrome P-450LXXIA1 - Persea americana (avocado), EMBL:M32885cytochrome P450 71A14, putative (CYP71A14),	misc.cytochrome P450
MZ00022795	TC311373	1.956	1.881	3.149	0.0117658	putative Cytochrome P450 {Oryza sativa (japonica cultivar-group);}	TA156267_4577 Putative Cytochrome P450 [Oryza sativa (japonica cultivar-group)]	At5g25130	cytochrome P450 family protein, CYTOCHROME P450 71B1 - Thlaspi arvense, EMBL:L24438	misc.cytochrome P450
MZ00014581	TC319071	4.553	1.356	0.49	0.0153471	putative cytochrome P450 {Oryza sativa (japonica cultivar-group);}	TA109068_4577 Putative cytochrome P450 [Oryza sativa (japonica cultivar-group)]	At5g25180		misc.cytochrome P450
MZ00023242	TC327579	2.211	2.521	3.101	0.00328865	ARC5 (ACCUMULATION AND REPLICATION OF CHLOROPLAST 5); GTP binding {Arabidopsis thaliana;}	TA135312_4577 Dynamin family protein, putative, expressed [Oryza sativa (japonica cultivar-group)]	At3g19720	ACCUMULATION AND REPLICATION OF CHLOROPLAST 5;dynamin family protein, identical to cDNA dynamin-like protein (ARC5) GI: 30349145; contains Pfam profile PF00350: Dynamin family or dynamin family protein, identical to cDNA dynamin-like protein (	misc.dynamin
MZ00032519	TC282745	0.803	2.968	1.088	0.0317899	putative early nodule-specific protein ENOD8 {Oryza sativa (japonica cultivar-group);}	TA10163_4577999 Putative early nodule-specific protein ENOD8 [Oryza sativa (japonica cultivar-group)]	At1g09390	GDSL-motif lipase/hydrolase family protein, Similar to early nodulin ENOD8 (Medicago sativa) GI:304037, lanatoside 15'-O-acetylesterase (Digitalis lanata) GI:3688284, elicitor-induced glycoprotein iEP4 (Daucus carota) GI:1911765; contains Inter	misc.GDSL-motif lipase
MZ00004539	BM073945	1.683	3.018	4.186	0.028902	hypothetical protein {Oryza sativa (japonica cultivar-group);}	TA130362_4577 lipase-like protein [Oryza sativa (japonica cultivar-group)]	At1g28600	lipase, putative, similar to lipase (Arabidopsis thaliana) GI:1145627; contains InterPro Entry IPR001087 Lipolytic enzyme, G-D-S-L family or similar to GDSL-motif lipase, putative [Arabidopsis thaliana] (TAIR:At1g28610.2); similar to lipase-li	misc.GDSL-motif lipase
MZ00024043	TC318927	0.946	2.713	1.636	0.00171118	putative lipase {Oryza sativa (japonica cultivar-group);}	TA105879_4577 Putative lipase [Oryza sativa (japonica cultivar-group)]	At1g28600	lipase, putative, similar to lipase (Arabidopsis thaliana) GI:1145627; contains InterPro Entry IPR001087 Lipolytic enzyme, G-D-S-L family or similar to GDSL-motif lipase, putative [Arabidopsis thaliana] (TAIR:At1g28610.2); similar to lipase-li	misc.GDSL-motif lipase
MZ00028836	TC212185	2.731	9.95	10.87	0.00150556	lipase-like protein {Oryza sativa (japonica cultivar-group);}	TA120747_4577 Lanatoside 15'-O-acetylesterase-like [Oryza sativa (japonica cultivar-group)]	At1g28600	lipase, putative, similar to lipase (Arabidopsis thaliana) GI:1145627; contains InterPro Entry IPR001087 Lipolytic enzyme, G-D-S-L family or similar to GDSL-motif lipase, putative [Arabidopsis thaliana] (TAIR:At1g28610.2); similar to lipase-li	misc.GDSL-motif lipase
MZ00056498	AZM5_9165	1.654	3.742	0.453	0.0253713	hypothetical protein similar to Arabidopsis thaliana chromosome 5, K15I22.11 {Oryza sativa (japonica cultivar-group);}	TA144611_4577 F1K23.17 [Arabidopsis thaliana (Mouse-ear cress)]	At1g28600	lipase, putative, similar to lipase (Arabidopsis thaliana) GI:1145627; contains InterPro Entry IPR001087 Lipolytic enzyme, G-D-S-L family or similar to GDSL-motif lipase, putative [Arabidopsis thaliana] (TAIR:At1g28610.2); similar to lipase-li	misc.GDSL-motif lipase
MZ00056379	TC294368	1.974	3.779	9.139	0.0118387	lipase-like protein {Oryza sativa (japonica cultivar-group);}	TA130362_4577 lipase-like protein [Oryza sativa (japonica cultivar-group)]	At1g31550	GDSL-motif lipase, putative, similar to lipase (Arabidopsis thaliana) GI:1145627; contains InterPro Entry IPR001087 Lipolytic enzyme, G-D-S-L family or similar to lipase, putative [Arabidopsis thaliana] (TAIR:At1g28600.1); similar to lipase-li	misc.GDSL-motif lipase
MZ00029694	TC297510	1.119	4.934	0.0842	0.0155943	putative anther-specific proline-rich protein {Oryza sativa (japonica cultivar-group);}	TA109863_4577 Putative anther-specific proline-rich protein [Oryza sativa (japonica cultivar-group)]	At3g04290	GDSL-motif lipase/hydrolase family protein, similar to family II lipases EXL3 GI:15054386, EXL1 GI:15054382, EXL2 GI:15054384 from (Arabidopsis thaliana); contains Pfam profile: lipase/acylhydrolase with GDSL-like motif	misc.GDSL-motif lipase
MZ00054429	TC283322	1.619	4.673	1.154	0.0327651	putative early nodulin gene (Enod) related protein {Oryza sativa (japonica cultivar-group);}	TA114485_4577 GDSL-like Lipase/Acylhydrolase family protein, expressed [Oryza sativa (japonica cultivar-group)]	At3g04290	GDSL-motif lipase/hydrolase family protein, similar to family II lipases EXL3 GI:15054386, EXL1 GI:15054382, EXL2 GI:15054384 from (Arabidopsis thaliana); contains Pfam profile: lipase/acylhydrolase with GDSL-like motif	misc.GDSL-motif lipase
MZ00028862	TC280354	1.751	2.969	0.685	0.000877863	putative GDSL-like lipase/hydrolase {Oryza sativa (japonica cultivar-group);}	TA5827_4577999 Putative GDSL-like lipase/hydrolase [Oryza sativa (japonica cultivar-group)]	At5g45670	GDSL-motif lipase/hydrolase family protein, similar to family II lipases EXL3 GI:15054386, EXL1 GI:15054382, EXL2 GI:15054384 from (Arabidopsis thaliana); contains Pfam profile PF00657: GDSL-like Lipase/Acylhydrolase	misc.GDSL-motif lipase
MZ00029434	TC280236	1.523	6.475	1.362	0.0159617	GDSL-motif lipase/hydrolase-like protein {Oryza sativa (japonica cultivar-group);}	TA109746_4577 GDSL-motif lipase/hydrolase-like protein [Oryza sativa (japonica cultivar-group)]	At5g45670	GDSL-motif lipase/hydrolase family protein, similar to family II lipases EXL3 GI:15054386, EXL1 GI:15054382, EXL2 GI:15054384 from (Arabidopsis thaliana); contains Pfam profile PF00657: GDSL-like Lipase/Acylhydrolase	misc.GDSL-motif lipase
MZ00000771	TC324729	2.634	1.487	1.45	0.0047881	hypothetical protein {Oryza sativa (japonica cultivar-group);}	TA138655_4577 Hypothetical protein OJ1123_F01.16 [Oryza sativa (japonica cultivar-group)]	At5g45910	GDSL-motif lipase/hydrolase family protein, similar to lipase (Arabidopsis thaliana) GI:1145627; contains InterPro Entry IPR001087 Lipolytic enzyme, G-D-S-L family	misc.GDSL-motif lipase
MZ00004698	TC286008	0.775	2.798	0.981	0.0203396	putative lipase {Oryza sativa (japonica cultivar-group);}	TA105884_4577 Putative lipase [Oryza sativa (japonica cultivar-group)]	At5g45910	GDSL-motif lipase/hydrolase family protein, similar to lipase (Arabidopsis thaliana) GI:1145627; contains InterPro Entry IPR001087 Lipolytic enzyme, G-D-S-L family	misc.GDSL-motif lipase
MZ00014377	TC279861	2.857	21.05	5.53	0.00940839	putative lipase {Oryza sativa (japonica cultivar-group);}	TA105879_4577 Putative lipase [Oryza sativa (japonica cultivar-group)]	At5g45910	GDSL-motif lipase/hydrolase family protein, similar to lipase (Arabidopsis thaliana) GI:1145627; contains InterPro Entry IPR001087 Lipolytic enzyme, G-D-S-L family	misc.GDSL-motif lipase
MZ00015788	TC194701	0.989	2.58	0.635	0.00155443	unnamed protein product; ESTs AU075812(E60850),AU075811(E60850) correspond to a region of the predicted gene. Similar to Arabidopsis thaliana lipase mRNA (U38916) {Oryza sativa (japonica cultivar-group);}	TA108354_4577 Putative esterase [Oryza sativa (japonica cultivar-group)]	At5g45910	GDSL-motif lipase/hydrolase family protein, similar to lipase (Arabidopsis thaliana) GI:1145627; contains InterPro Entry IPR001087 Lipolytic enzyme, G-D-S-L family	misc.GDSL-motif lipase
MZ00026058	TC208689	1.435	2.501	1.756	0.00107383	contains ESTs C71948(E0666),AU075639(E0666) similar to Arabidopsis thaliana chromosome 5, K15I22.11 unknown protein {Oryza sativa (japonica cultivar-group);} ^|^GB|BAA94238.1|7523510|AP001633 unnamed protein product; ESTs AU075639(E0666),C71948(E0666) correspond to a region of the predicted gene. Similar to Arabidopsis thaliana chromosome II sequence from clones T22O13, F12K2; putative lipase (AC…	TA105532_4577 Lipase-like [Oryza sativa (japonica cultivar-group)]	At5g45910	GDSL-motif lipase/hydrolase family protein, similar to lipase (Arabidopsis thaliana) GI:1145627; contains InterPro Entry IPR001087 Lipolytic enzyme, G-D-S-L family	misc.GDSL-motif lipase
MZ00026059	TC258886	1.722	4.617	2.331	0.00123128	lipase-like {Oryza sativa (japonica cultivar-group);} ^|^GB|BAD19158.1|47497108|AP004018 lipase-like {Oryza sativa (japonica cultivar-group);}	TA105546_4577 Lipase-like [Oryza sativa (japonica cultivar-group)]	At5g45910	GDSL-motif lipase/hydrolase family protein, similar to lipase (Arabidopsis thaliana) GI:1145627; contains InterPro Entry IPR001087 Lipolytic enzyme, G-D-S-L family	misc.GDSL-motif lipase
MZ00026415	TC279974	1.179	2.109	1.179	0.022582	putative lipase {Oryza sativa (japonica cultivar-group);}	TA115087_4577 Putative lipase [Oryza sativa (japonica cultivar-group)]	At5g45910	GDSL-motif lipase/hydrolase family protein, similar to lipase (Arabidopsis thaliana) GI:1145627; contains InterPro Entry IPR001087 Lipolytic enzyme, G-D-S-L family	misc.GDSL-motif lipase
MZ00032723	TC294722	1.384	1.701	2.709	0.00626959	putative beta-glucosidase {Oryza sativa (japonica cultivar-group);}	CO440608 Putative beta-glucosidase [Oryza sativa (japonica cultivar-group)]	At1g02850	glycosyl hydrolase family 1 protein, contains Pfam PF00232 : Glycosyl hydrolase family 1 domain; TIGRFAM TIGR01233: 6-phospho-beta-galactosidase; similar to hydroxyisourate hydrolase (GI:19569603) (Glycine max) or glycosyl hydrolase family 1 p	misc.gluco-, galacto- and mannosidases
MZ00013608	TC333856	1.196	2.991	0.917	0.00259176	beta-glucosidase aggregating factor precursor {Zea mays;}	TA106462_4577 Jasmonate-induced protein, putative [Oryza sativa (japonica cultivar-group)]	At1g19720		misc.gluco-, galacto- and mannosidases
MZ00019634	AZM5_34191	1.771	2.793	3.693	0.0111581	beta-glucosidase (with alternative splicing) {Oryza sativa (japonica cultivar-group);}	TA139141_4577 Beta-glucosidase [Oryza sativa (japonica cultivar-group)]	At1g26560	glycosyl hydrolase family 1 protein, contains Pfam PF00232 : Glycosyl hydrolase family 1 domain; TIGRFAM TIGR01233: 6-phospho-beta-galactosidase; similar to amygdalin hydrolase isoform AH I precursor (GI:16757966) (Prunus serotina)	misc.gluco-, galacto- and mannosidases
MZ00019862	TC312604	1.115	2.359	1.809	0.0274188	beta-galactosidase {Oryza sativa (japonica cultivar-group);}	TA101149_4577 Beta-galactosidase, putative, expressed [Oryza sativa (japonica cultivar-group)]	At1g45130	beta-galactosidase, putative / lactase, putative, similar to beta-galactosidase (Lycopersicon esculentum) GI:7939619, beta-galactosidase BG1 GI:15081596 from (Vitis vinifera); contains Pfam profile PF01301: Glycosyl hydrolases family 35	misc.gluco-, galacto- and mannosidases
MZ00027309	TC288397	1.548	2.728	1.481	0.00878612	putative beta-galactosidase {Oryza sativa (japonica cultivar-group);}	TA121639_4577 Putative beta-galactosidase [Oryza sativa (japonica cultivar-group)]	At3g13750	beta-galactosidase, putative / lactase, putative, similar to beta-galactosidase precursor SP:P48980 from (Lycopersicon esculentum)	misc.gluco-, galacto- and mannosidases
MZ00029072	TC274586	1.278	3.169	3.267	0.0191429	putative beta-galactosidase {Oryza sativa (japonica cultivar-group);}	TA131773_4577 Putative beta-galactosidase [Oryza sativa (japonica cultivar-group)]	At3g13750	beta-galactosidase, putative / lactase, putative, similar to beta-galactosidase precursor SP:P48980 from (Lycopersicon esculentum)	misc.gluco-, galacto- and mannosidases
MZ00008304	CD951819	1.08	1.648	2.173	0.00579494	putative alpha-glucosidase II {Oryza sativa (japonica cultivar-group);}	TA143974_4577 Putative alpha-glucosidase II [Oryza sativa (japonica cultivar-group)]	At3g23640	HGL1;HETEROGLYCAN GLUCOSIDASE 1;glycosyl hydrolase family 31 protein, similar to alpha-glucosidase II from SP:Q9F234 (Bacillus thermoamyloliquefaciens); contains Pfam profile: PF01055 Glycosyl hydrolases family 31	misc.gluco-, galacto- and mannosidases
MZ00003616	BE519345	2.083	3.502	3.088	0.0395401	Glycosyl hydrolases family 38 C-terminal domain, putative {Medicago truncatula;}	BE519345 Glycosyl hydrolase family 38 protein, putative, expressed [Oryza sativa (japonica cultivar-group)]	At3g26720	glycosyl hydrolase family 38 protein, similar to lysosomal alpha-mannosidase GI:3522867 from (Homo sapiens)	misc.gluco-, galacto- and mannosidases
MZ00013443	TC313343	0.45	9.311	2.377	0.0411231	beta-glucosidase {Zea mays;}	CF003946 Beta-D-glucosidase precursor [Zea mays (Maize)]	At3g60130	glycosyl hydrolase family 1 protein / beta-glucosidase, putative (YLS1), contains Pfam PF00232 : Glycosyl hydrolase family 1 domain; TIGRFAM TIGR01233: 6-phospho-beta-galactosidase; similar to amygdalin hydrolase isoform AH I precursor (GI:1675	misc.gluco-, galacto- and mannosidases
MZ00023504	TC295468	1.81	6.284	3.928	0.0143402	beta-D-glucosidase precursor {Zea mays;}	TA101216_4577 Beta-D-glucosidase precursor [Zea mays (Maize)]	At3g60130	glycosyl hydrolase family 1 protein / beta-glucosidase, putative (YLS1), contains Pfam PF00232 : Glycosyl hydrolase family 1 domain; TIGRFAM TIGR01233: 6-phospho-beta-galactosidase; similar to amygdalin hydrolase isoform AH I precursor (GI:1675	misc.gluco-, galacto- and mannosidases
MZ00023721	TC302850	0.636	2.213	0.725	0.038771	beta-glucosidase (with alternative splicing) {Oryza sativa (japonica cultivar-group);}	TA107945_4577 Beta-glucosidase [Oryza sativa (japonica cultivar-group)]	At5g44640		misc.gluco-, galacto- and mannosidases
MZ00044586	TC311369	1.71	4.026	2.77	0.0286565	putative alpha-mannosidase {Oryza sativa (japonica cultivar-group);}	TA35465_4577999 Glycosyl hydrolase family 38 protein, putative, expressed [Oryza sativa (japonica cultivar-group)]	At5g66150	glycosyl hydrolase family 38 protein, similar to lysosomal alpha-mannosidase SP:O09159 from (Mus musculus)	misc.gluco-, galacto- and mannosidases
MZ00026160	TC279769	2.164	1.299	2.212	0.00136266	glutathione S-transferase GST 30 {Zea mays;}	TA19315_4577999 Glutathione S-transferase GST 30 [Zea mays (Maize)]	At1g10360	GST29;GLUTATHIONE S-TRANSFERASE 29;glutathione S-transferase, putative, similar to glutathione S-transferase (sp:Q03666:GTX4_TOBAC); similar to EST gb:H36275 gb:AB039930.	misc.glutathione S transferases
MZ00056741	TC298099	3.963	1.665	1.146	0.0108291	glutathione transferase {Zea mays;}	CO448051 Glutathione transferase [Zea mays (Maize)]	At1g17180	glutathione S-transferase, putative, Second of three repeated putative glutathione transferases. 72% identical to glutathione transferase (Arabidopsis thaliana) (gi:4006934). Location of ests 191A10T7 (gb:R90188) and 171N13T7 (gb:R65532)	misc.glutathione S transferases
MZ00019418	AZM5_16215	4.324	3.481	2.108	0.0253713	glutathione S-transferase GST 21 {Zea mays;}	TA127583_4577 Glutathione S-transferase GST 21 [Zea mays (Maize)]	At1g27130	GST12;GLUTATHIONE S-TRANSFERASE 12;glutathione S-transferase, putative, similar to glutathione S-transferase GB: AAF22517 GI:6652870 from (Papaver somniferum)	misc.glutathione S transferases
MZ00028731	TC328267	2.31	0.708	1.048	0.00637264	glutathione S-transferase GST 36 {Zea mays;}	CO440646 Glutathione S-transferase, C-terminal domain containing protein, expressed [Oryza sativa (japonica cultivar-group)]	At1g59700	glutathione S-transferase, putative, similar to glutathione S-transferase GB:AAF29773 GI:6856103 from (Gossypium hirsutum)	misc.glutathione S transferases
MZ00021513	TC280794	1.512	2.509	4.609	0.000487804	glutathione S-transferase GST 27 {Zea mays;}	TA123437_4577 Glutathione S-transferase GST 27 [Zea mays (Maize)]	At1g69930	glutathione S-transferase, putative, similar to glutathione transferase GB:CAA09188 (Alopecurus myosuroides)	misc.glutathione S transferases
MZ00031082	TC286612	0.966	2.398	0.881	0.0369865	glutathione S-transferase GST 14 {Zea mays;}	TA128386_4577 Glutathione S-transferase GST 14 [Zea mays (Maize)]	At2g30870	ATGSTF4;ERD13;EARLY DEHYDRATION-INDUCED 13;GLUTATHIONE S-TRANSFERASE;glutathione S-transferase, putative, supported by cDNA GI:443698 GB:D17673	misc.glutathione S transferases
MZ00037470	TC279722	3.409	2.242	1.281	0.00536503	glutathione S-transferase IV {Zea mays;}	TA13212_4577999 Glutathione S-transferase IV [Zea mays (Maize)]	At3g62760	glutathione S-transferase, putative, Glutathione transferase III(b) - Zea mays, EMBL:AJ010296	misc.glutathione S transferases
MZ00041713	TC193450	2.013	0.521	0.485	0.0030512	glutathione S-transferase GST 8 {Zea mays;}	TA118656_4577 Glutathione S-transferase GST 8 [Zea mays (Maize)]	At3g62760		misc.glutathione S transferases
MZ00024973	TC333083	2.058	3.18	4.521	0.0116311	unknown protein {Oryza sativa (japonica cultivar-group);}	TA117613_4577 Hypothetical protein OSJNBa0033P04.10 [Oryza sativa (japonica cultivar-group)]	At5g41210	glutathione S-transferase (GST10), identical to glutathione transferase AtGST 10 (Arabidopsis thaliana) GI:4049401	misc.glutathione S transferases
MZ00056736	TC312718	2.016	1.121	0.53	0.0292702	glutathione S-transferase GST 37 {Zea mays;}	TA38174_4577999 Glutathione S-transferase GST 37 [Zea mays (Maize)]	NI		misc.glutathione S transferases
MZ00043143	TC305459	1.877	1.529	4.187	0.0157667	putative formamidase {Oryza sativa (japonica cultivar-group);}	TA97176_4577 putative formamidase [Oryza sativa (japonica cultivar-group)]	At4g37560	formamidase, putative / formamide amidohydrolase, putative, similar to SP:Q50228 Formamidase (EC 3.5.1.49) (Formamide amidohydrolase) {Methylophilus methylotrophus}; contains Pfam profile PF03069: Acetamidase/Formamidase family	misc.misc2
MZ00004704	BM079847	1.198	2.115	2.507	0.0178054	Putative receptor-like protein kinase {Oryza sativa (japonica cultivar-group);}	TA156490_4577 Putative receptor-like protein kinase [Oryza sativa (japonica cultivar-group)]	At2g19130	S-locus lectin protein kinase family protein, contains Pfam domains PF00954: S-locus glycoprotein family, PF00069: Protein kinase domain and PF01453: Lectin (probable mannose binding)	misc.myrosinases-lectin-jacalin
MZ00033298	BG874215	2.094	0.826	2.02	0.0147023	{Oryza sativa (japonica cultivar-group);}	BG874215 Receptor-like protein kinase [Oryza sativa (Rice)]	At2g19130	S-locus lectin protein kinase family protein, contains Pfam domains PF00954: S-locus glycoprotein family, PF00069: Protein kinase domain and PF01453: Lectin (probable mannose binding)	misc.myrosinases-lectin-jacalin
MZ00002488	AZM5_14136	3.678	1.403	2.764	0.014606	putative receptor-type protein kinase LRK1 {Oryza sativa (japonica cultivar-group);}	TA38012_4530 OSJNBa0081C01.17 protein [Oryza sativa (japonica cultivar-group)]	At2g37710	RLK;lectin protein kinase, putative, similar to receptor lectin kinase 3 (Arabidopsis thaliana) gi:4100060:gb:AAD00733; contains protein kinase domain, Pfam:PF00069; contains legume lectins alpha and beta domains, Pfam:PF00138 and Pfam:PF00139	misc.myrosinases-lectin-jacalin
MZ00037416	BQ280299	3.55	1.91	1.725	0.0327187	putative receptor kinase {Oryza sativa (japonica cultivar-group);}	TA148220_4577 Protein kinase domain containing protein, expressed [Oryza sativa (japonica cultivar-group)]	At2g37710		misc.myrosinases-lectin-jacalin
MZ00021446	TC201815	5.102	5.582	11.52	0.00987029	OSJNBb0068N06.12 {Oryza sativa (japonica cultivar-group);}	TA121918_4577 Tropinone reductase, putative [Oryza sativa (japonica cultivar-group)]	At2g29300	tropinone reductase, putative / tropine dehydrogenase, putative, similar to tropinone reductase SP:P50165 from (Datura stramonium)	misc.nitrilases, *nitrile lyases, berberine bridge enzymes, reticuline oxidases, troponine reductases
MZ00046983	AZM5_95252	2.287	4.325	3.771	0.0286711	{Oryza sativa (japonica cultivar-group);}	TA39579_4547 OSJNBa0044K18.7 protein [Oryza sativa (japonica cultivar-group)]	At3g01620	glycosyl transferase family 17 protein, low similarity to beta-1,4-mannosyl-glycoprotein beta-1,4-N-acetylglucosaminyltransferase (EC 2.4.1.144) from Mus musculus (SP:Q10470), Rattus norvegicus (SP:Q02527), Homo sapiens (SP:Q09327) ; contains P	misc.nitrilases, *nitrile lyases, berberine bridge enzymes, reticuline oxidases, troponine reductases
MZ00003218	AZM5_13735	1.323	2.129	2.123	0.047009	flavin containing monooxygenase 3 -like {Oryza sativa (japonica cultivar-group);}	TA32531_4558 Flavin containing monooxygenase 3-like [Oryza sativa (japonica cultivar-group)]	At1g19250	flavin-containing monooxygenase family protein / FMO family protein, low similarity to SP:P97501 Dimethylaniline monooxygenase (N-oxide forming) 3 (EC 1.14.13.8) (Hepatic flavin-containing monooxygenase 3) (FMO 3) {Mus musculus}; contains Pfam	misc.oxidases - copper, flavone etc.
MZ00032715	TC290264	1.034	5.326	0.906	0.00833951	putative PS60 {Oryza sativa (japonica cultivar-group);}	TA121504_4577 Putative PS60 [Oryza sativa (japonica cultivar-group)]	At1g21850	SKS8;multi-copper oxidase type I family protein, similar to pollen-specific BP10 protein (SP:Q00624)(Brassica napus); contains Pfam profile: PF00394 Multicopper oxidase	misc.oxidases - copper, flavone etc.
MZ00011692	AZM5_24751	2.001	2.773	2.337	0.00504318	unknown protein {Arabidopsis thaliana;}	TA30530_4558 Amine oxidase, putative, expressed [Oryza sativa (japonica cultivar-group)]	At1g56000	TA30530_4558 Amine oxidase, putative, expressed [Oryza sativa (japonica cultivar-group)]	misc.oxidases - copper, flavone etc.
MZ00051780	AZM5_130803	1.576	2.938	1.884	0.0142369	putative blue copper binding protein {Oryza sativa (japonica cultivar-group);}	TA146971_4577 Putative blue copper binding protein [Oryza sativa (japonica cultivar-group)]	At2g32300	UCLACYANIN 1;uclacyanin I, identical to uclacyanin I GI:3399767 from (Arabidopsis thaliana); contains Pfam profile PF02298: Plastocyanin-like domain; identical to cDNA uclacyanin I GI:3399766	misc.oxidases - copper, flavone etc.
MZ00047969	TC313437	0.972	1.379	2.266	0.0142647	putative monooxygenase 2 {Oryza sativa (japonica cultivar-group);}	TA139686_4577 Putative monooxygenase 2 [Oryza sativa (japonica cultivar-group)]	At2g35660	CTF2A;monooxygenase family protein, nearly identical to CTF2A (GI:4164576)(Plant Physiol. 119, 364 (1999), PGR99-008) or monooxygenase family protein, nearly identical to CTF2A (GI:4164576)(Plant Physiol. 119, 364 (1999), P	misc.oxidases - copper, flavone etc.
MZ00050401	TC293624	4.121	5.067	2.131	0.0181055	quinone-oxidoreductase QR1 {Triphysaria versicolor;}	TA134149_4577 Quinone-oxidoreductase QR1 [Triphysaria versicolor (Yellow owl's clover)]	At4g13010	oxidoreductase, zinc-binding dehydrogenase family protein, low similarity to probable NADP-dependent oxidoreductase (zeta-crystallin homolog) P1 (SP:Q39172)(gi:886428) and P2 (SP:Q39173)(gi:886430); contains Pfam profile PF00107: oxidoreductase	misc.oxidases - copper, flavone etc.
MZ00033284	TC319414	2.239	3.728	1.48	0.0145129	2-alkenal reductase {Hordeum vulgare subsp. vulgare;}	TA127129_4577 2-alkenal reductase [Hordeum vulgare var. distichum (Two-rowed barley)]	At5g37980	NADP-dependent oxidoreductase, putative, similar to probable NADP-dependent oxidoreductase (zeta-crystallin homolog) P1 (SP:Q39172)(gi:886428) and P2 (SP:Q39173)(gi:886430), Arabidopsis thaliana	misc.oxidases - copper, flavone etc.
MZ00033476	TC300225	1.155	3.827	10.21	0.00228414	{Oryza sativa (japonica cultivar-group);}	TA148572_4577 OSJNBa0027H09.13 protein [Oryza sativa (japonica cultivar-group)]	At5g43890	flavin-containing monooxygenase family protein / FMO family protein, similar to flavin-containing monooxygenases YUCCA (gi:16555352), YUCCA2 (gi:16555354), and YUCCA3 (gi:16555356) from Arabidopsis thaliana; contains Pfam profile PF00743	misc.oxidases - copper, flavone etc.
MZ00048144	AZM5_5875	1.192	2.657	1.372	0.025195	putative peroxidase {Arabidopsis thaliana;}	TA49898_4530 Peroxidase 19 precursor [Arabidopsis thaliana (Mouse-ear cress)]	At2g34060	peroxidase, putative, similar to peroxidase ATP20a {Arabidopsis thaliana} GP:9757794:dbj:BAB08292	misc.peroxidases
MZ00036720	BG842318	5.09	2.503	2.186	0.0254742	peroxidase {Zea mays;}	BG842318 Peroxidase [Zea mays (Maize)]	At2g39040	peroxidase, putative, similar to cationic peroxidase isozyme 38K precursor (Nicotiana tabacum) gi:575603:dbj:BAA07663	misc.peroxidases
MZ00044298	TC302889	0.739	6.456	0.442	8.97308e-05	putative peroxidase {Oryza sativa (japonica cultivar-group);}	TA121163_4577 Putative peroxidase [Oryza sativa (japonica cultivar-group)]	At3g01190	peroxidase 27 (PER27) (P27) (PRXR7), identical to SP:Q43735 Peroxidase 27 precursor (EC 1.11.1.7) (Atperox P27) (PRXR7) (ATP12a) {Arabidopsis thaliana}	misc.peroxidases
MZ00028399	TC286561	0.808	2.858	0.275	0.000394084	putative peroxidase {Oryza sativa (japonica cultivar-group);}	TA6051_4577999 Putative peroxidase [Oryza sativa (japonica cultivar-group)]	At4g33420	peroxidase, putative, identical to class III peroxidase ATP32 (Arabidopsis thaliana) gi:17530547:gb:AAL40837; identical to cDNA class III peroxidase ATP32 GI:17530546	misc.peroxidases
MZ00048812	AZM5_27807	0.953	2.286	0.294	0.00119997	putative peroxidase {Oryza sativa (japonica cultivar-group);}	TA24237_4558 Putative peroxidase [Oryza sativa (japonica cultivar-group)]	At4g33420	peroxidase, putative, identical to class III peroxidase ATP32 (Arabidopsis thaliana) gi:17530547:gb:AAL40837; identical to cDNA class III peroxidase ATP32 GI:17530546	misc.peroxidases
MZ00018050	TC301937	0.929	8.88	1.069	0.024683	putative Peroxidase 40 precursor {Oryza sativa (japonica cultivar-group);}	TA114979_4577 Putative peroxidase [Oryza sativa (japonica cultivar-group)]	At4g36430	peroxidase, putative, identical to peroxidase (Arabidopsis thaliana) gi:6822093:emb:CAB71009; identical to cDNA class III peroxidase ATP31, GI:17530561	misc.peroxidases
MZ00056406	AZM5_9632	3.08	2.368	0.971	0.00658297	putative peroxidase {Oryza sativa (japonica cultivar-group);}	TA23199_4558 Putative peroxidase [Oryza sativa (japonica cultivar-group)]	At4g36430	peroxidase, putative, identical to peroxidase (Arabidopsis thaliana) gi:6822093:emb:CAB71009; identical to cDNA class III peroxidase ATP31, GI:17530561	misc.peroxidases
MZ00012443	CF624222_root	1.022	3.57	1.908	0.00313124	bacterial-induced peroxidase precursor {Gossypium hirsutum;}	TA123434_4577 Putative bacterial-induced peroxidase [Oryza sativa (japonica cultivar-group)]	At5g05340	peroxidase, putative, similar to peroxidase (Nicotiana tabacum) gi:5381253:dbj:BAA82306; similar to Peroxidase P7 (Brassica rapa (Turnip)) SWISS-PROT:P00434	misc.peroxidases
MZ00044449	TC325130	3.42	3.583	0.906	0.00822676	peroxidase {Cenchrus ciliaris;}	AA979912 Peroxidase precursor [Cenchrus ciliaris (Buffelgrass) (Pennisetum ciliare)]	At5g05340	peroxidase, putative, similar to peroxidase (Nicotiana tabacum) gi:5381253:dbj:BAA82306; similar to Peroxidase P7 (Brassica rapa (Turnip)) SWISS-PROT:P00434	misc.peroxidases
MZ00027194	TC295650	1.117	3.096	1.466	0.037312	putative peroxidase {Oryza sativa (japonica cultivar-group);}	TA125658_4577 Putative peroxidase [Oryza sativa (Rice)]	At5g06720	peroxidase, putative, identical to peroxidase (Arabidopsis thaliana) gi:1491617:emb:CAA68212	misc.peroxidases
MZ00047366	TC299074	3.19	1.714	1.01	0.00635704	peroxidase precursor {Glycine max;}	TA122470_4577 Class III peroxidase 39 precursor [Oryza sativa (japonica cultivar-group)]	At5g06730	peroxidase, putative, similar to peroxidase (Arabidopsis thaliana) gi:1491617:emb:CAA68212	misc.peroxidases
MZ00020250	TC310110	7.603	9.847	2.162	0.00503804	peroxidase {Cenchrus ciliaris;}	TA130576_4577 Peroxidase precursor [Cenchrus ciliaris (Buffelgrass) (Pennisetum ciliare)]	At5g58390	peroxidase, putative, similar to peroxidase (Nicotiana tabacum) gi:5381253:dbj:BAA82306	misc.peroxidases
MZ00000366	AI372267	2.343	1.034	0.988	0.0111502	peroxidase {Zea mays;}	TA112624_4577 Peroxidase [Zea mays (Maize)]	NI		misc.peroxidases
MZ00015469	TC288037	2.267	5.546	2.486	0.0273617	putative peroxidase {Oryza sativa (japonica cultivar-group);}	TA113341_4577 Putative peroxidase [Oryza sativa (Rice)]	NI		misc.peroxidases
MZ00030255	TC254888	0.468	2.859	0.395	0.0327187	NA	CF002923 Putative peroxidase [Oryza sativa (japonica cultivar-group)]	NI		misc.peroxidases
MZ00027902	TC322332	0.984	5.364	1.17	0.0262005	putative uclacyanin 3 {Oryza sativa (japonica cultivar-group);}	TA134185_4577	At1g22480	plastocyanin-like domain-containing protein	misc.plastocyanin-like
MZ00016637	TC297263	1.58	3.231	1.584	0.0024169	Blue (type 1) copper domain {Medicago truncatula;}	TA94747_4577 Blue (Type 1) copper domain [Medicago truncatula (Barrel medic)]	At1g72230	plastocyanin-like domain-containing protein, similar to blue copper protein SP:Q41001 from (Pisum sativum)	misc.plastocyanin-like
MZ00012557	TC297354	1.156	2.393	0.268	0.00410359	putative basic protein {Oryza sativa (japonica cultivar-group);}	TA142230_4577 Plastocyanin-like domain, putative [Oryza sativa (japonica cultivar-group)]	At2g02850	PLANTACYANIN;plastocyanin-like domain-containing protein / plantacyanin, putative, similar to plantacyanin GI:3395754 from (Spinacia oleracea)	misc.plastocyanin-like
MZ00029853	TC312039	1.214	11.87	0.716	0.00077001	putative basic blue copper protein {Oryza sativa (japonica cultivar-group);}	TA135028_4577 Plastocyanin-like domain, putative [Oryza sativa (japonica cultivar-group)]	At2g02850	PLANTACYANIN;plastocyanin-like domain-containing protein / plantacyanin, putative, similar to plantacyanin GI:3395754 from (Spinacia oleracea)	misc.plastocyanin-like
MZ00033664	BG319827	1.584	3.163	2.681	0.0113917	plastocyanin precursor {Oryza sativa (indica cultivar-group);}	BG319827 Plastocyanin [Vicia faba (Broad bean)]	NI		misc.plastocyanin-like
MZ00013805	TC282259	2.824	9.695	6.234	0.00596543	{Zea mays;}	TA107150_4577 ZmGR1b protein [Zea mays (Maize)]	At1g12090	EXTENSIN-LIKE PROTEIN;protease inhibitor/seed storage/lipid transfer protein (LTP) family protein, similar to 14 kDa polypeptide (Catharanthus roseus) GI:407410; contains Pfam protease inhibitor/seed storage/LTP family domain PF00234	misc.protease inhibitor/seed storage/lipid transfer protein (LTP) family protein
MZ00036442	BG320651	2.023	7.339	3.414	0.00849132	putative ZmGR1a {Oryza sativa (japonica cultivar-group);}	BG320651 ZmGR1b protein [Zea mays (Maize)]	At1g62510	protease inhibitor/seed storage/lipid transfer protein (LTP) family protein, contains Pfam protease inhibitor/seed storage/LTP family domain PF00234	misc.protease inhibitor/seed storage/lipid transfer protein (LTP) family protein
MZ00043411	TC309441	0.715	3.192	0.342	0.00385703	extensin-like protein {Glycine max;}	CO449407 HyPRP [Fragaria ananassa (Strawberry)]	At1g62510	protease inhibitor/seed storage/lipid transfer protein (LTP) family protein, contains Pfam protease inhibitor/seed storage/LTP family domain PF00234	misc.protease inhibitor/seed storage/lipid transfer protein (LTP) family protein
MZ00043414	TC249066	0.358	2.862	0.332	0.0142591	glycine-rich protein Tfm5 - tomato {Lycopersicon esculentum;} ^|^GB|CAA64559.1|1166450|LETFM5GEN Tfm5 {Lycopersicon esculentum;}	TA107333_4577 HyPRP [Fragaria ananassa (Strawberry)]	At1g62510		misc.protease inhibitor/seed storage/lipid transfer protein (LTP) family protein
MZ00043429	TC292449	2.175	13.85	2.281	0.000155436	putative cell wall protein {Oryza sativa (japonica cultivar-group);}	TA106623_4577	At2g10940	protease inhibitor/seed storage/lipid transfer protein (LTP) family protein, similar to proline-rich cell wall protein (Medicago sativa) GI:3818416; contains Pfam profile PF00234 Protease inhibitor/seed storage/LTP family or protease inhibitor	misc.protease inhibitor/seed storage/lipid transfer protein (LTP) family protein
MZ00043616	TC310614	5.128	84.98	4.626	0.00730648	hypothetical protein {Oryza sativa (japonica cultivar-group);}	TA112822_4577	At2g18370	protease inhibitor/seed storage/lipid transfer protein (LTP) family protein, similar to lipid-transfer protein (Nicotiana glauca) GI:6782436; contains Pfam protease inhibitor/seed storage/LTP family domain PF00234	misc.protease inhibitor/seed storage/lipid transfer protein (LTP) family protein
MZ00024059	TC295148	1.511	5.254	3.876	0.00586896	{Oryza sativa (japonica cultivar-group);}	BQ619488 OSJNBa0010H02.22 protein [Oryza sativa (japonica cultivar-group)]	At2g45180	protease inhibitor/seed storage/lipid transfer protein (LTP) family protein, similar to 14 kDa polypeptide (Catharanthus roseus) GI:407410; contains Pfam protease inhibitor/seed storage/LTP family domain PF00234	misc.protease inhibitor/seed storage/lipid transfer protein (LTP) family protein
MZ00025759	TC298677	3.636	7.272	6.38	0.0083656	{Zea mays;}	TA126363_4577 ZmGR1b protein [Zea mays (Maize)]	At2g45180		misc.protease inhibitor/seed storage/lipid transfer protein (LTP) family protein
MZ00041019	TC323452	3.184	12.48	8.672	0.0341723	{Zea mays;}	TA107152_4577 ZmGR1b protein [Zea mays (Maize)]	At2g45180		misc.protease inhibitor/seed storage/lipid transfer protein (LTP) family protein
MZ00043843	TC319915	4.594	12.29	8.818	0.0107947	{Zea mays;}	TA126364_4577 ZmGR1b protein [Zea mays (Maize)]	At2g45180		misc.protease inhibitor/seed storage/lipid transfer protein (LTP) family protein
MZ00043437	TC307977	1.83	8.539	2.409	0.00890919	{Oryza sativa (japonica cultivar-group);}	TA101420_4577 OSJNBa0033G05.15 protein [Oryza sativa (japonica cultivar-group)]	At4g15160	protease inhibitor/seed storage/lipid transfer protein (LTP) family protein, similar to SP:Q00451:PRF1_LYCES 36.4 kDa proline-rich protein Lycopersicon esculentum, proline-rich cell wall protein (Medicago sativa) GI:3818416; contains Pfam profi	misc.protease inhibitor/seed storage/lipid transfer protein (LTP) family protein
MZ00028630	TC296550	1.39	2.302	3.863	0.000529688	rhodanese domain-containing protein-like {Oryza sativa (japonica cultivar-group);}	TA120557_4577 Rhodanese domain-containing protein-like [Oryza sativa (japonica cultivar-group)]	At3g25480	rhodanese-like domain-containing protein, contains Rhodanese-like domain PF:00581	misc.rhodanese
MZ00028631	TC298148	1.172	1.586	2.418	0.0189737	rhodanese domain-containing protein-like {Oryza sativa (japonica cultivar-group);}	TA12650_4577999 Rhodanese domain-containing protein-like [Oryza sativa (japonica cultivar-group)]	At3g25480	rhodanese-like domain-containing protein, contains Rhodanese-like domain PF:00581	misc.rhodanese
MZ00014994	TC250251	1.468	3.677	3.974	0.000341983	OSJNBb0039L24.1 {Oryza sativa (japonica cultivar-group);} ^|^GB|CAE03870.2|38346769|OSJN00183 OSJNBa0081C01.20 {Oryza sativa (japonica cultivar-group);}	TA114865_4577 OSJNBa0081C01.20 protein [Oryza sativa (japonica cultivar-group)]	At1g01800	short-chain dehydrogenase/reductase (SDR) family protein, similar to carbonyl reductase GI:1049108 from (Mus musculus)	misc.short chain dehydrogenase/reductase (SDR)
MZ00016584	TC284913	2.102	4.087	4.635	0.00100159	NADPH-protochlorophyllide oxidoreductase {Zea mays;}	TA107139_4577 NADPH-protochlorophyllide oxidoreductase [Zea mays (Maize)]	At1g64590	short-chain dehydrogenase/reductase (SDR) family protein, contains INTERPRO family IPR002198 short-chain dehydrogenase/reductase (SDR) superfamily	misc.short chain dehydrogenase/reductase (SDR)
MZ00041760	TC316651	1.253	4.652	4.556	0.00183372	{Oryza sativa (japonica cultivar-group);}	TA114861_4577 OSJNBa0081C01.25 protein [Oryza sativa (japonica cultivar-group)]	At3g61220		misc.short chain dehydrogenase/reductase (SDR)
MZ00050986	TC328966	2.122	3.526	3.055	0.03219	{Oryza sativa (japonica cultivar-group);}	TA156741_4577 OSJNBa0081C01.20 protein [Oryza sativa (japonica cultivar-group)]	At3g61220	short-chain dehydrogenase/reductase (SDR) family protein, similar to carbonyl reductase GI:1049108 from (Mus musculus)	misc.short chain dehydrogenase/reductase (SDR)
MZ00000298	AI065472	1.212	6.475	0.279	0.00330224	putative WW-domain oxidoreductase {Oryza sativa (japonica cultivar-group);} ^|^GB|AAK43508.1|13876532|AC020666 putative WW-domain oxidoreductase {Oryza sativa (japonica cultivar-group);}	TA133566_4577 Putative WW-domain oxidoreductase [Oryza sativa (japonica cultivar-group)]	At5g02540	short-chain dehydrogenase/reductase (SDR) family protein, contains INTERPRO family IPR002198 Short-chain dehydrogenase/reductase (SDR) superfamily	misc.short chain dehydrogenase/reductase (SDR)
MZ00038885	CD966763	1.383	2.568	3.436	0.00344141	putative oxidoreductase protein {Oryza sativa (japonica cultivar-group);}	EE681369 Putative oxidoreductase protein [Oryza sativa (japonica cultivar-group)]	At5g04900	short-chain dehydrogenase/reductase (SDR) family protein, contains INTERPRO family IPR002198 Short-chain dehydrogenase/reductase (SDR) superfamily	misc.short chain dehydrogenase/reductase (SDR)
MZ00023918	TC291966	3.101	0.695	0.603	0.00580768	short-chain dehydrogenase/reductase protein-like {Oryza sativa (japonica cultivar-group);}	TA108497_4577 OSJNBa0081C01.20 protein [Oryza sativa (japonica cultivar-group)]	At5g61830	short-chain dehydrogenase/reductase (SDR) family protein, contains INTERPRO family IPR002198 short chain dehydrogenase/reductase SDR family	misc.short chain dehydrogenase/reductase (SDR)
MZ00031052	TC331406	2.121	0.625	0.427	0.000466835	P0627E03.33 gene product {Oryza sativa (japonica cultivar-group);}	TA116093_4577 Putative UDP-glucose glucosyltransferase1 [Oryza sativa (japonica cultivar-group)]	At1g22360	UDP-glucoronosyl/UDP-glucosyl transferase family protein, contains Pfam profile: PF00201 UDP-glucoronosyl and UDP-glucosyl transferase or similar to UDP-glucoronosyl/UDP-glucosyl transferase family protein [Arabidopsis thaliana] (TAIR:At1g2238	misc.UDP glucosyl and glucoronyl transferases
MZ00035459	TC334058	2.093	1.931	3.961	0.0237576	{Oryza sativa (japonica cultivar-group);}	TA9466_4577999 OSJNBb0026L04.11 protein [Oryza sativa (japonica cultivar-group)]	At1g22360	UDP-glucoronosyl/UDP-glucosyl transferase family protein, contains Pfam profile: PF00201 UDP-glucoronosyl and UDP-glucosyl transferase or similar to UDP-glucoronosyl/UDP-glucosyl transferase family protein [Arabidopsis thaliana] (TAIR:At1g2238	misc.UDP glucosyl and glucoronyl transferases
MZ00019251	TC287495	2.306	6.869	2.591	0.00348219	putative glucosyltransferase-3 {Oryza sativa (japonica cultivar-group);}	TA118742_4577 Putative UTP-glucose glucosyltransferase [Oryza sativa (japonica cultivar-group)]	At2g15480	UGT73B5;similar to UDP-glucoronosyl/UDP-glucosyl transferase family protein [Arabidopsis thaliana] (TAIR:At4g34131.1); similar to UDP-glucoronosyl/UDP-glucosyl transferase family protein [Arabidopsis thaliana] (TAIR:At4g34135.1); similar to imm	misc.UDP glucosyl and glucoronyl transferases
MZ00035946	AZM5_6595	1.496	1.812	3.446	0.0157396	hypothetical protein {Oryza sativa (japonica cultivar-group);}	TA130937_4577 Hypothetical protein OSJNBa0029B02.12 [Oryza sativa (japonica cultivar-group)]	At2g36780	UDP-glucoronosyl/UDP-glucosyl transferase family protein, contains Pfam profile: PF00201 UDP-glucoronosyl and UDP-glucosyl transferaseUDP-glucoronosyl/UDP-glucosyl transferase family protein, contains Pfam profile: PF00201 U	misc.UDP glucosyl and glucoronyl transferases
MZ00051744	AZM5_126857	3.759	7.893	7.654	0.0108299	putative glucosyltransferase-2 {Oryza sativa (japonica cultivar-group);}	TA143662_4577 Putative glucosyltransferase-2 [Oryza sativa (japonica cultivar-group)]	At3g11340	UDP-glucoronosyl/UDP-glucosyl transferase family protein, contains Pfam profile: PF00201 UDP-glucoronosyl and UDP-glucosyl transferase	misc.UDP glucosyl and glucoronyl transferases
MZ00005389	BM500335	1.428	2.167	1.622	0.0267012	putative flavonol glucosyltransferase {Oryza sativa (japonica cultivar-group);}	BM500335 Putative flavonol glucosyltransferase [Oryza sativa (japonica cultivar-group)]	At3g16520	UDP-glucoronosyl/UDP-glucosyl transferase family protein, contains Pfam profile: PF00201 UDP-glucoronosyl and UDP-glucosyl transferase or UDP-glucoronosyl/UDP-glucosyl transferase family protein, contains Pfam profile: PF00201 UDP-glucoronosyl	misc.UDP glucosyl and glucoronyl transferases
MZ00023123	TC323054	0.923	2.095	0.435	0.0136944	putative protein {Arabidopsis thaliana;}	TA129061_4577 Glycosyl transferase family 8 protein, putative, expressed [Oryza sativa (japonica cultivar-group)]	At3g50760	similar to glycosyl transferase family 8 protein [Arabidopsis thaliana] (TAIR:At1g19300.1); similar to putative Avr9/Cf-9 rapidly elicited protein 231 [Oryza sativa (japonica cultivar-group)] (GB:BAD45664.1); contains InterPro domain Glycosyl t	misc.UDP glucosyl and glucoronyl transferases
MZ00012836	CF634127	1.296	2.418	2.219	0.0137541	putative glucosyltransferase {Oryza sativa (japonica cultivar-group);}	CF634127 Indole-3-acetate beta-glucosyltransferase, putative, expressed [Oryza sativa (japonica cultivar-group)]	At4g14090	UDP-glucoronosyl/UDP-glucosyl transferase family protein, contains Pfam profile: PF00201 UDP-glucoronosyl and UDP-glucosyl transferase ;similar to UDP-glucose:anthocyanin 5-O-glucosyltransferase GI:4115563 from (Verbena x hybrida)	misc.UDP glucosyl and glucoronyl transferases
MZ00021381	TC309006	1.69	5.269	6.608	0.00269959	putative glucosyltransferase {Oryza sativa (japonica cultivar-group);}	TA140913_4577 Putative glucosyltransferase [Oryza sativa (japonica cultivar-group)]	At4g14090	UDP-glucoronosyl/UDP-glucosyl transferase family protein, contains Pfam profile: PF00201 UDP-glucoronosyl and UDP-glucosyl transferase ;similar to UDP-glucose:anthocyanin 5-O-glucosyltransferase GI:4115563 from (Verbena x hybrida)	misc.UDP glucosyl and glucoronyl transferases
MZ00017492	TC320990	1.009	3.174	0.458	0.00162	putative UDP-glycosyltransferase {Oryza sativa (japonica cultivar-group);}	TA112109_4577 Putative UDP-glycosyltransferase [Oryza sativa (japonica cultivar-group)]	At4g15260	UDP-glucoronosyl/UDP-glucosyl transferase family protein, contains Pfam profile: PF00201 UDP-glucoronosyl and UDP-glucosyl transferase	misc.UDP glucosyl and glucoronyl transferases
MZ00033462	TC297642	1.779	4.356	1.511	0.014677	Putative glycogenin {Oryza sativa (japonica cultivar-group);}	TA131287_4577 Putative glycogenin [Oryza sativa (Rice)]	At4g33330	similar to glycogenin glucosyltransferase (glycogenin)-related [Arabidopsis thaliana] (TAIR:At3g18660.1); similar to P0018C10.26 [Oryza sativa (japonica cultivar-group)] (GB:NP_915047.1); similar to glycogenin-like protein [Oryza sativa (japoni	misc.UDP glucosyl and glucoronyl transferases
MZ00026522	TC292149	0.976	2.391	1.038	0.0267222	transferase, transferring glycosyl groups {Arabidopsis thaliana;}	TA120819_4577 Glycosyl transferase family 8 protein, expressed [Oryza sativa (japonica cultivar-group)]	At5g15470	glycosyl transferase family 8 protein, contains Pfam profile: PF01501 glycosyl transferase family 8	misc.UDP glucosyl and glucoronyl transferases
MZ00029815	TC304527	1.219	2.344	1.317	0.00964068	transferase, transferring glycosyl groups {Arabidopsis thaliana;}	TA120818_4577 Glycosyl transferase family 8 protein, expressed [Oryza sativa (japonica cultivar-group)]	At5g15470		misc.UDP glucosyl and glucoronyl transferases
MZ00030948	AZM5_88203	0.98	6.752	1.446	0.0098344	NA	EE679593 Glycosyltransferase family 43 protein, expressed [Oryza sativa (japonica cultivar-group)]	NI		misc.UDP glucosyl and glucoronyl transferases
MZ00011534	CF051199	1.549	1.767	3.697	0.0227261	Cytochrome c biogenesis protein ccsA. {Zea mays;}	CF051199 Cytochrome c biogenesis protein ccsA [Zea mays (Maize)]	NI		mitochondrial electron transport / ATP synthesis.cytochrome c
MZ00043290	TC327039	1.839	1.384	3.212	0.00325163	{Oryza sativa (japonica cultivar-group);}	TA113141_4577 Cytochrome c oxidase subunit 6b [Oryza sativa (japonica cultivar-group)]	At5g57815		mitochondrial electron transport / ATP synthesis.cytochrome c oxidase
MZ00043292	TC310428	1.668	1.346	3.975	0.00209895	cytochrome c oxidase subunit, putative {Arabidopsis thaliana;}	TA113139_4577 Cytochrome c oxidase subunit 6b [Oryza sativa (japonica cultivar-group)]	At5g57815	cytochrome c oxidase subunit 6b, putative, similar to subunit 6b of cytochrome c oxidase (Arabidopsis thaliana) gi:6518353:dbj:BAA87883	mitochondrial electron transport / ATP synthesis.cytochrome c oxidase
MZ00023779	TC269932	1.336	2.333	1.313	0.0208219	expressed protein {Oryza sativa (japonica cultivar-group);} ^|^GB|AAT78768.1|50582698|AC109601 hypothetical protein {Oryza sativa (japonica cultivar-group);}	TA108317_4577 Hypothetical protein Os03g40920 [Oryza sativa (japonica cultivar-group)]	At3g46430	expressed protein	mitochondrial electron transport / ATP synthesis.F1-ATPase
MZ00043185	TC297219	1.508	2.229	1.358	0.0437515	ATP synthase subunit beta, mitochondrial precursor (EC 3.6.3.14). {Zea mays;}	TA100186_4577 ATP synthase beta subunit [Triticum aestivum (Wheat)]	At5g08690	ATP synthase beta chain 1, mitochondrial, identical to SP:P83483 ATP synthase beta chain 1, mitochondrial precursor (EC 3.6.3.14) {Arabidopsis thaliana}; strong similarity to SP:P17614 ATP synthase beta chain, mitochondrial	mitochondrial electron transport / ATP synthesis.F1-ATPase
MZ00014154	TC279701	2.115	1.646	1.346	0.0354706	putative ATP synthase delta chain {Oryza sativa (japonica cultivar-group);}	TA7720_4577999 Putative ATP synthase delta chain [Oryza sativa (japonica cultivar-group)]	At5g13450	ATP synthase delta chain, mitochondrial, putative / H(+)-transporting two-sector ATPase, delta (OSCP) subunit, putative, identical to SP:Q96251; similar to SP:P22778 ATP synthase delta chain, mitochondrial precursor (EC 3.6.3.14) (Oligomycin se	mitochondrial electron transport / ATP synthesis.F1-ATPase
MZ00008701	CD960355	1.249	1.756	4.027	0.0065573	NA	CD960355 ATPase-like [Oryza sativa (japonica cultivar-group)]	NI		mitochondrial electron transport / ATP synthesis.F1-ATPase
MZ00019271	TC310267	0.789	1.132	2.5	0.00456646	putative NADH dehydrogenase {Oryza sativa (japonica cultivar-group);}	TA134986_4577 Putative NADH dehydrogenase [Oryza sativa (japonica cultivar-group)]	NI		mitochondrial electron transport / ATP synthesis.NADH-DH.type II.external
MZ00015060	TC325096	1.398	2.075	3.27	0.0254152	Ferredoxin-dependent glutamate synthase {Medicago truncatula;}	TA97716_4577 Ferredoxin-dependent glutamate synthase, chloroplast precursor [Zea mays (Maize)]	At2g41220	GLUTAMATE SYNTHASE PRECURSOR;glutamate synthase, chloroplast (GLU2) / ferredoxin-dependent glutamate synthase (Fd-GOGAT 2), identical to SP:Q9T0P4 Ferredoxin-dependent glutamate synthase 2, chloroplast precursor (EC 1.4.7.1) (Fd-GOGAT 2) {Arabi	N-metabolism.ammonia metabolism.glutamate synthase
MZ00010660	CF028825	1.996	3.655	4.869	0.0164819	Glutamine synthetase, chloroplast precursor (EC 6.3.1.2) (Glutamate--ammonia ligase) (GS2). {Zea mays;}	CF028825 Glutamine synthetase, chloroplast precursor [Zea mays (Maize)]	At5g35630	glutamine synthetase (GS2), identical to glutamine synthetase, chloroplast precursor (glutamate-- ammonia ligase, GS2) (Arabidopsis thaliana) SWISS-PROT:Q43127 or similar to glutamine synthetase, putative [Arabidopsis thaliana] (TAIR:At5g16570	N-metabolism.ammonia metabolism.glutamine synthase
MZ00013044	NP004695	1.082	0.356	2.431	0.0204687	Nitrate reductase [NADH] 3 (EC 1.7.1.1) (NR). {Zea mays;} ^|^PIR|T02240|T02240 nitrate reductase [NAD(P)H] (EC 1.7.1.2) - maize {Zea mays;} ^|^GB|AAA62316.1|676850|ZMU20450 nitrate reductase {Zea mays;} -TRUNCATED-	TA41683_4530 Nitrate reductase apoenzyme [Oryza sativa (japonica cultivar-group)]	At1g37130	B29;CHL3;NIA2-1;NR;NR2;CHLORATE RESISTANT 3;NITRATE REDUCTASE;NITRATE REDUCTASE 2;NITRATE REDUCTASE DEFECTIVE 2;nitrate reductase 2 (NR2), identical to SP:P11035 Nitrate reductase 2 (formerly EC 1.6.6.1) (NR2) {Arabidopsis thaliana}	N-metabolism.nitrate metabolism.NR
MZ00035788	TC279430	1.983	9.989	10.8	0.000917858	Nitrate reductase [NADH] (EC 1.7.1.1) (NR). {Hordeum vulgare;}	TA110266_4577 Nitrate reductase [Zea mays (Maize)]	At1g37130	B29;CHL3;NIA2-1;NR;NR2;CHLORATE RESISTANT 3;NITRATE REDUCTASE;NITRATE REDUCTASE 2;NITRATE REDUCTASE DEFECTIVE 2;nitrate reductase 2 (NR2), identical to SP:P11035 Nitrate reductase 2 (formerly EC 1.6.6.1) (NR2) {Arabidopsis thaliana}	N-metabolism.nitrate metabolism.NR
MZ00019427	TC279430	2.627	11.77	14.29	0.00136902	Nitrate reductase [NADH] (EC 1.7.1.1) (NR). {Hordeum vulgare;}	TA110266_4577 Nitrate reductase [Zea mays (Maize)]	At1g77760	GNR1;NITRATE REDUCTASE;NITRATE REDUCTASE 1;NITRATE REDUCTASE DEFECTIVE 1;nitrate reductase 1 (NR1), identical to SP:P11832 Nitrate reductase 1 (formerly EC 1.6.6.1) (NR1){Arabidopsis thaliana}	N-metabolism.nitrate metabolism.NR
MZ00025016	AZM5_29859	1.767	2.926	1.672	0.0338482	contains EST D23352(C2674) hypothetical protein similar to Arabidopsis thaliana chromosome 3, MVE11.2 {Oryza sativa (japonica cultivar-group);}	TA122260_4577 T14N5.1 protein [Arabidopsis thaliana (Mouse-ear cress)]	At1g08990	glycogenin glucosyltransferase (glycogenin)-related, low similarity to glycogenin-1 from Mus musculus (SP:Q9R062), Rattus norvegicus (SP:O08730), Oryctolagus cuniculus (SP:P13280)	not assigned.no ontology
MZ00029284	TC295022	4.347	1.626	2.768	0.020477	Protein of unknown function UPF0143 {Medicago truncatula;}	TA138418_4577	At1g10030	integral membrane family protein, contains Pfam PF03694: Erg28 like protein	not assigned.no ontology
MZ00020502	TC264519	1.573	3.161	3.66	0.0347922	unknown protein {Arabidopsis thaliana;} ^|^GB|AAL07085.1|15810395|AY056236 unknown protein {Arabidopsis thaliana;}	TA124510_4577 T10O24.12 [Arabidopsis thaliana (Mouse-ear cress)]	At1g10510	EMB2004;EMBRYO DEFECTIVE 2004;leucine-rich repeat family protein, similar to ribonuclease inhibitor (GI:164639) (Sus scrofa (pig)); contains Pfam PF00560: Leucine Rich Repeat domains	not assigned.no ontology
MZ00036798	TC264519	0.962	1.67	2.548	0.00432629	unknown protein {Arabidopsis thaliana;} ^|^GB|AAL07085.1|15810395|AY056236 unknown protein {Arabidopsis thaliana;}	TA124510_4577 T10O24.12 [Arabidopsis thaliana (Mouse-ear cress)]	At1g10510	EMB2004;EMBRYO DEFECTIVE 2004;leucine-rich repeat family protein, similar to ribonuclease inhibitor (GI:164639) (Sus scrofa (pig)); contains Pfam PF00560: Leucine Rich Repeat domains	not assigned.no ontology
MZ00031114	TC284111	1.918	2.622	6.2	0.00600835	putative lysophospholipase homolog {Oryza sativa (japonica cultivar-group);}	TA126030_4577 Putative lysophospholipase homolog [Oryza sativa (japonica cultivar-group)]	At1g11090	hydrolase, alpha/beta fold family protein, similar to monoglyceride lipase from (Homo sapiens) GI:14594904, (Mus musculus) GI:2632162; contains Pfam profile PF00561: hydrolase, alpha/beta fold family	not assigned.no ontology
MZ00050378	AZM5_116938	0.994	1.303	2.114	0.00558392	{Oryza sativa (japonica cultivar-group);}	CO443720 OSJNBb0085F13.11 protein [Oryza sativa (japonica cultivar-group)]	At1g12550	oxidoreductase family protein, similar to glyoxylate reductase from Homo sapiens (gi:6002730); contains Pfam D-isomer specific 2-hydroxyacid dehydrogenase, NAD binding domain PF02826	not assigned.no ontology
MZ00004159	BG837774	3.494	1.715	3.618	0.0309009	hypothetical protein {Oryza sativa (japonica cultivar-group);}	BG837774 Putative ORFX [Oryza sativa (japonica cultivar-group)]	At1g14870	expressed protein, similar to PGPS/D12 (Petunia x hybrida) GI:4105794; contains Pfam profile PF04749: Protein of unknown function, DUF614expressed protein, similar to PGPS/D12 (Petunia x hybrida) GI:4105794; contains Pfam pr	not assigned.no ontology
MZ00041863	TC315730	0.925	1.255	2.641	0.0392002	unknown protein {Arabidopsis thaliana;}	TA125379_4577 F6I1.12 protein [Arabidopsis thaliana (Mouse-ear cress)]	At1g16880	uridylyltransferase-related, similar to (Protein-PII) uridylyltransferase (PII uridylyl- transferase) (Uridylyl removing enzyme) (UTase)(SP:Q9AC53) (Caulobacter crescentus) or uridylyltransferase-related, similar to (Protein-PII) uridylyltrans	not assigned.no ontology
MZ00011271	TC323675	1.239	2.146	2.454	0.0453673	unknown protein {Oryza sativa (japonica cultivar-group);}	TA13712_4577999 Expressed protein [Oryza sativa (japonica cultivar-group)]	At1g17210	expressed protein, distantly related to dentin phosphoryn (Homo sapiens) (GI:4322670)	not assigned.no ontology
MZ00047526	AZM5_27396	1.845	1.207	3.599	0.0243514	chlorophyllase 2 {Brassica oleracea;}	TA26403_4558	At1g19670	ATHCOR1;CORI1;CHLOROPHYLLASE;CORONATINE-INDUCED PROTEIN 1;coronatine-responsive protein / coronatine-induced protein 1 (CORI1), identical to coronatine-induced protein 1 (CORI1) GI:30912637 from (Arabidopsis thaliana)	not assigned.no ontology
MZ00047740	AZM5_85198	1.531	0.555	2.363	0.00494213	transducin family protein {Oryza sativa (japonica cultivar-group);}	TA64739_4530 Transducin family protein / WD-40 repeat family protein-like [Oryza sativa (japonica cultivar-group)]	At1g24130		not assigned.no ontology
MZ00013925	TC191965	2.225	1.602	0.821	0.0263549	OSJNBa0019G23.6 {Oryza sativa (japonica cultivar-group);}	TA119348_4577 Putative yip1 interacting factor [Oryza sativa (japonica cultivar-group)]	At1g30890	integral membrane HRF1 family protein, contains Pfam domain PF03878: Hrf1 family	not assigned.no ontology
MZ00031921	TC333292	2.58	1.082	3.49	0.00652027	unknown protein {Oryza sativa (japonica cultivar-group);}	TA154622_4577 Variant SH3 domain containing protein, expressed [Oryza sativa (japonica cultivar-group)]	At1g31440	SH3 domain-containing protein 1 (SH3P1), nearly identical to SH3 domain-containing protein 1 (Arabidopsis thaliana) GI:16974676; contains Pfam profile PF00018: SH3 domain	not assigned.no ontology
MZ00026692	TC279851	1.449	2.052	3.326	0.00223354	unknown protein {Oryza sativa (japonica cultivar-group);}	TA19116_4577999 Hypothetical protein OSJNBa0095J22.4 [Oryza sativa (japonica cultivar-group)]	At1g32070	GCN5-related N-acetyltransferase (GNAT) family protein / nuclear shuttle interacting protein (NSI), very low similarity to SP:P09453 Ribosomal-protein-alanine acetyltransferase (EC 2.3.1.128) {Escherichia coli}; contains Pfam profile PF00583: a	not assigned.no ontology
MZ00044070	TC312131	1.069	1.272	2.445	0.00581353	unknown protein {Oryza sativa (japonica cultivar-group);}	TA123061_4577 Hypothetical protein OSJNBa0095J22.4 [Oryza sativa (japonica cultivar-group)]	At1g32070	GCN5-related N-acetyltransferase (GNAT) family protein / nuclear shuttle interacting protein (NSI), very low similarity to SP:P09453 Ribosomal-protein-alanine acetyltransferase (EC 2.3.1.128) {Escherichia coli}; contains Pfam profile PF00583: a	not assigned.no ontology
MZ00027693	TC282914	1.74	3.384	5.837	0.00623258	contains EST AU096093(S12136) similar to Oryza sativa chromosome 10, OSJNBa0056G17.2 unknown protein {Oryza sativa (japonica cultivar-group);}	TA18314_4577999 P0520B06.24 [Oryza sativa (japonica cultivar-group)]	At1g32080	membrane protein, putative, contains 12 transmembrane domains; similar to yohK (GI:405873) (Escherichia coli)	not assigned.no ontology
MZ00039660	CF016884	0.973	2.697	4.594	0.00170529	expressed protein {Oryza sativa (japonica cultivar-group);}	CF016884 LrgB-like family protein, expressed [Oryza sativa (japonica cultivar-group)]	At1g32080	membrane protein, putative, contains 12 transmembrane domains; similar to yohK (GI:405873) (Escherichia coli)	not assigned.no ontology
MZ00047756	TC282914	0.969	2.128	3.137	0.0469799	contains EST AU096093(S12136) similar to Oryza sativa chromosome 10, OSJNBa0056G17.2 unknown protein {Oryza sativa (japonica cultivar-group);}	TA18314_4577999 P0520B06.24 [Oryza sativa (japonica cultivar-group)]	At1g32080	membrane protein, putative, contains 12 transmembrane domains; similar to yohK (GI:405873) (Escherichia coli)	not assigned.no ontology
MZ00028759	TC316325	1.853	1.865	2.455	0.0182061	putative SufD {Oryza sativa (japonica cultivar-group);}	TA126354_4577 Putative SufD [Oryza sativa (japonica cultivar-group)]	At1g32500	NON-INTRINSIC ABC PROTEIN 6;ATP-binding-cassette transporter, putative, similar to ATP-binding-cassette transporter (ABC1) described in PMID:11156608	not assigned.no ontology
MZ00010919	TC326585	1.484	2.005	2.509	0.0137541	ATP binding {Arabidopsis thaliana;}	TA141089_4577 Expressed protein [Oryza sativa (japonica cultivar-group)]	At1g33290	sporulation protein-related, isoform contains non-consensus AT-donor acceptor site at intron 6; similar to Stage III sporulation protein AA. (Swiss-Prot:Q01367) (Bacillus subtilis); similar to SpoIIIAA (GI:1303904) (Bacillus subtilis); similar	not assigned.no ontology
MZ00046834	DN216813	3.899	1.763	1.357	0.00362184	putative PrMC3 {Oryza sativa (japonica cultivar-group);}	TA5621_4577999 Putative PrMC3 [Oryza sativa (japonica cultivar-group)]	At1g47480	expressed protein, similar to PrMC3 (Pinus radiata) GI:5487873	not assigned.no ontology
MZ00026806	TC327173	1.347	12.61	5.118	0.00351494	leucine-rich repeat-like protein {Oryza sativa (japonica cultivar-group);}	TA124909_4577 Leucine-rich repeat-like protein [Oryza sativa (japonica cultivar-group)]	At1g49750	leucine-rich repeat family protein, contains leucine-rich repeats, Pfam:PF00560	not assigned.no ontology
MZ00028929	TC321215	0.948	2.22	1.301	0.0103984	hypothetical protein; 32417-34250 {Arabidopsis thaliana;}	TA134839_4577 Hypothetical protein At1g49880/F10F5_3 [Arabidopsis thaliana (Mouse-ear cress)]	At1g49880	Erv1/Alr family protein, similar to SP:Q63042 Augmenter of liver regeneration {Rattus norvegicus}; contains Pfam profile PF04777: Erv1 / Alr family	not assigned.no ontology
MZ00006293	TC311328	2.643	0.59	0.922	0.0335758	vacuolar sorting protein 53 long isoform-like {Oryza sativa (japonica cultivar-group);}	TA94835_4577 Vacuolar sorting protein 53 long isoform-like [Oryza sativa (japonica cultivar-group)]	At1g50500	HIT1;HEAT-INTOLERANT 1;membrane trafficking VPS53 family protein, contains Pfam domain PF04100: Vps53-like, N-terminal	not assigned.no ontology
MZ00033132	TC283424	2.101	3.117	1.435	0.00302177	putative pirin {Oryza sativa (japonica cultivar-group);}	TA125429_4577 Putative pirin [Oryza sativa (japonica cultivar-group)]	At1g50590	pirin, putative, similar to SP:O00625 Pirin {Homo sapiens}; contains Pfam profile PF02678: Pirin	not assigned.no ontology
MZ00004360	TC314494	1.875	2.818	3.2	0.00205108	tRNA (5-methylaminomethyl-2-thiouridylate)-methyltransferase {Arabidopsis thaliana;}	TA134773_4577 TRNA methyl transferase family protein, expressed [Oryza sativa (japonica cultivar-group)]	At1g51310	tRNA methyl transferase family protein, contains Pfam PF03054: tRNA methyl transferase profile; similar to tRNA (5-methylaminomethyl-2-thiouridylate)-methyltransferase (EC 2.1.1.61). (Swiss-Prot:Q8ZPZ4) (Salmonella typhimurium)	not assigned.no ontology
MZ00021666	TC291457	1.529	2.914	7.27	0.00150556	hydrolase-like {Oryza sativa (japonica cultivar-group);}	TA139061_4577 Hydrolase-like [Oryza sativa (japonica cultivar-group)]	At1g52510	hydrolase, alpha/beta fold family protein, low similarity to SP:P22643 Haloalkane dehalogenase (EC 3.8.1.5) {Xanthobacter autotrophicus}; contains Pfam profile PF00561: hydrolase, alpha/beta fold family or similar to hydrolase, alpha/beta fold	not assigned.no ontology
MZ00041428	TC327653	1.176	1.74	2.153	0.0188202	putative peroxisomal membrane protein {Oryza sativa (japonica cultivar-group);}	TA95592_4577 Putative peroxisomal membrane protein [Oryza sativa (japonica cultivar-group)]	At1g52870	peroxisomal membrane protein-related, contains weak similarity to Swiss-Prot:Q07066 22 kDa peroxisomal membrane protein (Rattus norvegicus) or peroxisomal membrane protein-related, contains weak similarity to Swiss-Prot:Q07066 22 kDa peroxisom	not assigned.no ontology
MZ00003187	DV168106	0.998	1.514	2.111	0.0188875	Putative membrane protein {Oryza sativa (japonica cultivar-group);}	DV168106 Putative membrane protein [Oryza sativa (japonica cultivar-group)]	At1g58340	ZF14;MATE efflux protein-related, contains Pfam profile: PF01554 uncharacterized membrane protein family UPF0013	not assigned.no ontology
MZ00001029	AI979477	1.157	2.444	3.186	0.0203028	ammonium transporter 1-3 {Oryza sativa;}	TA140677_4577 OSJNBb0065L13.7 protein [Oryza sativa (japonica cultivar-group)]	At1g64780	ammonium transporter 1, member 2 (AMT1.2), nearly identical to SP:Q9ZPJ8 Ammonium transporter 1, member 2 (AtAMT1;2) {Arabidopsis thaliana}	not assigned.no ontology
MZ00025507	TC299254	1.59	2.034	2.512	0.0417144	putative translational activator {Oryza sativa (japonica cultivar-group);}	TA118918_4577 HEAT repeat family protein, expressed [Oryza sativa (japonica cultivar-group)]	At1g64790	translational activator family protein, similar to HsGCN1 (Homo sapiens) GI:2282576	not assigned.no ontology
MZ00014469	TC327514	1.265	1.918	2.811	0.00322441	Probable membrane-associated 30 kDa protein, chloroplast precursor. {Oryza sativa;}	TA23312_4558 Probable membrane-associated 30 kDa protein, chloroplast precursor [Oryza sativa (Rice)]	At1g65260	PLASTID TRANSCRIPTIONALLY ACTIVE4;PTAC4;PspA/IM30 family protein, contains Pfam PF04012: PspA/IM30 family profile; similar to Membrane-associated 30 kDa protein, chloroplast precursor (M30) (Swiss-Prot:Q03943) (Pisum sativum); similar to phage	not assigned.no ontology
MZ00016477	TC280480	1.539	4.716	3.192	0.0169359	{Oryza sativa (japonica cultivar-group);}	TA97327_4577 H0913C04.11 protein [Oryza sativa (Rice)]	At1g65690	harpin-induced protein-related / HIN1-related / harpin-responsive protein-related, similar to hin1 homolog (GI:13122296) (Arabidopsis thaliana); similar to hin1 (GI:22830759) (Nicotiana tabacum); contains 1 transmembrane domain;	not assigned.no ontology
MZ00024071	TC297582	1.895	3.304	1.238	0.032399	putative Altered Response to Gravity {Oryza sativa (japonica cultivar-group);}	TA95718_4577 Putative Altered Response to Gravity [Oryza sativa (japonica cultivar-group)]	At1g68370	ALTERED RESPONSE TO GRAVITY 1;gravity-responsive protein / altered response to gravity protein (ARG1), identical to Altered Response to Gravity (Arabidopsis thaliana) GI:4249662; contains Pfam profile PF00226 DnaJ domain	not assigned.no ontology
MZ00020131	TC328566	1.519	2.17	2.483	0.0265898	spore coat protein -like {Oryza sativa (japonica cultivar-group);}	TA137882_4577 Spore coat protein-like [Oryza sativa (japonica cultivar-group)]	At1g71040	multi-copper oxidase type I family protein, similar to SP:P07788 Spore coat protein A {Bacillus subtilis}; contains Pfam profile PF00394: Multicopper oxidase	not assigned.no ontology
MZ00022822	TC335569	1.856	2.449	2.957	0.0419678	GCN5-related N-acetyltransferase (GNAT) family-like protein {Oryza sativa (japonica cultivar-group);}	CF632237 GCN5-related N-acetyltransferase (GNAT) family-like protein [Oryza sativa (japonica cultivar-group)]	At1g72030	GCN5-related N-acetyltransferase (GNAT) family protein, contains Pfam profile PF00583: acetyltransferase, GNAT family	not assigned.no ontology
MZ00013226	TC333307	2.185	1.999	4.091	0.0419228	putative lipase {Oryza sativa (japonica cultivar-group);}	TA120886_4577 Putative lipase [Oryza sativa (japonica cultivar-group)]	At1g73480	hydrolase, alpha/beta fold family protein, low similarity to monoglyceride lipase from (Homo sapiens) GI:14594904, (Mus musculus) GI:2632162; contains Pfam profile PF00561: hydrolase, alpha/beta fold family	not assigned.no ontology
MZ00019186	TC299054	1.589	2.143	4.148	0.0250068	putative N5'-nucleotidase {Oryza sativa (japonica cultivar-group);}	TA127564_4577 Putative N5'-nucleotidase [Oryza sativa (japonica cultivar-group)]	At1g75210	5' nucleotidase family protein, contains Pfam profile: PF05761 5' nucleotidase family	not assigned.no ontology
MZ00033275	TC287540	2.096	2.059	3.99	0.0173348	S-adenosylmethionine-dependent methyltransferase {Arabidopsis thaliana;}	TA124543_4577 Hypothetical protein [Arabidopsis thaliana (Mouse-ear cress)]	At1g78140	methyltransferase-related, similar to Probable delta(24)-sterol C-methyltransferase (Swiss-Prot:O14321) (Schizosaccharomyces pombe); similar to C5-O-methyltransferase (GI:5921167) (Streptomyces avermitilis); similar to S-adenosyl-methionine-ste	not assigned.no ontology
MZ00031706	TC254610	1.514	1.323	2.166	0.0186187	contains ESTs D47695(S13338),AU088705(S13338) similar to Arabidopsis thaliana chromosome 1, T30F21.5 unknown protein {Oryza sativa (japonica cultivar-group);} ^|^GB|BAB21160.1|12328501|AP002899 contains ESTs-TRUNCATED-	TA128678_4577 Hypothetical protein P0435H01.7 [Oryza sativa (japonica cultivar-group)]	At1g78620	integral membrane family protein, contains Pfam domain PF01940: Integral membrane protein or integral membrane family protein, contains Pfam domain PF01940: Integral membrane protein	not assigned.no ontology
MZ00021823	TC322538	1.794	1.784	3.201	0.0010469	HAD-superfamily hydrolase, subfamily IA, variant 3, putative {Oryza sativa (japonica cultivar-group);}	TA148857_4577 HAD-superfamily hydrolase, subfamily IA, variant 3, putative [Oryza sativa (japonica cultivar-group)]	At1g79790	haloacid dehalogenase-like hydrolase family protein, contains InterPro accession IPR005834: Haloacid dehalogenase-like hydrolase or haloacid dehalogenase-like hydrolase family protein, contains InterPro accession IPR005834: Haloacid dehalogena	not assigned.no ontology
MZ00027106	TC273120	1.796	2.016	3.465	0.00887061	quinolinate phosphoribosyltransferase {Nicotiana rustica;}	TA122771_4577 Putative quinolinate phosphoribosyltransferase [Nicotiana tabacum (Common tobacco)]	At2g01350	quinolinate phosphoribosyl transferase family protein, contains Pfam profile: PF01729 quinolinate phosphoribosyl transferase, C-terminal domain or quinolinate phosphoribosyl transferase family protein, contains Pfam profile: PF01729 quinolinat	not assigned.no ontology
MZ00029740	TC322168	0.94	2.562	1.499	0.00632539	unknown protein {Arabidopsis thaliana;}	TA137353_4577 Expressed protein [Arabidopsis thaliana (Mouse-ear cress)]	At2g17230	phosphate-responsive 1 family protein, similar to phi-1 (phosphate-induced gene) (Nicotiana tabacum) GI:3759184; contains Pfam profile PF04674: Phosphate-induced protein 1 conserved region	not assigned.no ontology
MZ00017263	TC284975	1.923	2.52	3.059	0.044167	putative pollen specific protein SF21 {Oryza sativa (japonica cultivar-group);}	CO440105 Putative pollen specific protein SF21 [Oryza sativa (japonica cultivar-group)]	At2g19620	Ndr family protein, similar to SP:O23969 Pollen specific protein SF21 {Helianthus annuus}; contains Pfam profile PF03096: Ndr family	not assigned.no ontology
MZ00001876	TC290218	1.605	1.654	2.416	0.0052905	putative tRNA/rRNA methyltransferase {Oryza sativa (japonica cultivar-group);}	TA136780_4577 Putative tRNA/rRNA methyltransferase [Oryza sativa (japonica cultivar-group)]	At2g19870		not assigned.no ontology
MZ00019775	TC294738	0.619	0.853	2.006	0.0101257	CAAX amino terminal protease family-like protein {Oryza sativa (japonica cultivar-group);}	TA132612_4577 CAAX amino terminal protease family-like protein [Oryza sativa (japonica cultivar-group)]	At2g20725	CAAX amino terminal protease family protein, contains Pfam profile PF02517 CAAX amino terminal protease family protein	not assigned.no ontology
MZ00028264	TC305191	0.95	1.831	2.418	0.0257796	prenyl-dependent CAAX protease {Arabidopsis thaliana;}	TA136005_4577	At2g20725	CAAX amino terminal protease family protein, contains Pfam profile PF02517 CAAX amino terminal protease family protein	not assigned.no ontology
MZ00000861	AI902052	1.144	1.308	2.749	0.0081227	cell division inhibitor-like {Oryza sativa (japonica cultivar-group);}	AI902052 Cell division inhibitor-like [Oryza sativa (japonica cultivar-group)]	At2g21280	ATSULA;GIANT CHLOROPLAST 1;expressed protein, similar to YfhF (GI:2804536) (Bacillus subtilis)	not assigned.no ontology
MZ00004317	TC288541	1.402	1.468	2.144	0.037452	cell division inhibitor-like {Oryza sativa (japonica cultivar-group);}	TA133743_4577 Cell division inhibitor-like [Oryza sativa (japonica cultivar-group)]	At2g21280	ATSULA;GIANT CHLOROPLAST 1;expressed protein, similar to YfhF (GI:2804536) (Bacillus subtilis)	not assigned.no ontology
MZ00016519	TC293602	1.455	1.697	2.665	0.0195026	5'-nucleotidase, cytosolic II -like {Oryza sativa (japonica cultivar-group);}	TA100421_4577 5'-nucleotidase, cytosolic II-like [Oryza sativa (japonica cultivar-group)]	At2g23890	5' nucleotidase family protein, contains Pfam PF05761: 5' nucleotidase family; similar to Cytosolic purine 5'-nucleotidase (EC 3.1.3.5) (5'-nucleotidase cytosolic II) (Swiss-Prot:P49902) (Homo sapiens)	not assigned.no ontology
MZ00041793	TC263914	1.755	4.247	6.708	0.023342	unknown protein {Oryza sativa (japonica cultivar-group);} ^|^GB|AAT69658.1|50080324|AC130611 unknown protein {Oryza sativa (japonica cultivar-group);}	TA14167_4577999 Hypothetical protein P0483D07.4 [Oryza sativa (japonica cultivar-group)]	At2g25830	YebC-related, contains Pfam profile PF01709: Domain of unknown function; contains TIGRFAM TIGR01033: conserved hypothetical protein; similar to YebC (GI:5771432) (Legionella pneumophila)	not assigned.no ontology
MZ00030038	TC213679	2.022	3.403	4.664	0.00953925	unknown protein {Arabidopsis thaliana;} ^|^GB|BAC43355.1|26452541|AK118762 unknown protein {Arabidopsis thaliana;}	TA135500_4577 Haloacid dehalogenase-like hydrolase-like [Oryza sativa (japonica cultivar-group)]	At2g25870	haloacid dehalogenase-like hydrolase family protein, contains Pfam profiles PF00702: haloacid dehalogenase-like hydrolase, PF02130: Uncharacterized protein family UPF0054	not assigned.no ontology
MZ00051184	AZM5_100533	2.628	2.555	7.797	0.00437902	unknown protein {Oryza sativa (japonica cultivar-group);}	TA111401_4577 Proline-rich family protein, putative, expressed [Oryza sativa (japonica cultivar-group)]	At2g26770	plectin-related, contains weak similarity to Swiss-Prot:Q9JI55 plectin 1 (PLTN, PCN, 300-kDa intermediate filament-associated protein, IFAP300)(Cricetulus griseus) or plectin-related, contains weak similarity to Swiss-Prot:Q9JI55 plectin 1 (PL	not assigned.no ontology
MZ00055104	PUHQO83TB	1.46	1.24	3.554	0.0018885	unknown protein {Oryza sativa (japonica cultivar-group);}	CO535075 Proline-rich family protein, putative, expressed [Oryza sativa (japonica cultivar-group)]	At2g26770	plectin-related, contains weak similarity to Swiss-Prot:Q9JI55 plectin 1 (PLTN, PCN, 300-kDa intermediate filament-associated protein, IFAP300)(Cricetulus griseus) or plectin-related, contains weak similarity to Swiss-Prot:Q9JI55 plectin 1 (PL	not assigned.no ontology
MZ00014861	TC317803	1.906	3.465	3.006	0.0150624	putative PPF-1 protein {Oryza sativa (japonica cultivar-group);}	TA113610_4577 Putative PPF-1 protein [Oryza sativa (japonica cultivar-group)]	At2g28800	ABL3;ALBINA 3;ALBINO 3;CHLOROPLAST MEMBRANE PROTEIN ALB3;chloroplast membrane protein (ALBINO3), Oxa1p homolog {PMID:11148275}; identical to chloroplast membrane protein ALBINO3 (Arabidopsis thaliana) GI:2209332 or chloroplast membrane protein	not assigned.no ontology
MZ00014862	TC284993	1.662	4.171	5.174	0.000579231	putative PPF-1 protein {Oryza sativa (japonica cultivar-group);}	TA113611_4577 Putative PPF-1 protein [Oryza sativa (japonica cultivar-group)]	At2g28800	ABL3;ALBINA 3;ALBINO 3;CHLOROPLAST MEMBRANE PROTEIN ALB3;chloroplast membrane protein (ALBINO3), Oxa1p homolog {PMID:11148275}; identical to chloroplast membrane protein ALBINO3 (Arabidopsis thaliana) GI:2209332 or chloroplast membrane protein	not assigned.no ontology
MZ00038931	CD968865	2.521	3.672	5.317	0.0349125	putative PPF-1 protein {Oryza sativa (japonica cultivar-group);}	CD968865 Chloroplast membrane protein [Arabidopsis thaliana (Mouse-ear cress)]	At2g28800	ABL3;ALBINA 3;ALBINO 3;CHLOROPLAST MEMBRANE PROTEIN ALB3;chloroplast membrane protein (ALBINO3), Oxa1p homolog {PMID:11148275}; identical to chloroplast membrane protein ALBINO3 (Arabidopsis thaliana) GI:2209332 or chloroplast membrane protein	not assigned.no ontology
MZ00018118	TC290704	1.469	1.547	3.072	0.0246309	aminocarboxymuconate-semialdehyde decarboxylase/ hydrolase {Arabidopsis thaliana;}	TA129847_4577 MRNA, complete cds, clone: RAFL21-86-C08 [Arabidopsis thaliana (Mouse-ear cress)]	At2g35450	expressed protein, similar to conserved hypothetical protein [Streptomyces coelicolor A3(2)] (GB:CAB55712.1); contains InterPro domain Amidohydrolase 2 (InterPro:IPR006992)	not assigned.no ontology
MZ00056324	TC296924	1.075	2.717	1.018	0.00136815	expressed protein {Oryza sativa (japonica cultivar-group);}	TA108665_4577 Expressed protein [Oryza sativa (japonica cultivar-group)]	At2g35860	beta-Ig-H3 domain-containing protein / fasciclin domain-containing protein, contains Pfam profile PF02469: Fasciclin domain	not assigned.no ontology
MZ00031031	TC214965	1.241	1.773	2.208	0.00710998	OSJNBa0073L04.10 {Oryza sativa (japonica cultivar-group);}	TA97452_4577 OSJNBa0073L04.5 protein [Oryza sativa (japonica cultivar-group)]	At2g36290	hydrolase, alpha/beta fold family protein, low similarity to 2-hydroxy-6-oxo-6-phenylhexa-2,4-dienoate hydrolase (Rhodococcus sp. RHA1) GI:8978311; contains Pfam profile PF00561: hydrolase, alpha/beta fold family	not assigned.no ontology
MZ00056172	TC280879	0.754	2.185	0.842	0.0114581	putative glycosyltransferase family {Oryza sativa (japonica cultivar-group);}	TA117111_4577 Putative glycosyltransferase family [Oryza sativa (japonica cultivar-group)]	At2g37090	IXR9;Encodes a protein with similarity to glycosyltransferases. Mutants have irregular xylem phenotype suggesting a role in secondary cell wall biosynthesis.	not assigned.no ontology
MZ00033080	TC318120	2.051	2.503	4.834	0.00166404	hypothetical protein {Oryza sativa (japonica cultivar-group);}	TA137712_4577 Hypothetical protein OJ1212_A08.8 [Oryza sativa (japonica cultivar-group)]	At2g37400	chloroplast lumen common family protein, very similar to GI:6729507 (At5g02590) and GI:7413648 (At3g53560) (Arabidopsis thaliana)	not assigned.no ontology
MZ00057216	AZM5_4909	1.794	0.96	3.51	0.00412252	origin recognition complex subunit 2 {Zea mays;}	TA143320_4577 Putative homeodomain leucine zipper protein [Oryza sativa (japonica cultivar-group)]	At2g37560	ATORC2;ORIGIN RECOGNITION COMPLEX SECOND LARGEST SUBUNIT;origin recognition complex subunit 2 (ORC2), identical to origin recognition complex subunit 2 (ORC2) SP:Q38899 from (Arabidopsis thaliana) or origin recognition complex subunit 2 (ORC2)	not assigned.no ontology
MZ00022452	TC318550	0.805	1.166	2.442	0.00127787	SOUL heme-binding protein-like {Oryza sativa (japonica cultivar-group);}	TA128909_4577 SOUL heme-binding protein-like [Oryza sativa (japonica cultivar-group)]	At2g37970	SOUL heme-binding family protein, weak similarity to SOUL protein (Mus musculus) GI:4886906; contains Pfam profile PF04832: SOUL heme-binding protein	not assigned.no ontology
MZ00030461	TC282868	4.129	2.76	1.648	0.010296	contains ESTs AU064040(E3520),C99291(E10609),C19561(E10609),AU094166 (E3520) similar to Arabidopsis thaliana chromosome 2, T8P21.12 unknown protein {Oryza sativa (japonica cultivar-group);}	TA131639_4577 SOUL heme-binding protein-like [Oryza sativa (japonica cultivar-group)]	At2g37970	SOUL heme-binding family protein, weak similarity to SOUL protein (Mus musculus) GI:4886906; contains Pfam profile PF04832: SOUL heme-binding protein	not assigned.no ontology
MZ00012066	TC307885	1.043	2.123	0.561	0.0291677	N-acetyltransferase {Arabidopsis thaliana;}	TA113763_4577 GCN5-related N-acetyltransferase, putative, expressed [Oryza sativa (japonica cultivar-group)]	At2g39020	GCN5-related N-acetyltransferase (GNAT) family protein, similar to SP:Q9SMB8 Tyramine N-feruloyltransferase 4/11 (EC 2.3.1.110) (Hydroxycinnamoyl- CoA: tyramine N-hydroxycinnamoyltransferase) {Nicotiana tabacum}; contains Pfam profile PF00583:	not assigned.no ontology
MZ00028249	TC285309	1.223	1.502	2.559	0.00402364	radical SAM domain-containing protein-like {Oryza sativa (japonica cultivar-group);}	TA17134_4577999 Radical SAM domain-containing protein-like [Oryza sativa (japonica cultivar-group)]	At2g39670	radical SAM domain-containing protein, similar to hypothetical protein PIR:S76698:S76698 contains Pfam profile PF04055: radical SAM domain protein or radical SAM domain-containing protein, similar to hypothetical protein PIR:S76698:S76698 cont	not assigned.no ontology
MZ00043754	TC333112	1.538	2.128	2.836	0.0140807	unknown protein {Oryza sativa (japonica cultivar-group);}	TA96940_4577 Hypothetical protein OSJNBa0091M20.26-2 [Oryza sativa (japonica cultivar-group)]	At2g39725	complex 1 family protein / LVR family protein, contains Pfam PF05347: Complex 1 protein (LYR family) or complex 1 family protein / LVR family protein, contains Pfam PF05347: Complex 1 protein (LYR family)	not assigned.no ontology
MZ00030859	TC288027	1.879	2.399	3.725	0.0108115	putative peroxisomal membrane protein {Oryza sativa (japonica cultivar-group);}	TA125267_4577 Putative peroxisomal membrane protein [Oryza sativa (japonica cultivar-group)]	At2g39970	peroxisomal membrane protein (PMP36), identical to 36kDa-peroxisomal membrane protein (PMP36) GI:15146342 from (Arabidopsis thaliana)	not assigned.no ontology
MZ00030896	TC276622	2.149	2.547	3.669	0.0319091	putative peroxisomal membrane carrier protein {Arabidopsis thaliana;}	TA125267_4577 Putative peroxisomal membrane protein [Oryza sativa (japonica cultivar-group)]	At2g39970	peroxisomal membrane protein (PMP36), identical to 36kDa-peroxisomal membrane protein (PMP36) GI:15146342 from (Arabidopsis thaliana)	not assigned.no ontology
MZ00038491	TC335218	1.339	1.712	2.859	0.03103	putative peroxisomal membrane carrier protein {Arabidopsis thaliana;}	TA125267_4577 Putative peroxisomal membrane protein [Oryza sativa (japonica cultivar-group)]	At2g39970	peroxisomal membrane protein (PMP36), identical to 36kDa-peroxisomal membrane protein (PMP36) GI:15146342 from (Arabidopsis thaliana)	not assigned.no ontology
MZ00027953	TC290565	1.525	2.773	2.554	0.0173496	unknown protein {Oryza sativa (japonica cultivar-group);}	TA137054_4577 Thylakoid lumenal 15 kDa protein, chloroplast precursor [Arabidopsis thaliana (Mouse-ear cress)]	At2g44920	thylakoid lumenal 15 kDa protein, chloroplast, identical to SP:O22160 Thylakoid lumenal 15 kDa protein, chloroplast precursor (p15) {Arabidopsis thaliana}; contains 8 pentapeptide repeats or thylakoid lumenal 15 kDa protein, chloroplast, ident	not assigned.no ontology
MZ00021732	TC320036	1.29	1.005	3.319	0.0330206	hypothetical protein {Oryza sativa (japonica cultivar-group);}	TA129819_4577 Hydrolase-like [Oryza sativa (japonica cultivar-group)]	At3g03990	esterase/lipase/thioesterase family protein, low similarity to 3-oxoadipate enol-lactone hydrolase (Pseudomonas sp. B13) GI:17736948, esterase V (Pseudomonas sp.) GI:402521; contains Interpro entry IPR000379	not assigned.no ontology
MZ00024390	TC321882	2.921	2.444	0.989	0.0101605	defence-related protein {Zea mays;}	TA109818_4577 Defence-related protein precursor [Zea mays (Maize)]	At3g04720	HEL;PR-4;HEVEIN-LIKE;PATHOGENESIS-RELATED 4;hevein-like protein (HEL), identical to SP:P43082 Hevein-like protein precursor {Arabidopsis thaliana}; similar to SP:P09762 Wound-induced protein WIN2 precursor {Solanum tuberosum}; contains Pfam pro	not assigned.no ontology
MZ00025038	TC207307	2.799	0.451	0.356	0.0230591	pathogenesis-related protein 4 - barley {Hordeum vulgare;} ^|^GB|CAA71774.1|1808651|HVPRP4 pathogenesis-related protein 4 {Hordeum vulgare;}	TA10526_4577999 Barwin, putative, expressed [Oryza sativa (japonica cultivar-group)]	At3g04720	HEL;PR-4;HEVEIN-LIKE;PATHOGENESIS-RELATED 4;hevein-like protein (HEL), identical to SP:P43082 Hevein-like protein precursor {Arabidopsis thaliana}; similar to SP:P09762 Wound-induced protein WIN2 precursor {Solanum tuberosum}; contains Pfam pro	not assigned.no ontology
MZ00043658	TC249137	3.845	0.784	1.013	0.0434495	pathogenesis-related protein 4 {Triticum monococcum;}	TA109815_4577 Putative vacuolar defense protein precursor [Triticum aestivum (Wheat)]	At3g04720	HEL;PR-4;HEVEIN-LIKE;PATHOGENESIS-RELATED 4;hevein-like protein (HEL), identical to SP:P43082 Hevein-like protein precursor {Arabidopsis thaliana}; similar to SP:P09762 Wound-induced protein WIN2 precursor {Solanum tuberosum}; contains Pfam pro	not assigned.no ontology
MZ00043659	TC249138	5.18	0.983	1.302	0.046549	pathogenesis-related protein 4 {Triticum monococcum;}	TA109816_4577 Putative vacuolar defense protein precursor [Triticum aestivum (Wheat)]	At3g04720	HEL;PR-4;HEVEIN-LIKE;PATHOGENESIS-RELATED 4;hevein-like protein (HEL), identical to SP:P43082 Hevein-like protein precursor {Arabidopsis thaliana}; similar to SP:P09762 Wound-induced protein WIN2 precursor {Solanum tuberosum}; contains Pfam pro	not assigned.no ontology
MZ00006102	TC326350	2.324	4.978	6.812	0.00632907	myosin heavy chain-like protein {Oryza sativa (japonica cultivar-group);}	TA138287_4577 Myosin heavy chain-like protein [Oryza sativa (japonica cultivar-group)]	At3g05270	expressed protein, similar to endosome-associated protein (EEA1) (GI:1016368) (Homo sapiens); similar to smooth muscle myosin heavy chain (GI:4417214) (Homo sapiens; contains Pfam profile PF05911: Plant protein of unknown function (DUF869)	not assigned.no ontology
MZ00047276	AZM5_18671	0.949	1.345	2.717	0.0291373	myosin heavy chain-like protein {Oryza sativa (japonica cultivar-group);}	TA144070_4577 Myosin heavy chain-like protein [Oryza sativa (japonica cultivar-group)]	At3g05270	expressed protein, similar to endosome-associated protein (EEA1) (GI:1016368) (Homo sapiens); similar to smooth muscle myosin heavy chain (GI:4417214) (Homo sapiens; contains Pfam profile PF05911: Plant protein of unknown function (DUF869)	not assigned.no ontology
MZ00021405	TC305141	0.649	2.944	1.86	0.00499669	unknown protein {Oryza sativa (japonica cultivar-group);}	TA142831_4577 Hypothetical protein P0480C01.37 [Oryza sativa (japonica cultivar-group)]	At3g06130	heavy-metal-associated domain-containing protein, contains Pfam heavy metal associated domain PF00403	not assigned.no ontology
MZ00028161	TC312344	1.966	3.335	4.155	0.00075009	unknown protein {Oryza sativa (japonica cultivar-group);}	TA130955_4577 Hypothetical protein OSJNBa0091J19.7 [Oryza sativa (japonica cultivar-group)]	At3g10260	reticulon family protein, weak similarity to Nogo-C protein (Rattus norvegicus) GI:6822251; contains Pfam profile PF02453: Reticulon; identical to cDNA GI:32331854 or reticulon family protein, weak similarity to Nogo-C protein (Rattus norvegic	not assigned.no ontology
MZ00021633	TC282808	1.679	2.897	5.9	9.38293e-05	putative genetic modifier {Zea mays;}	TA129216_4577 Putative genetic modifier [Zea mays (Maize)]	At3g10970	haloacid dehalogenase-like hydrolase family protein, low similarity to genetic modifier (Zea mays) GI:10444400; contains InterPro accession IPR005834: Haloacid dehalogenase-like hydrolase or haloacid dehalogenase-like hydrolase family protein,	not assigned.no ontology
MZ00017604	TC328232	2.276	1.199	1.41	0.00828675	MutT/nudix-like {Oryza sativa (japonica cultivar-group);}	TA131075_4577 MutT/nudix-like [Oryza sativa (japonica cultivar-group)]	At3g12600	ATNUDT16;MutT/nudix family protein, contains Pfam profile PF00293: NUDIX domain	not assigned.no ontology
MZ00026549	TC295275	1.25	1.93	2.714	0.0046738	putative membrane protein {Oryza sativa (japonica cultivar-group);}	TA122607_4577 LEM3 family/CDC50 family protein, expressed [Oryza sativa (japonica cultivar-group)]	At3g12740	LEM3 (ligand-effect modulator 3) family protein / CDC50 family protein, Similar to GI:4585976; GI:4966357; GI:4835763; GI:9757735 from (Arabidopsis thaliana)	not assigned.no ontology
MZ00016387	TC313145	2.146	1.793	3.167	0.00366927	proliferating-cell nucleolar protein-like {Oryza sativa (japonica cultivar-group);}	TA127310_4577 Proliferating-cell nucleolar protein-like [Oryza sativa (japonica cultivar-group)]	At3g13180	NOL1/NOP2/sun family protein / antitermination NusB domain-containing protein, low similarity to SP:P36929 SUN protein (FMU protein) {Escherichia coli}; contains Pfam profiles PF01189: NOL1/NOP2/sun family, PF01029: NusB family	not assigned.no ontology
MZ00028663	TC292982	4.298	2.145	4.492	0.00488228	unknown protein {Oryza sativa (japonica cultivar-group);}	TA102106_4577 Hypothetical protein OSJNBb0059K16.5 [Oryza sativa (japonica cultivar-group)]	At3g13740	URF 4-related, similar to URF 4 (GI:49224) (Swiss-Prot:Q05370)(Synechococcus sp.)	not assigned.no ontology
MZ00014061	TC332871	2.032	6.073	1.981	0.00668341	putative oligouridylate binding protein {Zea mays;}	DN225890 Putative oligouridylate binding protein [Zea mays (Maize)]	At3g14100	oligouridylate-binding protein, putative, similar to GB:CAB75429 (GI:6996560) from (Nicotiana plumbaginifolia), contains Pfam profiles: PF00076 RNA recognition motif (3 copies)	not assigned.no ontology
MZ00002202	TC332680	0.939	1.676	2.089	0.0187499	putative beta-1,3-glucanase {Oryza sativa (japonica cultivar-group);}	TA145236_4577 Putative beta-1,3-glucanase [Oryza sativa (japonica cultivar-group)]	At3g15800	glycosyl hydrolase family 17 protein, similar to elicitor inducible chitinase Nt-SubE76 GI:11071974 from (Nicotiana tabacum)	not assigned.no ontology
MZ00013189	TC293365	1.123	1.277	2.409	0.0100433	putative HAL3B {Oryza sativa (japonica cultivar-group);}	TA118793_4577 Putative HAL3B [Oryza sativa (japonica cultivar-group)]	At3g18030	ATHAL3;HAL3A;halotolerance protein (HAL3A), identical to GB:AAD51616 from (Arabidopsis thaliana); similar to Halotolerance protein Hal3b (SP:P94063)(Arabidopsis thaliana); contains Pfam PF02441: Flavoprotein	not assigned.no ontology
MZ00023168	TC302007	3.094	1.463	2.139	0.0159228	putative ORFX {Oryza sativa (japonica cultivar-group);}	TA139887_4577 Putative ORFX [Oryza sativa (japonica cultivar-group)]	At3g18460	expressed protein, similar to PGPS/D12 (Petunia x hybrida) GI:4105794; contains Pfam profile PF04749: Protein of unknown function, DUF614	not assigned.no ontology
MZ00023809	TC299179	0.837	1.428	2.063	0.0155173	putative translational inhibitor protein {Oryza sativa (japonica cultivar-group);}	TA6932_4577999 Perchloric acid soluble translation inhibitor protein homolog [Gentiana triflora (Clustered gentian)]	At3g20390	endoribonuclease L-PSP family protein, contains Pfam domain PF01042: Endoribonuclease L-PSP	not assigned.no ontology
MZ00031174	TC289182	1.441	4.194	2.959	0.0122341	putative oxidase {Oryza sativa (japonica cultivar-group);}	TA115732_4577 GMC oxidoreductase family protein, expressed [Oryza sativa (japonica cultivar-group)]	At3g23410	alcohol oxidase-related, similar to long chain fatty alcohol oxidase from Candida cloacae (GI:6983581), Candida tropicalis (GI:6983594)	not assigned.no ontology
MZ00005927	TC291560	0.71	1.118	5.918	0.00180689	heavy meromyosin-like protein {Oryza sativa (japonica cultivar-group);}	TA130594_4577 Heavy meromyosin-like protein [Oryza sativa (japonica cultivar-group)]	At3g23980	dentin sialophosphoprotein-related, contains weak similarity to Dentin sialophosphoprotein precursor (Swiss-Prot:Q9NZW4) (Homo sapiens)	not assigned.no ontology
MZ00031670	TC326942	1.406	1.073	13.05	0.000877863	hypothetical protein {Oryza sativa (japonica cultivar-group);}	TA129818_4577 Hydrolase-like [Oryza sativa (japonica cultivar-group)]	At3g24420	TA129818_4577 Hydrolase-like [Oryza sativa (japonica cultivar-group)]	not assigned.no ontology
MZ00019331	TC275318	5.559	0.806	1.324	2.48411e-05	leucine-rich repeat protein {Capsicum annuum;}	TA137283_4577 BRASSINOSTEROID INSENSITIVE 1-associated receptor kinase 1, putative, expressed [Oryza sativa (japonica cultivar-group)]	At3g43740	leucine-rich repeat family protein, contains leucine rich-repeat (LRR) domains Pfam:PF00560, INTERPRO:IPR001611; contains similarity to somatic embryogenesis receptor-like kinase 2 (Arabidopsis thaliana) gi:14573457:gb:AAK68073 or leucine-rich	not assigned.no ontology
MZ00001008	AI973511	2.088	2.558	4.328	0.0153884	unknown protein {Oryza sativa (japonica cultivar-group);}	AI973511 Hypothetical protein OSJNBa0052O12.27 [Oryza sativa (japonica cultivar-group)]	At3g44020	thylakoid lumenal P17.1 protein, contains Pfam PF00684 : DnaJ central domain (4 repeats); SP:Q9LXV9; PMID:11719511; supported by EST AI997589.	not assigned.no ontology
MZ00018448	TC301594	1.45	3.478	2.282	0.00580689	putative LSTK-1-like kinase {Oryza sativa (japonica cultivar-group);}	TA133684_4577 LSTK-1-like kinase, putative, expressed [Oryza sativa (japonica cultivar-group)]	At3g44200	protein kinase family protein, contains protein kinase domain, Pfam:PF00069; contains serine/threonine protein kinase domain, INTERPRO:IPR002290	not assigned.no ontology
MZ00026108	TC283963	2.321	5.593	1.988	0.0119569	harpin-induced protein-like {Oryza sativa (japonica cultivar-group);}	TA126168_4577 Harpin-induced protein-like [Oryza sativa (japonica cultivar-group)]	At3g44220		not assigned.no ontology
MZ00055647	TC332187	2.126	3.895	1.914	0.00782213	{Oryza sativa (japonica cultivar-group);}	TA155358_4577 OSJNBb0020O11.14 protein [Oryza sativa (japonica cultivar-group)]	At3g47430	peroxisomal biogenesis factor 11 family protein / PEX11 family protein, contains Pfam PF05648: Peroxisomal biogenesis factor 11 (PEX11)	not assigned.no ontology
MZ00028950	TC287775	2.014	1.936	3.302	0.0247984	hypothetical protein similar to Arabidopsis thaliana F1P2.140 {Oryza sativa (japonica cultivar-group);}	TA131561_4577 Esterase/lipase/thioesterase family protein-like [Oryza sativa (japonica cultivar-group)]	At3g47560	esterase/lipase/thioesterase family protein, low similarity to cinnamoyl ester hydrolase CinI (Butyrivibrio fibrisolvens) GI:1622732; contains Interpro entry IPR000379 or esterase/lipase/thioesterase family protein, low similarity to cinnamoyl	not assigned.no ontology
MZ00017545	TC262885	1.723	3.085	4.2	0.00135082	OSJNBb0060E08.11 {Oryza sativa (japonica cultivar-group);}	TA124282_4577 Chloroplast lipocalin [Sorghum bicolor (Sorghum) (Sorghum vulgare)]	At3g47860	apolipoprotein D-related, contains weak similarity to Apolipoprotein D precursor (ApoD) (Swiss-Prot:P51910) (Mus musculus)	not assigned.no ontology
MZ00016548	TC295089	1.251	4.998	11.79	0.000469518	hypothetical protein {Oryza sativa (japonica cultivar-group);}	TA128324_4577 HPP family protein, expressed [Oryza sativa (japonica cultivar-group)]	At3g47980	integral membrane HPP family protein, contains Pfam domain, PF04982: HPP family	not assigned.no ontology
MZ00005003	TC292633	2.231	5.053	4.618	0.00077001	putative PrMC3 {Oryza sativa (japonica cultivar-group);}	TA123728_4577 Putative PrMC3 [Oryza sativa (japonica cultivar-group)]	At3g48690	expressed protein, similar to PrMC3 (Pinus radiata) GI:5487873	not assigned.no ontology
MZ00011002	CF038711	1.163	2.16	2.155	0.0444724	hypothetical protein F5K20.80 - Arabidopsis thaliana {Arabidopsis thaliana;} ^|^GB|CAB88340.1|7629998|ATF5K20 putative protein {Arabidopsis thaliana;}	TA120114_4577 Putative membrane protein [Oryza sativa (japonica cultivar-group)]	At3g53780	rhomboid family protein, contains PFAM domain PF01694, Rhomboid family or rhomboid family protein, contains PFAM domain PF01694, Rhomboid family	not assigned.no ontology
MZ00027331	TC301698	1.489	7.192	2.993	0.00312618	putative beta-N-acetylhexosaminidase {Oryza sativa (japonica cultivar-group);}	TA128387_4577 Putative beta-N-acetylhexosaminidase [Oryza sativa (japonica cultivar-group)]	At3g55260	glycosyl hydrolase family 20 protein, similar to beta-hexosaminidase A SP:P13723 from (Dictyostelium discoideum)	not assigned.no ontology
MZ00025924	TC297643	1.584	2.135	2.703	0.0231887	unknown protein {Oryza sativa (japonica cultivar-group);}	TA16023_4577999 Hypothetical protein P0019D06.39 [Oryza sativa (japonica cultivar-group)]	At3g55605	mitochondrial glycoprotein family protein / MAM33 family protein, low similarity to SUAPRGA1 (Emericella nidulans) GI:6562379; contains Pfam profile PF02330: Mitochondrial glycoprotein	not assigned.no ontology
MZ00042410	TC264960	1.365	1.97	2.764	0.00957775	hypothetical protein similar to Arabidopsis thaliana chromosome 3, At3g56840 {Oryza sativa (japonica cultivar-group);}	TA134250_4577 Dehydrogenase-like protein [Oryza sativa (japonica cultivar-group)]	At3g56840	FAD-dependent oxidoreductase family protein, contains Pfam profile PF01266 FAD dependent oxidoreductase	not assigned.no ontology
MZ00016054	TC301598	1.688	3.482	1.233	0.00902168	'unknown protein, contains transferase family' {Oryza sativa (japonica cultivar-group);}	TA120934_4577 Hypothetical protein OJ1127_B08.7 [Oryza sativa (japonica cultivar-group)]	At3g62160	transferase family protein, low similarity to Taxus cuspidata transferases: 10-deacetylbaccatin III-10-O-acetyl transferase GI:6746554, taxadienol acetyl transferase GI:6978038, 2-debenzoyl-7,13-diacetylbaccatin III-2-O-benzoyl transferase GI:1	not assigned.no ontology
MZ00026923	CB278090	1.08	2.168	2.722	0.000535678	{Oryza sativa (japonica cultivar-group);}	CB278090 OSJNBa0079F16.3 protein [Oryza sativa (Rice)]	At3g63510	nitrogen regulation family protein, contains Pfam domain PF01207: Dihydrouridine synthase (Dus); similar to (SP:P45672) NIFR3-like protein (SP:P45672) (Azospirillum brasilense)	not assigned.no ontology
MZ00039881	CF035994	1.769	2.047	2.707	0.0458085	putative GTP-binding protein, having alternative splicing products {Oryza sativa (japonica cultivar-group);}	CF035994 Putative GTP-binding protein, having alternative splicing products [Oryza sativa (japonica cultivar-group)]	At4g02510	chloroplast outer membrane protein, putative, similar to chloroplast protein import component Toc159 (Pisum sativum) GI:8489806, chloroplast outer envelope protein 86 (Pisum sativum) GI:599958, GTP-binding protein (Pisum sativum) GI:576509	not assigned.no ontology
MZ00012483	CF625028_root	2.202	5.092	4.18	0.0213089	putative endo-1,4-beta-xylanase X-1 {Oryza sativa (japonica cultivar-group);}	CF625028 Putative (1,4)-beta-xylan endohydrolase [Oryza sativa (japonica cultivar-group)]	At4g08160	glycosyl hydrolase family 10 protein / carbohydrate-binding domain-containing protein, ; contains Pfam profiles PF00331: Glycosyl hydrolase family 10, PF02018: Carbohydrate binding domain or similar to glycosyl hydrolase family 10 protein / c	not assigned.no ontology
MZ00018781	TC198407	1.856	3.054	3.728	0.00402364	unknown protein {Arabidopsis thaliana;} ^|^GB|AAK25915.1|13430586|AF360205 unknown protein {Arabidopsis thaliana;}	TA102579_4577 Putative outer envelope membrane protein OEP75 [Oryza sativa (japonica cultivar-group)]	At4g09080	similar to chloroplast outer envelope protein, putative [Arabidopsis thaliana] (TAIR:At3g46740.1); similar to chloroplast import-associated channel protein homolog [Oryza sativa (japonica cultivar-group)] (GB:NP_912397.1)	not assigned.no ontology
MZ00021578	TC289424	2.186	3.155	3.196	0.0326115	unknown protein {Oryza sativa (japonica cultivar-group);}	TA131628_4577 Hypothetical protein OJ1005_B11.2 [Oryza sativa (japonica cultivar-group)]	At4g09080	similar to chloroplast outer envelope protein, putative [Arabidopsis thaliana] (TAIR:At3g46740.1); similar to chloroplast import-associated channel protein homolog [Oryza sativa (japonica cultivar-group)] (GB:NP_912397.1)	not assigned.no ontology
MZ00051428	AZM5_13672	3.663	9.573	13.12	0.00455971	hypothetical protein {Oryza sativa (japonica cultivar-group);}	TA117480_4577 Putative oxidoreductase [Oryza sativa (japonica cultivar-group)]	At4g09670	oxidoreductase family protein, similar to AX110P (Daucus carota) GI:285739; contains Pfam profiles PF01408: Oxidoreductase family NAD-binding Rossmann fold, PF02894: Oxidoreductase family C-terminal alpha/beta domain	not assigned.no ontology
MZ00016594	TC324831	1.283	1.808	2.38	0.0281064	unknown protein {Oryza sativa (japonica cultivar-group);}	TA123542_4577 Hypothetical protein OSJNBa0086E02.13 [Oryza sativa (japonica cultivar-group)]	At4g11570	haloacid dehalogenase-like hydrolase family protein, similar to genetic modifier (Zea mays) GI:10444400; contains InterPro accession IPR005834: Haloacid dehalogenase-like hydrolase or haloacid dehalogenase-like hydrolase family protein, simila	not assigned.no ontology
MZ00011177	TC331982	5.761	1.562	1.451	0.00425495	C-terminal peptide-binding protein 1 {Zea mays;}	CO451351 C-terminal peptide-binding protein 1 [Zea mays (Maize)]	At4g12420	multi-copper oxidase, putative (SKU5), identical to multi-copper oxidase-related protein (SKU5)(GI:18158154) (Arabidopsis thaliana); similar to pollen-specific protein precursor - common tobacco, PIR2:S22495; contains Pfam profile: PF00394 Mult	not assigned.no ontology
MZ00009730	TC291457	2.093	3.542	7.994	0.00932411	hydrolase-like {Oryza sativa (japonica cultivar-group);}	TA139061_4577 Hydrolase-like [Oryza sativa (japonica cultivar-group)]	At4g12830	hydrolase, alpha/beta fold family protein, low similarity to haloalkane dehalogenase from (Mycobacterium avium subsp. avium) GI:14422311, (Pseudomonas pavonaceae) GI:6689030; contains Pfam profile PF00561: hydrolase, alpha/beta fold family	not assigned.no ontology
MZ00018247	TC299374	1.752	2.142	3.501	0.0182263	{Oryza sativa (indica cultivar-group);}	TA105466_4577 OSJNBa0033G05.17 protein [Oryza sativa (japonica cultivar-group)]	At4g12830	hydrolase, alpha/beta fold family protein, low similarity to haloalkane dehalogenase from (Mycobacterium avium subsp. avium) GI:14422311, (Pseudomonas pavonaceae) GI:6689030; contains Pfam profile PF00561: hydrolase, alpha/beta fold family	not assigned.no ontology
MZ00041732	TC299137	1.259	2.157	0.965	0.0366152	contains EST AU081354(R0069) similar to Arabidopsis thaliana chromosome 4, At4g15093 unknown protein {Oryza sativa (japonica cultivar-group);}	TA108628_4577 Putative dioxygenase [Solanum demissum (Wild potato)]	At4g15093	catalytic LigB subunit of aromatic ring-opening dioxygenase family, contains Pfam PF02900: Catalytic LigB subunit of aromatic ring-opening dioxygenase	not assigned.no ontology
MZ00044750	TC257114	1.053	2.108	1.794	0.0306281	putative anthocyanin 5-O-glucosyltransferase {Oryza sativa (japonica cultivar-group);}	CA829173 Putative glucosyltransferase [Oryza sativa (japonica cultivar-group)]	At4g15550	UDP-glucose:indole-3-acetate beta-D-glucosyltransferase (IAGLU), identical to UDP-glucose:indole-3-acetate beta-D-glucosyltransferase (iaglu) GI:2149126 from (Arabidopsis thaliana)	not assigned.no ontology
MZ00034284	TC199673	2.185	0.84	0.868	0.0396297	putative aldose reductase-related protein {Zea mays;}	TA118404_4577 Putative aldose reductase-related protein [Zea mays (Maize)]	At4g17720	RNA recognition motif (RRM)-containing protein	not assigned.no ontology
MZ00025995	TC302924	2.988	1.535	2.464	0.0449966	unknown {Oryza sativa (japonica cultivar-group);}	TA105340_4577 T4B21.6 protein [Arabidopsis thaliana (Mouse-ear cress)]	At4g21860	methionine sulfoxide reductase domain-containing protein / SeIR domain-containing protein, low similarity to pilin-like transcription factor (Homo sapiens) GI:5059062, SP:P14930 Peptide methionine sulfoxide reductase msrA/msrB (EC 1.8.4.6) {Nei	not assigned.no ontology
MZ00002252	TC296456	1.239	1.833	2.614	0.024285	{Oryza sativa (japonica cultivar-group);}	TA143495_4577 Membrane protein-like [Oryza sativa (japonica cultivar-group)]	At4g23030	MATE efflux protein-related, contains Pfam profile PF01554: Uncharacterized membrane protein family	not assigned.no ontology
MZ00050418	AZM5_11038	1.016	0.798	2	0.0359661	unknown {Sorghum bicolor;}	TA66893_4530 Hypothetical protein 134P10.5 [Oryza sativa (japonica cultivar-group)]	At4g24140	hydrolase, alpha/beta fold family protein, low similarity to 2-hydroxy-6-oxo-7-methylocta-2,4-dienoate hydrolase (Pseudomonas putida) GI:2822275, hydroxymuconic semialdehyde hydrolase, Pseudomonas stutzeri, AF039534; contains Pfam profile PF005	not assigned.no ontology
MZ00017997	TC285684	1.737	2.04	3.386	0.00378822	putative elicitor inducible beta-1,3-glucanase {Oryza sativa (japonica cultivar-group);}	TA13518_4577999 Putative elicitor inducible beta-1,3-glucanase [Oryza sativa (japonica cultivar-group)]	At4g26830	glycosyl hydrolase family 17 protein, similar to elicitor inducible chitinase Nt-SubE76 GI:11071974 from (Nicotiana tabacum)	not assigned.no ontology
MZ00055326	TC263537	1.332	2.14	2.848	0.00126309	unknown protein {Oryza sativa (japonica cultivar-group);}	TA127136_4577 Hypothetical protein OJ1339_B08.2 [Oryza sativa (japonica cultivar-group)]	At4g27990	YGGT family protein, contains Pfam profile PF02325: YGGT family (unknown function)	not assigned.no ontology
MZ00031415	BE475865	0.834	1.024	8.435	0.00183275	unnamed protein product; Similar to Populus balsamifera subsp. trichocarpa X Populus deltoides vegetative storage protein. (L20233) {Oryza sativa (japonica cultivar-group);}	BE475865 Putative bark storage protein [Oryza sativa (japonica cultivar-group)]	At4g28940	nucleosidase-related, contains weak similarity to MTA/SAH nucleosidase (P46). (Swiss-Prot:P24247) (Shigella flexneri)	not assigned.no ontology
MZ00028849	TC212202	1.385	2.144	0.203	0.00714055	glucan endo-1,3-beta-D-glucosidase (EC 3.2.1.39) precursor - common tobacco {Nicotiana tabacum;} ^|^GB|CAA82271.1|473102|NTBGLUC beta-1,3-glucanase {Nicotiana tabacum;}	TA113088_4577 Putative glucan endo-1,3-beta-D-glucosidase [Oryza sativa (japonica cultivar-group)]	At4g34480	glycosyl hydrolase family 17 protein, similar to glucan endo-1,3-beta-glucosidase precursor SP:P52409 from (Triticum aestivum)	not assigned.no ontology
MZ00057287	TC313698	1.71	1.015	2.023	0.00674236	Putative glycosyl hydrolase {Oryza sativa (japonica cultivar-group);}	TA132304_4577 Putative glycosyl hydrolase [Oryza sativa (japonica cultivar-group)]	At4g34480	glycosyl hydrolase family 17 protein, similar to glucan endo-1,3-beta-glucosidase precursor SP:P52409 from (Triticum aestivum)	not assigned.no ontology
MZ00012088	CF244043	1.047	2.717	4.971	0.0252962	NA	CF244043 Putative NADPH-dependent reductase [Oryza sativa (japonica cultivar-group)]	At4g35250	vestitone reductase-related, low similarity to vestitone reductase (Medicago sativa subsp. sativa) GI:973249	not assigned.no ontology
MZ00012181	CF244696	1.689	2.845	4.456	0.0194031	putative NADPH-dependent reductase {Oryza sativa (japonica cultivar-group);} ^|^GB|BAD33006.1|50725537|AP004044 putative NADPH-dependent reductase {Oryza sativa (japonica cultivar-group);}	TA124382_4577 Putative NADPH-dependent reductase [Oryza sativa (japonica cultivar-group)]	At4g35250	vestitone reductase-related, low similarity to vestitone reductase (Medicago sativa subsp. sativa) GI:973249	not assigned.no ontology
MZ00018319	TC288647	1.689	1.463	3.046	0.000846799	unknown protein {Arabidopsis thaliana;}	TA135567_4577 Hypothetical protein At4g35530 [Arabidopsis thaliana (Mouse-ear cress)]	At4g35530	phosphatidylinositolglycan-related, contains weak similarity to Swiss-Prot:Q14442 phosphatidylinositol-glycan biosynthesis, class H protein (PIG-H) (Homo sapiens)	not assigned.no ontology
MZ00032407	TC313812	1.552	2.06	2.203	0.0116358	endoribonuclease E-like protein {Oryza sativa (japonica cultivar-group);}	TA141070_4577 Endoribonuclease E-like protein [Oryza sativa (japonica cultivar-group)]	At4g37920		not assigned.no ontology
MZ00055596	TC298710	1.186	3.16	2.374	0.00123374	putative ethylene-inducible protein {Oryza sativa (japonica cultivar-group);}	TA109075_4577 Putative ethylene-inducible protein [Oryza sativa (japonica cultivar-group)]	At5g01410	Encodes a protein predicted to function in tandem with PDX2 to form glutamine amidotransferase complex with involved in vitamin B6 biosynthesis.	not assigned.no ontology
MZ00012486	TC301190	1.002	2.818	0.478	0.0250492	{Oryza sativa (japonica cultivar-group);}	TA157443_4577 OSJNBa0088H09.7 protein [Oryza sativa (japonica cultivar-group)]	At5g06200	integral membrane family protein, similar to unknown protein (gb:AAF00668.1); contains TIGRFAM TIGR01569 : plant integral membrane protein TIGR01569; contains Pfam PF04535 : Domain of unknown function (DUF588)	not assigned.no ontology
MZ00009976	TC323200	1.621	1.538	4.199	0.00355749	putative pepper esterase {Oryza sativa (japonica cultivar-group);}	TA144188_4577 Putative pepper esterase [Oryza sativa (japonica cultivar-group)]	At5g06570	expressed protein, similar to PrMC3 (Pinus radiata) GI:5487873 or expressed protein, similar to PrMC3 (Pinus radiata) GI:5487873	not assigned.no ontology
MZ00022163	TC288542	1.804	0.367	2.356	0.00116825	{Oryza sativa (japonica cultivar-group);}	TA127407_4577 Putative 10-deacetylbaccatin III-10-O-acetyl transferase [Oryza sativa (japonica cultivar-group)]	At5g07080	transferase family protein, similar to 10-deacetylbaccatin III-10-O-acetyl transferase - Taxus cuspidata, AF193765, EMBL:AF193765; contains Pfam transferase family domain PF00248	not assigned.no ontology
MZ00023479	TC311078	3.175	0.881	0.814	0.0416881	unknown protein {Oryza sativa (japonica cultivar-group);}	CF049231 Hypothetical protein OSJNBa0042F15.2 [Oryza sativa (japonica cultivar-group)]	At5g11560	PQQ enzyme repeat-containing protein, contains Pfam profile PF01011: PQQ enzyme repeat	not assigned.no ontology
MZ00043801	TC328619	2.452	3.264	6.023	0.000590623	unknown protein {Oryza sativa (japonica cultivar-group);}	TA126181_4577	At5g14910	heavy-metal-associated domain-containing protein, Pfam profile PF00403: Heavy-metal-associated domain	not assigned.no ontology
MZ00043802	AI973451	2.198	3.045	5.773	0.00265303	unknown {Arabidopsis thaliana;} ^|^GB|AAL06982.1|15810113|AY056094 AT5g14910/F2G14_30 {Arabidopsis thaliana;} ^|^GB|AAK62653.1|14517526|AY039598 AT5g14910/F2G14_30 {Arabidopsis thaliana;}	AI973451 Hypothetical protein OSJNBa0053E01.2 [Oryza sativa (japonica cultivar-group)]	At5g14910	heavy-metal-associated domain-containing protein, Pfam profile PF00403: Heavy-metal-associated domain	not assigned.no ontology
MZ00056358	TC294673	2.977	3.717	7.822	0.00672058	unknown protein {Oryza sativa (japonica cultivar-group);}	TA21921_4577999 Hypothetical protein OSJNBa0053E01.2 [Oryza sativa (japonica cultivar-group)]	At5g14910	heavy-metal-associated domain-containing protein, Pfam profile PF00403: Heavy-metal-associated domain	not assigned.no ontology
MZ00015697	TC312660	1.288	2.35	0.997	0.032429	maize EST AI621709, similar to an Arabidopsis thialiana chromosome BAC genomic sequence (AC006193); unknown protein {Oryza sativa (japonica cultivar-group);}	TA19808_4577999 Similar to an Arabidopsis thialiana chromosome BAC genomic sequence [Oryza sativa (Rice)]	At5g16730	expressed protein, weak similarity to microtubule binding protein D-CLIP-190 (Drosophila melanogaster) GI:2773363, SMC2-like condensin (Arabidopsis thaliana) GI:14279543	not assigned.no ontology
MZ00005041	TC312307	0.745	1.274	2.051	0.000341983	hypothetical protein, 5'-partial {Solanum demissum;}	TA142704_4577 Hypothetical protein PGEC561.1 [Solanum demissum (Wild potato)]	At5g19500	tryptophan/tyrosine permease family protein, contains Pfam profile PF03222: Tryptophan/tyrosine permease family	not assigned.no ontology
MZ00026208	TC283416	2.366	1.438	2.565	0.00432519	integral membrane protein-like {Oryza sativa (japonica cultivar-group);}	TA117472_4577 Integral membrane protein-like [Oryza sativa (japonica cultivar-group)]	At5g19930	integral membrane family protein, contains Pfam domain PF01940: Integral membrane protein	not assigned.no ontology
MZ00008088	CD945891	2.677	1.749	1.803	0.0458277	floral organ regulator 1 {Oryza sativa (japonica cultivar-group);}	CD945891 Leucine-rich repeat protein [Oryza sativa (Rice)]	At5g21090	leucine-rich repeat protein, putative, similar to leucine rich repeat protein (LRP) GI:1619300 from (Lycopersicon esculentum); contains leucine rich-repeat (LRR) domains Pfam:PF00560, INTERPRO:IPR001611	not assigned.no ontology
MZ00014532	TC306248	1.414	1.753	3.463	0.0111313	unknown protein {Oryza sativa (japonica cultivar-group);}	TA115170_4577 Hypothetical protein P0596H06.15 [Oryza sativa (japonica cultivar-group)]	At5g23890	expressed protein, weak similarity to SP:P12957 Caldesmon (CDM) {Gallus gallus}	not assigned.no ontology
MZ00036837	BI542820	2.309	2.433	3.655	0.00175141	unknown protein {Oryza sativa (japonica cultivar-group);}	BI542820 Hypothetical protein P0596H06.15 [Oryza sativa (japonica cultivar-group)]	At5g23890	expressed protein, weak similarity to SP:P12957 Caldesmon (CDM) {Gallus gallus}	not assigned.no ontology
MZ00016528	TC291986	1.512	2.744	1.604	0.00286078	putative heparanase {Hordeum vulgare subsp. vulgare;}	TA122108_4577 Heparanase-like protein 2, putative, expressed [Oryza sativa (japonica cultivar-group)]	At5g34940	glycosyl hydrolase family 79 N-terminal domain-containing protein, similar to beta-glucuronidase precursor (Scutellaria baicalensis) GI:8918740; contains Pfam profile PF03662: Glycosyl hydrolase family 79, N-terminal domain or glycosyl hydrola	not assigned.no ontology
MZ00017860	BE012274	1.168	1.738	3.353	0.00674236	unknown protein {Oryza sativa (japonica cultivar-group);}	BE012274 Arabidopsis thaliana genomic DNA, chromosome 5, P1 clone:MBB18 [Arabidopsis thaliana (Mouse-ear cress)]	At5g38520	hydrolase, alpha/beta fold family protein, low similarity to hydrolase (Terrabacter sp. DBF63) GI:14196240; contains Pfam profile PF00561: hydrolase, alpha/beta fold family	not assigned.no ontology
MZ00030370	TC309860	1.574	2.286	2.816	0.033353	Unknown protein {Oryza sativa (japonica cultivar-group);}	TA135692_4577 Expressed protein [Oryza sativa (japonica cultivar-group)]	At5g43745	phosphotransferase-related, similar to streptomycin-3'-phosphotransferase (Streptomyces griseus) GI:153164	not assigned.no ontology
MZ00051209	TC280156	1.516	3.168	4.73	0.0136666	unknown protein {Oryza sativa (japonica cultivar-group);}	TA124481_4577 Hypothetical protein OSJNBb0115F21.3 [Oryza sativa (japonica cultivar-group)]	At5g45700	NLI interacting factor (NIF) family protein, contains Pfam profile PF03031: NLI interacting factor	not assigned.no ontology
MZ00042512	TC325088	1.374	3.887	1.787	0.0122944	unknown protein {Oryza sativa (japonica cultivar-group);}	TA132299_4577 Hypothetical protein OJ1651_G11.8 [Oryza sativa (japonica cultivar-group)]	At5g46340	O-acetyltransferase-related, similar to O-acetyltransferase (Homo sapiens) GI:17016934	not assigned.no ontology
MZ00042513	TC200469	1.321	6	2.213	0.00531719	similar to Arabidopsis thaliana chromosome 5, AT5g46340/MPL12_14 {Oryza sativa (japonica cultivar-group);} ^|^GB|BAB89482.1|20160532|AP003220 contains ESTs C26804(C50110),C96910(C50110) hypothetical protein similar to Arabidopsis thaliana chromosome 5, AT5g46340/MPL12_14 {Oryza sativa (japonica cultivar-group);}	TA132298_4577 O-acetyltransferase-like [Oryza sativa (japonica cultivar-group)]	At5g46340	O-acetyltransferase-related, similar to O-acetyltransferase (Homo sapiens) GI:17016934	not assigned.no ontology
MZ00028030	TC323661	1.382	1.514	2.078	0.0429302	NA	TA133643_4577 Expressed protein [Oryza sativa (japonica cultivar-group)]	At5g50210	quinolinate synthetase A-related, contains weak similarity to Swiss-Prot:P11458 quinolinate synthetase A (Escherichia coli)	not assigned.no ontology
MZ00019744	TC326445	1.355	1.916	2.578	0.018321	putative MRP protein (ATP/GTP-binding protein) {Oryza sativa (japonica cultivar-group);}	TA137671_4577 putative MRP protein (ATP/GTP-binding protein) [Oryza sativa (japonica cultivar-group)]	At5g50960	nucleotide-binding family protein, similar to Nucleotide-binding protein 1 (NBP 1) (SP:Q9R060) (Mus musculus); contains Pfam PF00991 : ParA family ATPase	not assigned.no ontology
MZ00012857	TC324768	1.807	4.34	2.214	0.00450345	BAG domain containing protein-like {Oryza sativa (japonica cultivar-group);}	TA122065_4577 BAG domain containing protein-like [Oryza sativa (japonica cultivar-group)]	At5g52060	BAG domain-containing protein, contains Pfam:PF02179 BAG domain	not assigned.no ontology
MZ00027093	TC301990	2.306	3.185	3.365	0.0200226	hypothetical protein {Oryza sativa (japonica cultivar-group);}	TA130184_4577 Hypothetical protein OSJNBa0078O01.30 [Oryza sativa (japonica cultivar-group)]	At5g53490	thylakoid lumenal 17.4 kDa protein, chloroplast, identical to SP:P81760 Thylakoid lumenal 17.4 kDa protein, chloroplast precursor (P17.4) {Arabidopsis thaliana} or thylakoid lumenal 17.4 kDa protein, chloroplast, identical to SP:P81760 Thylako	not assigned.no ontology
MZ00035698	TC335090	1.815	3.253	1.87	0.0388057	Thiazole biosynthetic enzyme 1-2, chloroplast precursor. {Zea mays;}	TA106323_4577 Thiazole biosynthetic enzyme 1-2, chloroplast precursor [Zea mays (Maize)]	At5g54770	thiazole biosynthetic enzyme, chloroplast (ARA6) (THI1) (THI4), identical to SP:Q38814 Thiazole biosynthetic enzyme, chloroplast precursor (ARA6) {Arabidopsis thaliana}	not assigned.no ontology
MZ00042022	TC287283	1.246	4.218	3.429	0.0354053	putative beta-1,3-glucanase precursor {Oryza sativa (japonica cultivar-group);}	TA101423_4577 Putative beta-1,3-glucanase [Oryza sativa (japonica cultivar-group)]	At5g55180	glycosyl hydrolase family 17 protein, similar to elicitor inducible chitinase Nt-SubE76 GI:11071974 from (Nicotiana tabacum)	not assigned.no ontology
MZ00002126	AZM5_11594	1.34	2.96	2.176	0.00933079	putative pollen specific protein SF21 {Oryza sativa (japonica cultivar-group);}	TA131711_4577 Putative pollen specific protein SF21 [Oryza sativa (japonica cultivar-group)]	At5g56750	Ndr family protein, similar to SP:O23969 Pollen specific protein SF21 {Helianthus annuus}; contains Pfam profile PF03096: Ndr family	not assigned.no ontology
MZ00029501	TC316662	0.749	2.296	1.704	0.00298687	putative pollen specific protein SF21 {Oryza sativa (japonica cultivar-group);}	TA131711_4577 Putative pollen specific protein SF21 [Oryza sativa (japonica cultivar-group)]	At5g56750	Ndr family protein, similar to SP:O23969 Pollen specific protein SF21 {Helianthus annuus}; contains Pfam profile PF03096: Ndr family	not assigned.no ontology
MZ00030217	TC293549	1.553	2.11	1.226	0.00942166	putative pollen specific protein {Oryza sativa (japonica cultivar-group);}	TA123102_4577 Putative pollen specific protein [Oryza sativa (japonica cultivar-group)]	At5g56750	Ndr family protein, similar to SP:O23969 Pollen specific protein SF21 {Helianthus annuus}; contains Pfam profile PF03096: Ndr family	not assigned.no ontology
MZ00024358	TC290560	2.141	1.501	0.937	0.0055093	unknown protein {Oryza sativa (japonica cultivar-group);}	TA93581_4577 Expressed protein [Oryza sativa (japonica cultivar-group)]	At5g62130	Per1-like protein-related	not assigned.no ontology
MZ00051498	AZM5_93260	1.755	2.759	2.375	0.0114581	{Oryza sativa (japonica cultivar-group);}	CA293039 OSJNBa0019K04.5 protein [Oryza sativa (japonica cultivar-group)]	At5g62150	peptidoglycan-binding LysM domain-containing protein, contains Pfam profile PF01476: LysM domain	not assigned.no ontology
MZ00050805	AZM5_58502	1.756	5.007	8.164	0.00255081	hypothetical protein {Oryza sativa (japonica cultivar-group);}	CA083990 HPP family protein, expressed [Oryza sativa (japonica cultivar-group)]	At5g62720	integral membrane HPP family protein, contains Pfam domain, PF04982: HPP family or integral membrane HPP family protein, contains Pfam domain, PF04982: HPP family	not assigned.no ontology
MZ00025310	TC271310	4.278	1.771	1.551	0.0162969	hypersensitive-induced response protein {Zea mays;}	TA115526_4577 Hypersensitive-induced response protein [Zea mays (Maize)]	At5g62740	band 7 family protein, strong similarity to hypersensitive-induced response protein (Zea mays) GI:7716470; contains Pfam profile PF01145: SPFH domain / Band 7 family; supporting cDNA gi:17065547:gb:AY062850.1:	not assigned.no ontology
MZ00036323	TC322353	2.598	1.866	1.234	0.0175831	hypersensitive-induced response protein {Zea mays;}	BF728165 Hypersensitive-induced response protein [Zea mays (Maize)]	At5g62740	band 7 family protein, strong similarity to hypersensitive-induced response protein (Zea mays) GI:7716470; contains Pfam profile PF01145: SPFH domain / Band 7 family; supporting cDNA gi:17065547:gb:AY062850.1:	not assigned.no ontology
MZ00017855	TC315744	1.269	3.06	1.145	0.00691621	plectin-like protein {Oryza sativa (japonica cultivar-group);}	TA136558_4577 Plectin-like protein [Oryza sativa (japonica cultivar-group)]	At5g66030	Golgi-localized GRIP domain-containing protein, contains Pfam profile PF01465: GRIP domain; supporting cDNA gi:20303028:gb:AF499634.1: or Golgi-localized GRIP domain-containing protein, contains Pfam profile PF01465: GRIP domain; supporting cD	not assigned.no ontology
MZ00005533	TC333922	1.829	3.65	2.661	0.0159772	preprotein translocase, SecA subunit {Oryza sativa (japonica cultivar-group);}	TA142376_4577 Preprotein translocase, SecA subunit [Oryza sativa (japonica cultivar-group)]	NI		not assigned.no ontology
MZ00006271	CA402329	1.391	1.643	2.692	0.00159179	phox (PX) domain-containing protein-like {Oryza sativa (japonica cultivar-group);}	CA402329	NI		not assigned.no ontology
MZ00009221	CD971958	0.646	1.018	3.05	0.033184	NA	CD971958 Putative Ran binding protein 11-like [Oryza sativa (japonica cultivar-group)]	NI		not assigned.no ontology
MZ00017684	TC323412	1.558	2.373	1.213	0.0439589	NA	TA28645_4577999 Putative RNA recognition motif (RRM)-containing protein [Oryza sativa (japonica cultivar-group)]	NI		not assigned.no ontology
MZ00017867	TC273981	0.974	2.718	1.462	0.0363684	NA	TA134874_4577 MATH domain containing protein, expressed [Oryza sativa (japonica cultivar-group)]	NI		not assigned.no ontology
MZ00018147	TC292483	1.779	1.991	2.518	0.00472382	Putative hydrolase {Oryza sativa (japonica cultivar-group);}	TA121480_4577 HAD-superfamily hydrolase, subfamily IA, variant 3 containing protein, expressed [Oryza sativa (japonica cultivar-group)]	NI		not assigned.no ontology
MZ00019546	TC331336	1.55	1.335	2.575	0.0377171	putative DAZ associated protein 1 {Oryza sativa (japonica cultivar-group);}	TA108698_4577 Zinc finger C-x8-C-x5-C-x3-H type family protein, expressed [Oryza sativa (japonica cultivar-group)]	NI		not assigned.no ontology
MZ00019555	TC199358	1.006	3.919	2.647	0.000736026	putative 0-deacetylbaccatin III-10-O-acetyl transferase {Oryza sativa (japonica cultivar-group);} ^|^GB|BAB07968.1|9711874|AP002524 putative 0-deacetylbaccatin III-10-O-acetyl transferase {Oryza sativa (japonica cultivar-group);}	TA114845_4577 3'-N-debenzoyltaxol N-benzoyltransferase-like [Oryza sativa (japonica cultivar-group)]	NI		not assigned.no ontology
MZ00022034	TC322000	1.239	1.516	2.492	0.0407173	putative oxidoreductase protein {Oryza sativa (japonica cultivar-group);}	TA134447_4577 Putative oxidoreductase protein [Oryza sativa (japonica cultivar-group)]	NI		not assigned.no ontology
MZ00031575	TC303556	0.963	1.49	2.556	0.00380394	putative endoribonuclease E {Oryza sativa (japonica cultivar-group);}	TA145637_4577 Putative endoribonuclease E [Oryza sativa (japonica cultivar-group)]	NI		not assigned.no ontology
MZ00035019	AI065788	1.391	1.353	2.99	0.0343563	NA	TA8851_4577999 Cell death-related protein [Oryza sativa (japonica cultivar-group)]	NI		not assigned.no ontology
MZ00036498	BG321292	0.888	1.42	2.822	0.0167303	NA	BG321292 Putative Heterogeneous nuclear ribonucleoprotein [Oryza sativa (japonica cultivar-group)]	NI		not assigned.no ontology
MZ00038647	CD956286	1.157	2.402	1.153	0.00622414	harpin-induced protein 1 family (HIN1)-like {Oryza sativa (japonica cultivar-group);}	CD956286 Harpin-induced protein 1 family (HIN1)-like [Oryza sativa (japonica cultivar-group)]	NI		not assigned.no ontology
MZ00040016	CF045501	0.69	2.135	1.153	0.015305	NA	TA122065_4577 BAG domain containing protein-like [Oryza sativa (japonica cultivar-group)]	NI		not assigned.no ontology
MZ00042631	TC256320	3.021	3.481	7.416	0.000522277	NA	TA128909_4577 SOUL heme-binding protein-like [Oryza sativa (japonica cultivar-group)]	NI		not assigned.no ontology
MZ00015509	TC294550	1.328	3.669	1.338	0.000868482	harpin-induced protein 1 family (HIN1)-like {Oryza sativa (japonica cultivar-group);}	TA20044_4577999 Harpin-induced protein 1 family (HIN1)-like [Oryza sativa (japonica cultivar-group)]	NA		not assigned.no ontology
MZ00020433	TC320909	5.317	2.826	0.69	0.00051238	NA	TA32475_4577999 MATH domain containing protein [Oryza sativa (japonica cultivar-group)]	NA		not assigned.no ontology
MZ00022670	TC288067	3.869	0.665	1.266	0.0135866	ATP-binding region, ATPase-like domain-containing protein-like {Oryza sativa (japonica cultivar-group);}	TA140334_4577 ATP-binding region, ATPase-like domain-containing protein-like [Oryza sativa (japonica cultivar-group)]	NA		not assigned.no ontology
MZ00023846	TC321708	1.909	13.97	2.127	0.000388718	{Oryza sativa (japonica cultivar-group);}	TA113346_4577 Putative farnesylated protein [Oryza sativa (japonica cultivar-group)]	NA		not assigned.no ontology
MZ00027082	TC301213	1.303	1.584	2.299	0.0342994	{Oryza sativa (japonica cultivar-group);}	TA132340_4577 OSJNBb0079B02.1 protein [Oryza sativa (japonica cultivar-group)]	At1g71810	ABC1 family protein, contains Pfam domain, PF03109: ABC1 family	not assigned.no ontology.ABC1 family protein
MZ00016447	TC280168	2.111	2.917	5.063	0.000755547	putative ABC transporter {Oryza sativa (japonica cultivar-group);}	TA128626_4577 Putative ABC transporter [Oryza sativa (japonica cultivar-group)]	At1g71810		not assigned.no ontology.ABC1 family protein
MZ00029511	AZM5_23988	3.43	2.088	2.631	0.0485199	unknown protein {Arabidopsis thaliana;}	TA36399_4577999 Hypothetical protein AT5g24810;F6A4.20 [Arabidopsis thaliana (Mouse-ear cress)]	At5g24810	ABC1 family protein, contains Pfam domain, PF03109: ABC1 family	not assigned.no ontology.ABC1 family protein
MZ00025472	TC333031	0.862	2.138	0.943	0.00929482	C2 domain-containing protein-like {Oryza sativa (japonica cultivar-group);}	TA122464_4577 C2 domain-containing protein-like [Oryza sativa (japonica cultivar-group)]	At1g77460		not assigned.no ontology.C2 domain-containing protein
MZ00025473	TC294563	1.565	4.728	2.497	0.00355914	C2 domain-containing protein-like {Oryza sativa (japonica cultivar-group);}	TA27645_4577999 C2 domain-containing protein-like [Oryza sativa (japonica cultivar-group)]	At1g77460	C2 domain-containing protein / armadillo/beta-catenin repeat family protein, similar to CCLS 65 (Silene latifolia) GI:2570102; contains Pfam profiles PF00514: Armadillo/beta-catenin-like repeat, PF00168: C2 domain	not assigned.no ontology.C2 domain-containing protein
MZ00029057	BG840445	1.936	2.124	0.966	0.00321256	a novel fungal inducible gene {Oryza sativa;}	TA136237_4577 Isoform ERG1b of Q7GC09 [Oryza sativa (Rice)]	At3g55470	C2 domain-containing protein, similar to phloem protein GI:4164539 from (Cucurbita maxima)	not assigned.no ontology.C2 domain-containing protein
MZ00005270	TC328097	1.364	1.299	2.111	0.00625606	C2 domain-containing protein-like {Oryza sativa (japonica cultivar-group);}	TA36706_4577999 C2 domain-containing protein-like [Oryza sativa (japonica cultivar-group)]	At5g47710	C2 domain-containing protein, contains similarity to CLB1 (Lycopersicon esculentum) GI:2789434; contains Pfam profile PF00168: C2 domain	not assigned.no ontology.C2 domain-containing protein
MZ00028338	TC304885	2.665	1.933	0.807	0.00484257	putative auxin-independent growth promoter {Oryza sativa (japonica cultivar-group);}	TA135970_4577 Putative auxin-independent growth promoter [Oryza sativa (japonica cultivar-group)]	At5g15740	expressed protein, contains Pfam PF03138: Plant protein family. The function of this family of plant proteins is unknown;	not assigned.no ontology.formerly annotated based on articles which have been retracted
MZ00052720	BQ619220	1.474	1.984	35.21	0.038176	formin {Trypanosoma cruzi strain CL Brener;}	BQ619220	NI		not assigned.no ontology.formin homology 2 domain-containing protein
MZ00000613	TC281013	1.627	2.433	2.865	0.0041258	OJ1058_F07.21 gene product {Oryza sativa (japonica cultivar-group);}	TA121778_4577 Putative glycine-rich protein [Oryza sativa (japonica cultivar-group)]	At3g59640	glycine-rich protein	not assigned.no ontology.glycine rich proteins
MZ00031805	TC277542	1.293	1.442	2.621	0.0249235	OSJNBb0003A12.4 {Oryza sativa (japonica cultivar-group);} ^|^GB|CAD39469.2|38347086|OSJN00227 OSJNBa0001M07.6 {Oryza sativa (japonica cultivar-group);}	TA135746_4577 OSJNBa0001M07.6 protein [Oryza sativa (japonica cultivar-group)]	At2g31270		not assigned.no ontology.hydroxyproline rich proteins
MZ00023486	AZM5_10295	2.455	6.094	7.129	0.0145366	r40g2 protein {Oryza sativa (japonica cultivar-group);}	TA5002_4577999 R40g2 protein [Oryza sativa (japonica cultivar-group)]	At2g39050		not assigned.no ontology.hydroxyproline rich proteins
MZ00023487	TC284314	1.194	2.607	3.407	0.00150556	r40g2 protein {Oryza sativa (japonica cultivar-group);}	TA105435_4577 R40g2 protein [Oryza sativa (japonica cultivar-group)]	At2g39050		not assigned.no ontology.hydroxyproline rich proteins
MZ00037053	TC288206	0.949	2.054	0.98	0.0220391	duplicated domain structure protein {Oryza sativa (indica cultivar-group);}	TA5003_4577999 R40g2 protein [Oryza sativa (japonica cultivar-group)]	At2g39050	hydroxyproline-rich glycoprotein family protein, contains QXW lectin repeat domain, Pfam:PF00652	not assigned.no ontology.hydroxyproline rich proteins
MZ00042909	TC303635	0.776	1.618	2.247	0.00413944	r40g2 protein {Oryza sativa (japonica cultivar-group);}	TA105435_4577 R40g2 protein [Oryza sativa (japonica cultivar-group)]	At2g39050	hydroxyproline-rich glycoprotein family protein, contains QXW lectin repeat domain, Pfam:PF00652	not assigned.no ontology.hydroxyproline rich proteins
MZ00044417	TC295392	1.719	5.831	1.78	0.0301139	hydroxyproline-rich glycoprotein DZ-HRGP {Volvox carteri f. nagariensis;}	TA102523_4577	NI		not assigned.no ontology.hydroxyproline rich proteins
MZ00016825	TC308540	1.306	2.054	3.424	0.00879991	putative tetratricopeptide repeat(TPR)-containing protein {Oryza sativa (japonica cultivar-group);}	TA132766_4577 Putative tetratricopeptide repeat(TPR)-containing protein [Oryza sativa (japonica cultivar-group)]	At1g01320	tetratricopeptide repeat (TPR)-containing protein, low similarity to SP:P46825 Kinesin light chain (KLC) {Loligo pealeii}; contains Pfam profile PF00515: TPR Domain	not assigned.no ontology.pentatricopeptide (PPR) repeat-containing protein
MZ00007750	TC292081	1.112	1.44	2.954	0.00277661	ATP binding {Arabidopsis thaliana;}	TA129055_4577 HI0933-like protein, expressed [Oryza sativa (japonica cultivar-group)]	At1g18900	pentatricopeptide (PPR) repeat-containing protein, low similarity to 67kD chloroplastic RNA-binding protein, P67 (Arabidopsis thaliana) GI:9755842; contains Pfam profile PF01535: PPR repeat or pentatricopeptide (PPR) repeat-containing protein,	not assigned.no ontology.pentatricopeptide (PPR) repeat-containing protein
MZ00029810	TC284432	1.042	2.404	2.551	0.0216827	putative stress inducible protein {Oryza sativa (japonica cultivar-group);}	TA131636_4577 Putative stress inducible protein [Oryza sativa (japonica cultivar-group)]	At1g22700	tetratricopeptide repeat (TPR)-containing protein, contains Pfam profile PF00515 TPR Domain; ESTs gb:T43026, gb:R64902, gb:Z18169 and gb:N37374 come from this gene or tetratricopeptide repeat (TPR)-containing protein, contains Pfam profile PF0	not assigned.no ontology.pentatricopeptide (PPR) repeat-containing protein
MZ00029635	TC303703	0.906	1.653	2.65	0.00450345	pentatricopeptide (PPR) repeat-containing protein-like {Oryza sativa (japonica cultivar-group);}	TA135606_4577 Pentatricopeptide (PPR) repeat-containing protein-like [Oryza sativa (japonica cultivar-group)]	At1g30610	EMB2279;EMBRYO DEFECTIVE 2279;pentatricopeptide (PPR) repeat-containing protein, contains Pfam profile PF01535: PPR repeat	not assigned.no ontology.pentatricopeptide (PPR) repeat-containing protein
MZ00017784	TC305625	1.512	2.315	2.349	0.0182142	{Oryza sativa (japonica cultivar-group);}	TA135599_4577 OSJNBa0038P21.16 protein [Oryza sativa (Rice)]	At1g63150	pentatricopeptide (PPR) repeat-containing protein, contains Pfam profile PF01535: PPR repeat	not assigned.no ontology.pentatricopeptide (PPR) repeat-containing protein
MZ00048004	AZM5_92964	2.521	3.134	5.405	0.00415715	'unknown protein, contains pentatricopeptide (PPR) repeat, PF01535' {Oryza sativa (japonica cultivar-group);}	TA61807_4530 Hypothetical protein OSJNBa0018H09.7 [Oryza sativa (japonica cultivar-group)]	At2g18940	pentatricopeptide (PPR) repeat-containing protein, contains Pfam profile: PF01535 PPR repeat	not assigned.no ontology.pentatricopeptide (PPR) repeat-containing protein
MZ00005730	TC319266	1.142	1.718	2.878	0.00307433	putative selenium-binding protein {Arabidopsis thaliana;}	TA147668_4577 PPR986-12, putative, expressed [Oryza sativa (japonica cultivar-group)]	At2g22070	pentatricopeptide (PPR) repeat-containing protein, contains INTERPRO:IPR002885 PPR repeats	not assigned.no ontology.pentatricopeptide (PPR) repeat-containing protein
MZ00001532	TC325094	1.409	2.348	3.249	0.0222335	salt-inducible protein-like {Oryza sativa (japonica cultivar-group);}	TA154379_4577 Salt-inducible protein-like [Oryza sativa (japonica cultivar-group)]	At2g41720	EMB2654;EMBRYO DEFECTIVE 2654;pentatricopeptide (PPR) repeat-containing protein, contains Pfam profile PF01535: PPR repeat or pentatricopeptide (PPR) repeat-containing protein, contains Pfam profile PF01535: PPR repeat	not assigned.no ontology.pentatricopeptide (PPR) repeat-containing protein
MZ00035849	TC290468	2.109	1.531	0.702	0.00210226	Hypothetical protein {Oryza sativa (japonica cultivar-group);}	TA137884_4577 Hypothetical protein OJ1134F05.14 [Oryza sativa (japonica cultivar-group)]	At3g28640	pentatricopeptide (PPR) repeat-containing protein, contains Pfam profile PF01535: PPR repeatpentatricopeptide (PPR) repeat-containing protein, contains Pfam profile PF01535: PPR repeat	not assigned.no ontology.pentatricopeptide (PPR) repeat-containing protein
MZ00000601	DV942453	1.95	2.014	5.53	0.0109233	unknown protein {Oryza sativa (japonica cultivar-group);}	DV942453 Pentatricopeptide (PPR) repeat-containing protein-like [Oryza sativa (japonica cultivar-group)]	At3g48250	pentatricopeptide (PPR) repeat-containing protein, vacontains Pfam profile PF01535: PPR repeat	not assigned.no ontology.pentatricopeptide (PPR) repeat-containing protein
MZ00051237	AZM5_112718	1.181	1.52	2.735	0.00294556	unknown protein {Arabidopsis thaliana;}	TA145622_4577 Expressed protein [Oryza sativa (japonica cultivar-group)]	At3g49140	similar to expressed protein [Arabidopsis thaliana] (TAIR:At5g24060.1); similar to PPR986-12 [Physcomitrella patens] (GB:BAD67155.1); contains InterPro domain PPR repeat (InterPro:IPR002885)	not assigned.no ontology.pentatricopeptide (PPR) repeat-containing protein
MZ00020202	TC332506	2.457	4.134	5.956	0.000610154	putative pentatricopeptide repeat protein {Oryza sativa (japonica cultivar-group);}	TA134527_4577 Putative pentatricopeptide repeat protein [Oryza sativa (japonica cultivar-group)]	At3g53700	pentatricopeptide (PPR) repeat-containing protein, low similarity to fertility restorer (Petunia x hybrida) GI:22128587; contains Pfam profile PF01535: PPR repeat	not assigned.no ontology.pentatricopeptide (PPR) repeat-containing protein
MZ00040403	TC310066	1.015	1.926	2.256	0.0402666	unknown protein {Oryza sativa (japonica cultivar-group);}	TA155967_4577 Hypothetical protein OSJNBa0036C12.7 [Oryza sativa (japonica cultivar-group)]	At3g62470	flag_XH3 pentatricopeptide (PPR) repeat-containing protein, contains Pfam profile PF01535: PPR repeatpentatricopeptide (PPR) repeat-containing protein, contains Pfam profile PF01535: PPR repeatpentatricopeptide (PPR) repea	not assigned.no ontology.pentatricopeptide (PPR) repeat-containing protein
MZ00019258	TC280912	0.92	2.041	1.988	0.0300189	PPR repeat containing protein {Oryza sativa (japonica cultivar-group);}	TA140840_4577 PPR repeat containing protein [Oryza sativa (japonica cultivar-group)]	At4g18520	similar to pentatricopeptide (PPR) repeat-containing protein [Arabidopsis thaliana] (TAIR:At3g09040.1); similar to PPR986-12 [Physcomitrella patens] (GB:BAD67155.1); contains InterPro domain PPR repeat (InterPro:IPR002885)	not assigned.no ontology.pentatricopeptide (PPR) repeat-containing protein
MZ00050931	AZM5_11245	4.69	6.912	7.491	0.0231922	pentatricopeptide repeat protein -like {Oryza sativa (japonica cultivar-group);}	TA71541_4530 unnamed protein product [Oryza sativa (japonica cultivar-group)]	At4g18750	pentatricopeptide (PPR) repeat-containing protein, contains INTERPRO:IPR002885 PPR repeats	not assigned.no ontology.pentatricopeptide (PPR) repeat-containing protein
MZ00029904	TC303836	3.182	4.387	7.217	0.000987132	EMB1417 {Arabidopsis thaliana;}	TA128989_4577 Hypothetical protein [Arabidopsis thaliana (Mouse-ear cress)]	At4g21190	pentatricopeptide (PPR) repeat-containing protein, contains Pfam profile PF01535: PPR repeat	not assigned.no ontology.pentatricopeptide (PPR) repeat-containing protein
MZ00003907	BG349364	2.953	5.359	6.415	0.00801682	putative fertility restorer {Oryza sativa (japonica cultivar-group);}	BG349364 Putative fertility restorer [Oryza sativa (japonica cultivar-group)]	At4g30825	pentatricopeptide (PPR) repeat-containing protein, contains Pfam profile PF01535: PPR repeat	not assigned.no ontology.pentatricopeptide (PPR) repeat-containing protein
MZ00028572	TC321037	1.657	3.005	3.621	0.00429335	putative fertility restorer {Oryza sativa (japonica cultivar-group);}	TA138290_4577 Putative fertility restorer [Oryza sativa (japonica cultivar-group)]	At4g30825		not assigned.no ontology.pentatricopeptide (PPR) repeat-containing protein
MZ00001818	AZM5_26716	1.714	2.038	4.087	0.00863276	Ipomoea nil leaf protein like protein {Oryza sativa (japonica cultivar-group);}	TA117085_4577 Putative leaf protein [Oryza sativa (japonica cultivar-group)]	At5g25630	pentatricopeptide (PPR) repeat-containing protein, contains Pfam profile PF01535: PPR repeat	not assigned.no ontology.pentatricopeptide (PPR) repeat-containing protein
MZ00011493	TC291391	1.775	4.117	7.49	0.00328865	Ipomoea nil leaf protein like protein {Oryza sativa (japonica cultivar-group);}	TA117084_4577 Putative leaf protein [Oryza sativa (japonica cultivar-group)]	At5g25630		not assigned.no ontology.pentatricopeptide (PPR) repeat-containing protein
MZ00027890	TC297310	1.505	2.643	3.819	0.00308886	putative crp1 protein {Oryza sativa (japonica cultivar-group);}	TA134051_4577 CRP1 [Zea mays (Maize)]	At5g42310	pentatricopeptide (PPR) repeat-containing protein, contains Pfam profile PF01535: PPR repeat	not assigned.no ontology.pentatricopeptide (PPR) repeat-containing protein
MZ00005156	BM378932	1.734	2.334	3.738	0.00749008	NA	TA119666_4577 Putative pentatricopeptide (PPR) repeat-containing protein [Oryza sativa (japonica cultivar-group)]	NI		not assigned.no ontology.pentatricopeptide (PPR) repeat-containing protein
MZ00015563	AZM5_115347	1.653	2.658	5.348	0.00613719	contains ESTs AU088680(S12241),D48649(S14982),D47106(S12241),C26797 (C50089) similar to Arabidopsis thaliana chromosome 3, MAG2.7 unknown protein {Oryza sativa (japonica cultivar-group);}	TA121942_4577 Tetratricopeptide repeat(TPR)-containing protein-like [Oryza sativa (japonica cultivar-group)]	NI		not assigned.no ontology.pentatricopeptide (PPR) repeat-containing protein
MZ00022847	TC298834	1.877	3.081	2.701	0.0229055	pentatricopeptide (PPR) repeat-containing protein-like {Oryza sativa (japonica cultivar-group);}	TA142989_4577 Pentatricopeptide (PPR) repeat-containing protein-like [Oryza sativa (japonica cultivar-group)]	NI		not assigned.no ontology.pentatricopeptide (PPR) repeat-containing protein
MZ00026449	TC300620	1.83	5.347	2.366	0.000593676	tetratricopeptide repeat (TPR)-containing protein-like {Oryza sativa (japonica cultivar-group);}	TA130967_4577 Tetratricopeptide repeat (TPR)-containing protein-like [Oryza sativa (japonica cultivar-group)]	NI		not assigned.no ontology.pentatricopeptide (PPR) repeat-containing protein
MZ00029987	TC314798	2.313	5.278	2.49	0.000529688	putative pentatricopeptide (PPR) repeat-containing protein {Oryza sativa (japonica cultivar-group);}	TA154896_4577 Putative pentatricopeptide (PPR) repeat-containing protein [Oryza sativa (japonica cultivar-group)]	NI		not assigned.no ontology.pentatricopeptide (PPR) repeat-containing protein
MZ00017185	TC297697	1.608	2.251	2.867	0.0126826	proline-rich family protein-like {Oryza sativa (japonica cultivar-group);}	TA95563_4577 Proline-rich family protein-like [Oryza sativa (japonica cultivar-group)]	At5g07020	proline-rich family protein	not assigned.no ontology.proline rich family
MZ00022804	TC295184	1.593	2.416	3.39	0.022552	RNA binding {Arabidopsis thaliana;}	TA134694_4577 Pumilio-family RNA binding repeat containing protein, expressed [Oryza sativa (japonica cultivar-group)]	At1g35750	pumilio/Puf RNA-binding domain-containing protein	not assigned.no ontology.pumilio/Puf RNA-binding domain-containing protein
MZ00025460	TC327505	0.996	1.761	3.706	0.0127642	putative ribosomal S1 protein (with alternative splicing) {Oryza sativa (japonica cultivar-group);}	TA117359_4577 Putative ribosomal S1 protein [Oryza sativa (japonica cultivar-group)]	At3g23700	S1 RNA-binding domain-containing protein, contains Pfam domain, PF00575: S1 RNA binding domain	not assigned.no ontology.S RNA-binding domain-containing protein
MZ00043772	TC326871	1.891	2.434	7.623	0.024285	putative ribosomal S1 protein (with alternative splicing) {Oryza sativa (japonica cultivar-group);}	TA117358_4577 Putative ribosomal S1 protein [Oryza sativa (japonica cultivar-group)]	At3g23700		not assigned.no ontology.S RNA-binding domain-containing protein
MZ00017635	TC290415	1.861	2.113	2.654	0.0363145	unknown protein {Oryza sativa (japonica cultivar-group);}	TA127749_4577 Hypothetical protein OSJNBa0086F04.3 [Oryza sativa (japonica cultivar-group)]	At1g01240	expressed protein or expressed protein or expressed protein	not assigned.unknown
MZ00024735	TC326813	1.522	2.291	3.083	0.00183372	ribosomal protein, chloroplast -like {Oryza sativa (japonica cultivar-group);}	TA97953_4577 Ribosomal protein, chloroplast-like [Oryza sativa (japonica cultivar-group)]	At1g08480	expressed protein	not assigned.unknown
MZ00044849	BM072901	1.921	0.854	2.474	0.00796225	hypothetical protein {Oryza sativa (japonica cultivar-group);}	BM072901 Hypothetical protein P0022B05.116 [Oryza sativa (japonica cultivar-group)]	At1g09310	GIG4;expressed protein, contains Pfam profile PF04398: Protein of unknown function, DUF538	not assigned.unknown
MZ00055033	PUFDV04TD	4.58	1.262	5.474	0.0311726	hypothetical protein {Oryza sativa (japonica cultivar-group);}	BM072901 Hypothetical protein P0022B05.116 [Oryza sativa (japonica cultivar-group)]	At1g09310	GIG4;expressed protein, contains Pfam profile PF04398: Protein of unknown function, DUF538	not assigned.unknown
MZ00051335	AZM5_15292	2.284	0.685	2.13	0.0149207	hypothetical protein {Oryza sativa (japonica cultivar-group);}	BM072901 Hypothetical protein P0022B05.116 [Oryza sativa (japonica cultivar-group)]	At1g09310	GIG4;expressed protein, contains Pfam profile PF04398: Protein of unknown function, DUF538	not assigned.unknown
MZ00030614	TC214418	1.162	4.523	1.513	0.000309655	unknown protein {Oryza sativa (japonica cultivar-group);}	TA103729_4577 Hypothetical protein OSJNBb0094O03.10 [Oryza sativa (japonica cultivar-group)]	At1g10020	expressed protein	not assigned.unknown
MZ00017876	TC307570	1.459	0.814	2.005	0.0323356	putative chloroplastic RNA-binding protein, with alternative splicing isoforms {Oryza sativa (japonica cultivar-group);}	TA97727_4577 Putative chloroplastic RNA-binding protein, with alternative splicing isoforms [Oryza sativa (japonica cultivar-group)]	At1g15370	expressed protein	not assigned.unknown
MZ00025551	TC288157	2.126	1.328	1.333	0.0137564	putative chloroplastic RNA-binding protein, with alternative splicing isoforms {Oryza sativa (japonica cultivar-group);}	TA97777_4577 Putative chloroplastic RNA-binding protein, with alternative splicing isoforms [Oryza sativa (japonica cultivar-group)]	At1g15370	expressed protein	not assigned.unknown
MZ00023818	TC315104	0.867	1.221	2.145	0.0057894	unknown protein {Oryza sativa (japonica cultivar-group);}	TA114380_4577 Hypothetical protein OJ1118_F05.12 [Oryza sativa (japonica cultivar-group)]	At1g15980	expressed protein	not assigned.unknown
MZ00025877	TC293173	1.987	2.823	1.071	0.00109827	unknown protein {Oryza sativa (japonica cultivar-group);}	TA121923_4577 Hypothetical protein OSJNBa0023I13.26 [Oryza sativa (japonica cultivar-group)]	At1g16170	expressed protein	not assigned.unknown
MZ00031524	TC306361	2.023	1.027	0.921	0.0475617	60S ribosomal protein L18A-like {Oryza sativa (japonica cultivar-group);}	TA133562_4577 60S ribosomal protein L18A-like [Oryza sativa (japonica cultivar-group)]	At1g17080	expressed protein	not assigned.unknown
MZ00005318	BM416823	1.527	2.3	2.731	0.0299732	hypothetical protein {Sorghum bicolor;}	BM416823 Early flowering 4, putative, expressed [Oryza sativa (japonica cultivar-group)]	At1g17455	expressed protein	not assigned.unknown
MZ00035755	TC332624	1.261	1.371	2.866	0.000832509	unknown protein {Oryza sativa (japonica cultivar-group);}	TA106796_4577 Hypothetical protein OJ1734_E02.25 [Oryza sativa (japonica cultivar-group)]	At1g18730	expressed protein	not assigned.unknown
MZ00019513	TC321525	3.007	2.913	4.211	0.00704686	unknown protein {Oryza sativa (japonica cultivar-group);}	TA134213_4577 Hypothetical protein OJ1145_F01.1 [Oryza sativa (japonica cultivar-group)]	At1g21065	expressed protein	not assigned.unknown
MZ00031077	TC314084	1.059	2.272	1.614	0.00260679	ATMAP70-2; microtubule binding {Arabidopsis thaliana;}	TA144369_4577 Expressed protein [Oryza sativa (japonica cultivar-group)]	At1g24764	ATMAP70-2;Member of the MAP70 protein family.	not assigned.unknown
MZ00020022	TC290126	1.344	1.933	2.866	0.00409839	unknown protein {Arabidopsis thaliana;}	TA120128_4577 Uncharacterized protein family UPF0016 containing protein, expressed [Oryza sativa (japonica cultivar-group)]	At1g25520	expressed protein, contains Pfam profile PF01169: Uncharacterized protein family UPF0016	not assigned.unknown
MZ00020430	TC283488	1.618	2.748	0.849	0.0335779	hypothetical protein {Oryza sativa (japonica cultivar-group);}	TA126871_4577 Expressed protein [Oryza sativa (japonica cultivar-group)]	At1g27100	expressed protein, contains Pfam profile: PF04601 protein of unknown function (DUF569	not assigned.unknown
MZ00016596	TC316811	1.252	0.636	2.096	0.0134143	unknown protein {Oryza sativa (japonica cultivar-group);}	CF006576 Membrane protein [Brassica juncea (Leaf mustard) (Indian mustard)]	At1g27350	expressed protein, similar to EST gb:AA650671 and gb:T20610expressed protein, contains 1 transmembrane domain; similar to ribosome associated membrane protein RAMP4 GI:4585827 (Rattus norvegicus); similar to ESTs gb:T20610 a	not assigned.unknown
MZ00030484	TC293025	1.449	1.534	2.422	0.00125933	unknown protein {Oryza sativa (japonica cultivar-group);}	TA128090_4577 OSJNBa0044M19.8 protein [Oryza sativa (japonica cultivar-group)]	At1g27385	expressed protein	not assigned.unknown
MZ00052686	TC304261	1.17	1.469	2.745	0.00483217	unknown protein {Oryza sativa (japonica cultivar-group);}	TA108840_4577 Hypothetical protein P0005A05.36 [Oryza sativa (japonica cultivar-group)]	At1g27510	expressed protein	not assigned.unknown
MZ00026859	BM078183	1.58	1.553	2.502	0.0107152	{Oryza sativa (japonica cultivar-group);}	BM078183 OSJNBa0038O10.25 protein [Oryza sativa (japonica cultivar-group)]	At1g28150	expressed protein	not assigned.unknown
MZ00002008	AZM5_86674	2.78	4.113	5.152	0.0252824	unknown protein {Arabidopsis thaliana;}	TA45496_4530 Hypothetical protein [Oryza sativa (japonica cultivar-group)]	At1g42550	PMI1;PLASTID MOVEMENT IMPAIRED1;Encodes a plant-specific protein of unknown function that appears to be conserved among angiosperms.	not assigned.unknown
MZ00031146	AZM5_114368	1.043	1.926	2.095	0.0203598	unknown protein {Arabidopsis thaliana;}	TA122062_4577 F9C16.20 [Arabidopsis thaliana (Mouse-ear cress)]	At1g44000	expressed protein	not assigned.unknown
MZ00001369	TC330528	2.285	4.744	7.384	0.00803617	unknown protein {Oryza sativa (japonica cultivar-group);}	TA142411_4577 Hypothetical protein OSJNBb0011H13.4 [Oryza sativa (japonica cultivar-group)]	At1g44920	expressed protein	not assigned.unknown
MZ00014669	TC316034	1.495	2.391	0.902	0.0354155	unknown protein {Oryza sativa (japonica cultivar-group);}	TA116230_4577 Expressed protein [Oryza sativa (japonica cultivar-group)]	At1g47640	expressed protein, similar to seven transmembrane domain protein GI:3550427 from (Homo sapiens)	not assigned.unknown
MZ00031206	TC313025	2.103	1.965	1.268	0.0137541	{Oryza sativa (japonica cultivar-group);}	TA131518_4577 H0723C07.11 protein [Oryza sativa (Rice)]	At1g49170	expressed protein	not assigned.unknown
MZ00021317	TC311511	3.388	5.902	7.48	0.00613364	unknown protein {Oryza sativa (japonica cultivar-group);}	TA139855_4577 Hypothetical protein At1g50910 [Arabidopsis thaliana (Mouse-ear cress)]	At1g50900	expressed protein	not assigned.unknown
MZ00013569	TC331413	3.189	4.403	9.335	0.000877863	contains ESTs AU066201(S5593),AU032549(S10727),AU088748(S5593) unknown protein {Oryza sativa (japonica cultivar-group);}	TA104734_4577 P0460E08.25 protein [Oryza sativa (japonica cultivar-group)]	At1g52220	expressed protein or expressed protein, similar to expressed protein [Arabidopsis thaliana] (TAIR:At2g46820.1); similar to unknown protein [Oryza sativa (japonica cultivar-group)] (GB:XP_478022.1)	not assigned.unknown
MZ00017238	TC286097	3.118	4.336	5.185	0.00170529	unknown protein {Oryza sativa (japonica cultivar-group);}	TA129992_4577 Hypothetical protein P0643A10.1 [Oryza sativa (japonica cultivar-group)]	At1g52220	expressed protein or expressed protein, similar to expressed protein [Arabidopsis thaliana] (TAIR:At2g46820.1); similar to unknown protein [Oryza sativa (japonica cultivar-group)] (GB:XP_478022.1)	not assigned.unknown
MZ00024253	TC294601	1.433	2.088	3.086	0.00242011	unknown protein {Oryza sativa (japonica cultivar-group);}	TA110926_4577 A_IG002N01.18 protein [Arabidopsis thaliana (Mouse-ear cress)]	At1g52220	expressed protein or expressed protein, similar to expressed protein [Arabidopsis thaliana] (TAIR:At2g46820.1); similar to unknown protein [Oryza sativa (japonica cultivar-group)] (GB:XP_478022.1)	not assigned.unknown
MZ00036824	BI431068	1.223	2.156	2.739	0.00388205	contains ESTs AU066201(S5593),AU032549(S10727),AU088748(S5593) unknown protein {Oryza sativa (japonica cultivar-group);} ^|^GB|BAB61215.1|14587304|AP003256 contains ESTs AU066201(S5593),AU032549(S10727),AU088748(S5593) unknown protein {Oryza sativa (japonica cultivar-group);}	TA104735_4577 P0460E08.25 protein [Oryza sativa (japonica cultivar-group)]	At1g52220	expressed protein or expressed protein, similar to expressed protein [Arabidopsis thaliana] (TAIR:At2g46820.1); similar to unknown protein [Oryza sativa (japonica cultivar-group)] (GB:XP_478022.1)	not assigned.unknown
MZ00006445	TC289213	2.666	6.604	2.914	0.00986151	{Oryza sativa (japonica cultivar-group);}	TA102283_4577 OSJNBa0074L08.4 protein [Oryza sativa (japonica cultivar-group)]	At1g52530	similar to LIG1 [Physarum polycephalum] (GB:AAF65575.1); contains InterPro domain Hus1-like protein (InterPro:IPR007150)	not assigned.unknown
MZ00033492	TC287514	1.247	0.921	2.041	0.0325192	hypothetical protein {Oryza sativa (japonica cultivar-group);}	TA122463_4577 Hypothetical protein OJ1717_A09.2 [Oryza sativa (japonica cultivar-group)]	At1g53345	expressed protein	not assigned.unknown
MZ00020775	TC300354	1.761	2.785	5.875	0.00292096	unknown protein {Oryza sativa (japonica cultivar-group);}	TA118800_4577 Hypothetical protein OSJNBb0021P10.2 [Oryza sativa (japonica cultivar-group)]	At1g54520	expressed protein	not assigned.unknown
MZ00029927	TC300354	4.083	5.111	6.343	0.0225245	unknown protein {Oryza sativa (japonica cultivar-group);}	TA118800_4577 Hypothetical protein OSJNBb0021P10.2 [Oryza sativa (japonica cultivar-group)]	At1g54520	expressed protein	not assigned.unknown
MZ00057331	AZM5_96042	1.641	2.404	3.508	0.0444399	putative SHOOT1 protein {Oryza sativa (japonica cultivar-group);}	TA31439_4577999 Putative SHOOT1 protein [Oryza sativa (japonica cultivar-group)]	At1g55480	expressed protein	not assigned.unknown
MZ00037078	BM379138	0.889	1.79	4.175	0.0449872	pyrrolidone carboxyl peptidase-like protein {Oryza sativa (japonica cultivar-group);}	BM379138 Putative pyrrolidone carboxyl peptidase [Oryza sativa (Rice)]	At1g56700	pyrrolidone-carboxylate peptidase family protein, similar to Pyrrolidone-carboxylate peptidase (5-oxoprolyl- peptidase) (Pyroglutamyl-peptidase I) (PGP-I) (Pyrase). (Swiss-Prot:O73944) (Pyrococcus furiosus); similar to Pyrrolidone-carboxylate p	not assigned.unknown
MZ00042298	TC253244	0.589	0.91	2.389	0.0157503	putative pyrrolidone carboxyl peptidase {Oryza sativa (japonica cultivar-group);}	TA17334_4577999 Putative pyrrolidone carboxyl peptidase [Oryza sativa (Rice)]	At1g56700	pyrrolidone-carboxylate peptidase family protein, similar to Pyrrolidone-carboxylate peptidase (5-oxoprolyl- peptidase) (Pyroglutamyl-peptidase I) (PGP-I) (Pyrase). (Swiss-Prot:O73944) (Pyrococcus furiosus); similar to Pyrrolidone-carboxylate p	not assigned.unknown
MZ00022737	TC316042	1.57	4.272	5.807	0.000671041	unknown protein {Oryza sativa (japonica cultivar-group);}	TA134570_4577 Hypothetical protein OSJNBb0036F07.14 [Oryza sativa (japonica cultivar-group)]	At1g62250	expressed protein or expressed protein	not assigned.unknown
MZ00036551	BG549227	2.329	8.899	15.94	0.0107152	unknown protein {Oryza sativa (japonica cultivar-group);}	BG549227 Hypothetical protein OSJNBb0036F07.14 [Oryza sativa (japonica cultivar-group)]	At1g62250	expressed protein or expressed protein	not assigned.unknown
MZ00042771	TC327382	1.12	1.863	2.593	0.00537519	unknown protein {Oryza sativa (japonica cultivar-group);}	TA134571_4577 Hypothetical protein OSJNBb0036F07.14 [Oryza sativa (japonica cultivar-group)]	At1g62250	expressed protein or expressed protein	not assigned.unknown
MZ00040043	CF046802	1.702	5.614	8.488	0.0011068	unknown protein {Oryza sativa (japonica cultivar-group);}	CF046802 Hypothetical protein OSJNBb0036F07.14 [Oryza sativa (japonica cultivar-group)]	At1g62250b	expressed protein or expressed protein	not assigned.unknown
MZ00021682	TC289558	1.461	1.901	2.561	0.00433474	{Oryza sativa (japonica cultivar-group);}	TA138073_4577 Hypothetical protein [Oryza sativa (japonica cultivar-group)]	At1g62780	expressed protein	not assigned.unknown
MZ00036790	TC335635	1.521	2.123	3.089	0.0144002	unknown protein {Oryza sativa (japonica cultivar-group);}	TA130556_4577 Hypothetical protein OJ1735_C10.6 [Oryza sativa (japonica cultivar-group)]	At1g64355	expressed protein or expressed protein, similar to hypothetical protein Tery02003428 [Trichodesmium erythraeum IMS101] (GB:ZP_00326379.1)	not assigned.unknown
MZ00044177	TC317776	2.757	4.561	7.761	0.0247012	unknown protein {Oryza sativa (japonica cultivar-group);}	TA130555_4577 Hypothetical protein OJ1735_C10.6 [Oryza sativa (japonica cultivar-group)]	At1g64355	expressed protein or expressed protein, similar to hypothetical protein Tery02003428 [Trichodesmium erythraeum IMS101] (GB:ZP_00326379.1)	not assigned.unknown
MZ00044179	TC285722	2.705	3.23	4.485	0.0382824	unknown protein {Oryza sativa (japonica cultivar-group);}	TA130557_4577 Hypothetical protein OJ1735_C10.6 [Oryza sativa (japonica cultivar-group)]	At1g64355	expressed protein or expressed protein, similar to hypothetical protein Tery02003428 [Trichodesmium erythraeum IMS101] (GB:ZP_00326379.1)	not assigned.unknown
MZ00046455	AZM5_23712	2.568	3.314	4.722	0.018207	unknown protein {Oryza sativa (japonica cultivar-group);}	BI398471 Hypothetical protein OJ1735_C10.6 [Oryza sativa (japonica cultivar-group)]	At1g64355	expressed protein or expressed protein, similar to hypothetical protein Tery02003428 [Trichodesmium erythraeum IMS101] (GB:ZP_00326379.1)	not assigned.unknown
MZ00028066	TC324512	1.165	2.816	0.402	0.000477781	unknown protein {Oryza sativa (japonica cultivar-group);}	TA135147_4577 Hypothetical protein OSJNBa0076F20.4 [Oryza sativa (Rice)]	At1g64980	expressed protein	not assigned.unknown
MZ00004596	TC319275	2.333	4.106	4.074	0.0314197	unknown protein {Oryza sativa (japonica cultivar-group);}	DV512315 Hypothetical protein OSJNBa0059G06.13 [Oryza sativa (japonica cultivar-group)]	At1g65000	expressed protein	not assigned.unknown
MZ00055433	TC254622	1.7	4.021	3.307	0.00504737	unknown {Arabidopsis thaliana;}	TA138947_4577 Expressed protein [Oryza sativa (japonica cultivar-group)]	At1g65295	expressed protein	not assigned.unknown
MZ00015621	TC194485	1.771	2.197	3.331	0.0132441	hypothetical protein F24J5.11 [imported] - Arabidopsis thaliana {Arabidopsis thaliana;} ^|^GB|AAD49978.1|5734713|F24J5 Is a member of PF|01169 Uncharacterized (transmembrane domain) protein family. {Arabidopsis thaliana;} ^|^GB|BAC43336.1|26452502|AK118742 putative transmembrane protein {Arabidopsis thaliana;}	TA115795_4577 F24J5.11 protein [Arabidopsis thaliana (Mouse-ear cress)]	At1g68650	expressed protein, contains Pfam profile PF01169: Uncharacterized protein family UPF0016	not assigned.unknown
MZ00026639	TC328021	1.704	2.179	3.321	0.00278143	unknown protein {Oryza sativa (japonica cultivar-group);}	TA118924_4577 Hypothetical protein P0401G10.21-1 [Oryza sativa (japonica cultivar-group)]	At1g74880	NDH-O;Encodes subunit NDH-O of NAD(P)H:plastoquinone dehydrogenase complex (Ndh complex) present in the thylakoid membrane of chloroplasts. This subunit is thought to be required for Ndh complex assembly.	not assigned.unknown
MZ00044135	TC297919	3.104	2.431	4.56	0.0055093	unknown protein {Oryza sativa (japonica cultivar-group);}	TA115584_4577 Hypothetical protein OJ1344_B01.13 [Oryza sativa (japonica cultivar-group)]	At1g74950	expressed protein	not assigned.unknown
MZ00005638	TC308300	1.084	2.051	1.028	0.0045317	unknown protein {Oryza sativa (japonica cultivar-group);}	TA131933_4577 Hypothetical protein P0478E02.19 [Oryza sativa (japonica cultivar-group)]	At1g76070	expressed protein	not assigned.unknown
MZ00020769	TC289849	1.109	3.687	1.361	0.0128706	contains ESTs AU033061(S2143),AU108199(S2143) unknown protein {Oryza sativa (japonica cultivar-group);}	TA133467_4577 Lustrin A-like [Oryza sativa (japonica cultivar-group)]	At1g78710	expressed protein, similar to hypothetical protein GI:3201617 from (Arabidopsis thaliana); expression supported by MPSS	not assigned.unknown
MZ00048669	AZM5_17389	1.656	2.308	0.428	0.0315007	{Oryza sativa (indica cultivar-group);}	CA088093 H0306F03.13 protein [Oryza sativa (Rice)]	At1g80520	expressed protein	not assigned.unknown
MZ00018171	TC324966	3.118	4.326	4.23	0.041184	unknown protein {Arabidopsis thaliana;}	TA133757_4577 Expressed protein [Oryza sativa (japonica cultivar-group)]	At2g03420	expressed protein	not assigned.unknown
MZ00000351	AI372099	0.892	1.069	2.386	0.00133061	unknown protein {Oryza sativa (japonica cultivar-group);}	AI372099 Hypothetical protein OSJNBa0072I06.32 [Oryza sativa (japonica cultivar-group)]	At2g04039	expressed protein or expressed protein	not assigned.unknown
MZ00047454	AZM5_89420	2.005	3.001	3.353	0.0127338	conserved hypothetical protein {Medicago truncatula;}	CO441263 unknown protein [Arabidopsis thaliana]	At2g04790	expressed protein or expressed protein or expressed protein	not assigned.unknown
MZ00047182	AZM5_152242	2.952	0.903	0.797	0.00272418	leaf senescence related protein-like {Oryza sativa (japonica cultivar-group);}	EC904372 Leaf senescence related protein-like [Oryza sativa (japonica cultivar-group)]	At2g14530	expressed protein	not assigned.unknown
MZ00003838	BG320531	1.988	4.226	1.878	0.0491603	hypothetical protein {Oryza sativa (japonica cultivar-group);}	TA147636_4577 Hypothetical protein OSJNBa0090L05.5 [Oryza sativa (japonica cultivar-group)]	At2g15020	expressed protein, and genefinder	not assigned.unknown
MZ00017618	TC310794	2.194	3.875	5.549	0.00136266	unknown protein {Oryza sativa (japonica cultivar-group);}	TA131871_4577 Hypothetical protein P0523F01.19 [Oryza sativa (japonica cultivar-group)]	At2g15290	expressed protein	not assigned.unknown
MZ00024580	TC280380	0.955	1.287	2.468	0.0368028	unknown protein {Oryza sativa (japonica cultivar-group);}	TA111057_4577 Hypothetical protein OJ1145_F01.2 [Oryza sativa (japonica cultivar-group)]	At2g15290	expressed protein	not assigned.unknown
MZ00024581	TC282317	1.272	1.707	2.07	0.0170326	unknown protein {Oryza sativa (japonica cultivar-group);}	TA111058_4577 Hypothetical protein OJ1145_F01.2 [Oryza sativa (japonica cultivar-group)]	At2g15290	expressed protein	not assigned.unknown
MZ00022699	TC282377	0.98	0.917	2.039	0.0211595	minichromosome maintenance protein 10 isoform 1 -like {Oryza sativa (japonica cultivar-group);}	TA127171_4577 Minichromosome maintenance protein 10 isoform 1-like [Oryza sativa (japonica cultivar-group)]	At2g20980	expressed protein	not assigned.unknown
MZ00028056	TC211242	2.131	3.039	1.565	0.0424905	putative glutamine synthetase {Oryza sativa (japonica cultivar-group);}	TA118098_4577 Putative glutamine synthetase [Oryza sativa (Rice)]	At2g23970	defense-related protein, putative, similar to defense-related protein (Brassica carinata) GI:14009290	not assigned.unknown
MZ00056780	TC307807	1.789	2.712	3.688	0.0231545	unknown protein {Oryza sativa (japonica cultivar-group);}	TA16776_4577999 Hypothetical protein P0544B02.33 [Oryza sativa (japonica cultivar-group)]	At2g24020	expressed protein, contains Pfam domain PF02575: Uncharacterized BCR, YbaB family COG0718	not assigned.unknown
MZ00028577	TC313102	1.662	2.805	0.608	0.00896279	hypothetical protein {Oryza sativa (japonica cultivar-group);}	TA133065_4577 Hypothetical protein P0652A05.33 [Oryza sativa (japonica cultivar-group)]	At2g24960	expressed protein, ; expression supported by MPSS	not assigned.unknown
MZ00047488	AZM5_92314	1.328	0.882	2.339	0.0418741	EMB2410 {Arabidopsis thaliana;}	TA42908_3635 Hypothetical protein At2g25660 [Arabidopsis thaliana (Mouse-ear cress)]	At2g25660	EMB2410;EMBRYO DEFECTIVE 2410;expressed protein	not assigned.unknown
MZ00031131	TC296021	1.013	1.911	2.725	0.0243046	unknown protein {Arabidopsis thaliana;}	TA141066_4577 Expressed protein [Oryza sativa (japonica cultivar-group)]	At2g26340	expressed protein	not assigned.unknown
MZ00030701	TC320407	1.338	2.125	2.481	0.0118864	{Oryza sativa (japonica cultivar-group);}	TA145444_4577 OJ991214_12.13 protein [Oryza sativa (japonica cultivar-group)]	At2g27290	expressed protein	not assigned.unknown
MZ00004455	TC299444	1.287	1.422	2.378	0.0031268	putative senescence-associated protein {Oryza sativa (japonica cultivar-group);}	TA136246_4577 Putative senescence-associated protein [Oryza sativa (japonica cultivar-group)]	At2g30170	expressed protein	not assigned.unknown
MZ00028711	TC212025	1.345	1.877	2.03	0.0045317	hypothetical protein At2g32650 [imported] - Arabidopsis thaliana {Arabidopsis thaliana;} ^|^GB|AAP75797.1|32189285|BT009647 At2g32650 {Arabidopsis thaliana;} ^|^GB|AAM14988.1|20197235|AC004681 expressed protein {Arabidopsis thaliana;} ^|^GB|AAC04498.1|2914708|AC003974 expressed protein {Arabidopsis thaliana;}	TA7125_4577999 Hypothetical protein OJ1715_H01.28 [Oryza sativa (japonica cultivar-group)]	At2g32180	PTAC18;PLASTID TRANSCRIPTIONALLY ACTIVE18;expressed proteinexpressed protein, contains Pfam PF05899: Protein of unknown function (DUF861) or expressed protein, contains Pfam PF05899: Protein of unknown function (DUF861)	not assigned.unknown
MZ00051326	CO453817	1.645	2.823	4.156	0.000546835	unknown protein {Oryza sativa (japonica cultivar-group);}	CO453817 Hypothetical protein P0463D04.30 [Oryza sativa (japonica cultivar-group)]	At2g33180	expressed protein	not assigned.unknown
MZ00016449	TC309683	0.772	1.937	2.457	0.00355091	contains EST D46238(S10779) unknown protein {Oryza sativa (japonica cultivar-group);}	TA130509_4577 Hypothetical protein P0423B08.8-1 [Oryza sativa (japonica cultivar-group)]	At2g36145	expressed protein	not assigned.unknown
MZ00016555	TC303785	1.75	3.468	2.902	0.00155443	unknown {Sorghum bicolor;}	TA25143_4577999 Hypothetical protein [Sorghum bicolor (Sorghum) (Sorghum vulgare)]	At2g36885	expressed protein or expressed protein	not assigned.unknown
MZ00014518	TC319301	1.195	1.741	3.936	0.0182012	putative 3-beta hydroxysteroid dehydrogenase/isomerase protein {Oryza sativa (japonica cultivar-group);}	EC879958 Putative 3-beta hydroxysteroid dehydrogenase/isomerase protein [Oryza sativa (Rice)]	At2g37660	expressed protein	not assigned.unknown
MZ00014519	TC304981	1.203	2.413	2.513	0.00501618	putative 3-beta hydroxysteroid dehydrogenase/isomerase protein {Oryza sativa (japonica cultivar-group);}	TA98865_4577 Putative 3-beta hydroxysteroid dehydrogenase/isomerase protein [Oryza sativa (Rice)]	At2g37660	expressed protein	not assigned.unknown
MZ00039240	CD988593	1.641	1.771	2.823	0.0409096	unknown protein {Oryza sativa (japonica cultivar-group);}	TA98816_4577 Hypothetical protein OSJNBb0081B07.22 [Oryza sativa (japonica cultivar-group)]	At2g37660	expressed protein	not assigned.unknown
MZ00052460	TC329831	1.037	1.558	2.53	0.00441444	unknown protein {Arabidopsis thaliana;}	TA111962_4577 Hypothetical protein [Oryza sativa (japonica cultivar-group)]	At2g41120	expressed protein	not assigned.unknown
MZ00029348	TC286185	2.689	4.594	4.834	0.00496265	OJ1058_F07.21 gene product {Oryza sativa (japonica cultivar-group);}	TA121777_4577 Putative glycine-rich protein [Oryza sativa (japonica cultivar-group)]	At2g43630	expressed protein	not assigned.unknown
MZ00002312	AZM5_34952	25	5.252	4.008	0.0144441	putative carboxyl-terminal proteinase {Oryza sativa (japonica cultivar-group);}	TA111347_4565 Putative carboxyl-terminal proteinase [Oryza sativa (japonica cultivar-group)]	At2g44210	expressed protein, Pfam profile PF03080: Arabidopsis proteins of unknown function or similar to expressed protein [Arabidopsis thaliana] (TAIR:At1g55360.1); similar to putative DD1A protein [Oryza sativa (japonica cultivar-group)] (GB:XP_4770	not assigned.unknown
MZ00019202	TC291535	2.273	2.042	4.156	0.0161695	unknown protein {Oryza sativa (japonica cultivar-group);}	TA132441_4577 Hypothetical protein OJ1175_B01.12 [Oryza sativa (japonica cultivar-group)]	At2g46820	PSI-P;PTAC8;PHOTOSYSTEM I P SUBUNIT;PLASTID TRANSCRIPTIONALLY ACTIVE8;THYLAKOID MEMBRANE PHOSPHOPROTEIN OF 14 KDA;expressed protein or expressed protein, similar to expressed protein [Arabidopsis thaliana] (TAIR:At1g52220.1); similar to hypoth	not assigned.unknown
MZ00026262	TC299188	1.213	1.946	4.441	0.00141057	unknown protein {Oryza sativa (japonica cultivar-group);}	TA125126_4577 Hypothetical protein OJ1115_C05.14 [Oryza sativa (japonica cultivar-group)]	At2g46820	PSI-P;PTAC8;PHOTOSYSTEM I P SUBUNIT;PLASTID TRANSCRIPTIONALLY ACTIVE8;THYLAKOID MEMBRANE PHOSPHOPROTEIN OF 14 KDA;expressed protein or expressed protein, similar to expressed protein [Arabidopsis thaliana] (TAIR:At1g52220.1); similar to hypoth	not assigned.unknown
MZ00025355	TC300629	1.641	2.007	1.096	0.0224404	hypothetical protein {Medicago truncatula;}	TA125260_4577	At3g01015	expressed protein, ; expression supported by MPSS	not assigned.unknown
MZ00020378	TC319315	1.288	1.688	3.201	0.00885284	{Oryza sativa (japonica cultivar-group);}	TA128682_4577 OSJNBa0060P14.12 protein [Oryza sativa (japonica cultivar-group)]	At3g01370	expressed protein, contains Pfam domain, PF04581: Protein of unknown function (DUF578)	not assigned.unknown
MZ00029898	TC286045	1.367	1.995	2.086	0.00798573	unknown protein {Oryza sativa (japonica cultivar-group);}	TA137171_4577 Hypothetical protein OSJNBb0011E04.124 [Oryza sativa (japonica cultivar-group)]	At3g01510	5'-AMP-activated protein kinase beta-1 subunit-related, contains similarity to Swiss-Prot:P80387 5'-AMP-activated protein kinase, beta-1 subunit (AMPK beta-1 chain) (AMPKb) (40 kDa subunit) (Sus scrofa)	not assigned.unknown
MZ00040046	TC298709	2.1	3.336	4.673	0.0065573	potential U2 snRNA pseudouridine synthase-like {Oryza sativa (japonica cultivar-group);}	TA130445_4577 Potential U2 snRNA pseudouridine synthase-like [Oryza sativa (japonica cultivar-group)]	At3g04820	expressed protein, contains PFam profile PF01142: Uncharacterized protein family UPF0024; expression supported by MPSS	not assigned.unknown
MZ00001011	TC314917	1.744	2.208	3.22	0.00211865	unknown {Arabidopsis thaliana;}	TA131074_4577 Hypothetical protein At3g04890 [Arabidopsis thaliana (Mouse-ear cress)]	At3g04890	expressed protein	not assigned.unknown
MZ00021481	TC333574	1.582	2.059	3.61	0.00165683	unknown protein {Arabidopsis thaliana;}	TA147049_4577	At3g05830	Encodes alpha-helical IF (intermediate filament)-like protein.	not assigned.unknown
MZ00043944	TC208851	1.396	4.577	1.394	0.00377878	unknown protein {Oryza sativa (japonica cultivar-group);}	TA119709_4577 Hypothetical protein OJ1458_B07.124 [Oryza sativa (japonica cultivar-group)]	At3g06035	expressed protein	not assigned.unknown
MZ00015649	TC283569	1.248	2.677	3.137	0.00518561	putative macronuclear development protein {Oryza sativa (japonica cultivar-group);}	TA120102_4577 Putative macronuclear development protein [Oryza sativa (japonica cultivar-group)]	At3g07030	pseudogene, similar to OSJNBa0042L16.13, blastp match of 56% identity and 1.3e-39 P-value to GP:21740825:emb:CAD41015.1::AL606632 OSJNBa0042L16.13 {Oryza sativa (japonica cultivar-group)}	not assigned.unknown
MZ00015061	TC302698	2.024	1.514	1.032	0.0141866	unknown protein {Oryza sativa (japonica cultivar-group);}	TA120178_4577 Hypothetical protein OSJNBa0053L11.37 [Oryza sativa (japonica cultivar-group)]	At3g07090	expressed protein	not assigned.unknown
MZ00029913	AZM5_84867	0.594	2.872	1.493	0.00131994	hypothetical protein {Arabidopsis thaliana;}	DV525740 Expressed protein [Oryza sativa (japonica cultivar-group)]	At3g07310	expressed protein	not assigned.unknown
MZ00012432	TC315664	1.77	2.966	2.645	0.035964	hypothetical protein-like protein {Sorghum bicolor;}	TA127770_4577 Expressed protein [Oryza sativa (japonica cultivar-group)]	At3g08600	expressed protein	not assigned.unknown
MZ00031121	TC280182	4.096	4.657	5.686	0.0432095	unknown protein {Oryza sativa (japonica cultivar-group);}	TA139252_4577 Hypothetical protein OSJNBa0054K20.23 [Oryza sativa (japonica cultivar-group)]	At3g09250	expressed protein	not assigned.unknown
MZ00055261	TC293067	1.63	1.658	3.223	0.0369137	unknown protein {Oryza sativa (japonica cultivar-group);}	TA127762_4577 Hypothetical protein B1178F07.30-2 [Oryza sativa (japonica cultivar-group)]	At3g09310	expressed protein	not assigned.unknown
MZ00025191	TC331295	2.221	1.96	1.261	0.0124025	unknown protein {Oryza sativa (japonica cultivar-group);}	TA115730_4577 Hypothetical protein OJ1225_F07.7 [Oryza sativa (japonica cultivar-group)]	At3g12150	expressed protein	not assigned.unknown
MZ00020171	TC297981	0.955	2.047	2.328	0.0212415	putative ternary complex factor {Oryza sativa (japonica cultivar-group);}	DV533140 Putative ternary complex factor [Oryza sativa (japonica cultivar-group)]	At3g12540	similar to expressed protein [Arabidopsis thaliana] (TAIR:At2g39690.1); similar to putative ternary complex factor [Oryza sativa (japonica cultivar-group)] (GB:XP_550141.1); contains InterPro domain Protein of unknown function DUF547 (InterPro:	not assigned.unknown
MZ00027403	TC290593	1.771	1.882	2.429	0.0372653	unknown protein {Oryza sativa (japonica cultivar-group);}	TA124832_4577 Hypothetical protein OSJNBb0026D20.9 [Oryza sativa (japonica cultivar-group)]	At3g15110	expressed protein	not assigned.unknown
MZ00016025	TC303611	0.94	4.027	0.934	0.00424533	unknown protein {Oryza sativa (japonica cultivar-group);}	AY104561 Hypothetical protein P0038F09.45 [Oryza sativa (japonica cultivar-group)]	At3g15480	expressed protein	not assigned.unknown
MZ00012819	TC300539	1.735	2.154	0.523	0.0257449	glycosyltransferase {Sorghum bicolor;}	TA25278_4577999 Glycosyltransferase [Sorghum bicolor (Sorghum) (Sorghum vulgare)]	At3g18170	expressed protein, contains Pfam domain, PF04577: Protein of unknown function (DUF563)	not assigned.unknown
MZ00017841	TC335687	1.121	1.72	2.238	0.00606716	unknown protein {Oryza sativa (japonica cultivar-group);}	TA134363_4577 OSJNBa0027H06.3 protein [Oryza sativa (japonica cultivar-group)]	At3g19810	expressed protein, contains Pfam PF02620: Uncharacterized ACR, COG1399	not assigned.unknown
MZ00019752	DR789900	1.348	3.531	3.692	0.00172842	hypothetical protein {Oryza sativa (japonica cultivar-group);}	DR789900	At3g22540	expressed protein	not assigned.unknown
MZ00032727	TC309144	1.227	2.127	0.345	0.0218557	unknown protein {Oryza sativa (japonica cultivar-group);}	TA156086_4577 Hypothetical protein OSJNBb0024A20.6 [Oryza sativa (Rice)]	At3g22990	expressed protein	not assigned.unknown
MZ00049921	AZM5_64949	1.627	2.467	2.266	0.00699595	Protein of unknown function UPF0044 {Medicago truncatula;}	EB158689 CRS1/YhbY domain containing protein, expressed [Oryza sativa (japonica cultivar-group)]	At3g23070	expressed protein, contains Pfam domain, PF04581: Protein of unknown function (DUF578)	not assigned.unknown
MZ00004297	TC304035	1.908	5.13	1.608	0.0134834	putative seed specific protein {Oryza sativa (japonica cultivar-group);}	TA14960_4577999 Targeting protein for Xklp2 containing protein, expressed [Oryza sativa (japonica cultivar-group)]	At3g23090	expressed protein	not assigned.unknown
MZ00043830	TC288917	1.622	3.415	3.057	0.0161695	unknown protein {Oryza sativa (japonica cultivar-group);}	TA120169_4577 Hypothetical protein OSJNBb0084L07.33 [Oryza sativa (japonica cultivar-group)]	At3g23760	expressed protein	not assigned.unknown
MZ00016621	TC316770	1.344	1.424	2.297	0.00413944	unknown protein {Arabidopsis thaliana;}	TA130689_4577 Expressed protein [Oryza sativa (japonica cultivar-group)]	At3g26710	expressed protein	not assigned.unknown
MZ00047363	TC286336	1.254	1.649	2.784	0.00822676	Tha8 {Zea mays;}	AY530730 Tha8 [Zea mays (Maize)]	At3g27750	expressed proteinexpressed protein	not assigned.unknown
MZ00052777	TC276720	1.197	2.129	3.482	0.0246681	unknown protein {Oryza sativa (japonica cultivar-group);} ^|^GB|AAK16173.1|13236651|AC079887 hypothetical protein {Oryza sativa (japonica cultivar-group);}	TA127394_4577 Hypothetical protein OSJNBa0040E01.11 [Oryza sativa (japonica cultivar-group)]	At3g29185	similar to WRKY11 [Oryza sativa (japonica cultivar-group)] (GB:AAQ20911.1) or expressed protein	not assigned.unknown
MZ00029659	TC310876	1.442	1.776	2.684	0.0106327	unknown protein {Oryza sativa (japonica cultivar-group);}	TA140817_4577 Hypothetical protein F14D17_120 [Arabidopsis thaliana (Mouse-ear cress)]	At3g45050	expressed protein or expressed protein or expressed protein or expressed protein	not assigned.unknown
MZ00004416	TC282189	1.011	1.697	3.056	0.0213745	unknown protein {Arabidopsis thaliana;}	TA14508_4577999 Hypothetical protein T6H20.190 [Arabidopsis thaliana (Mouse-ear cress)]	At3g46780	expressed protein	not assigned.unknown
MZ00016903	TC282189	3.009	4.45	7.692	0.0184793	unknown protein {Arabidopsis thaliana;}	TA14508_4577999 Hypothetical protein T6H20.190 [Arabidopsis thaliana (Mouse-ear cress)]	At3g46780	expressed protein	not assigned.unknown
MZ00043510	TC298527	1.616	1.934	2.704	0.0249778	Putative nitric-oxide synthase (EC 1.14.13.39). {Oryza sativa;}	TA111127_4577 Aldehyde dehydrogenase, putative [Oryza sativa (japonica cultivar-group)]	At3g47450	expressed protein or expressed protein	not assigned.unknown
MZ00019968	TC298594	1.235	2.938	2.757	0.0111028	contains ESTs AU030082(E50606),AU030081(E50606) hypothetical protein similar to Arabidopsis thaliana chromosome 1, At3g48500 {Oryza sativa (japonica cultivar-group);}	TA137161_4577 B1065G12.12 protein [Oryza sativa (japonica cultivar-group)]	At3g48500	expressed protein	not assigned.unknown
MZ00032479	TC318788	2.025	2.707	2.297	0.0429452	contains EST AU070543(S2659) similar to Arabidopsis thaliana chromosome 3, F3C22_10 unknown protein {Oryza sativa (japonica cultivar-group);}	BE122949 Hypothetical protein P0423B08.6 [Oryza sativa (japonica cultivar-group)]	At3g52610	expressed protein	not assigned.unknown
MZ00012436	CF623953	1.323	1.767	2.008	0.0468217	unknown protein {Oryza sativa (japonica cultivar-group);}	TA146833_4577 Hypothetical protein P0486C01.11 [Oryza sativa (japonica cultivar-group)]	At3g56140	expressed protein, At2g40400 - Arabidopsis thaliana, EMBL:AC007020	not assigned.unknown
MZ00029391	TC317231	1.349	1.772	2.903	0.0125173	putative GTPase {Oryza sativa (japonica cultivar-group);}	TA136842_4577 Putative GTPase [Oryza sativa (japonica cultivar-group)]	At3g57180	expressed protein	not assigned.unknown
MZ00055863	TC304070	1.314	2.178	1.907	0.0466704	unknown protein {Oryza sativa (japonica cultivar-group);}	TA95535_4577	At3g57450	expressed protein	not assigned.unknown
MZ00027604	TC326825	1.614	1.516	2.355	0.0441436	Probable U3 small nucleolar RNA-associated protein 11 (U3 snoRNA-associated protein 11). {Oryza sativa;}	TA102209_4577 Probable U3 small nucleolar RNA-associated protein 11 [Oryza sativa (Rice)]	At3g60360	expressed protein	not assigned.unknown
MZ00012078	TC285802	0.92	2.605	0.251	0.00274646	hypothetical protien similar to Arabidopsis thaliana chromosome 4, At4g01140 {Oryza sativa (japonica cultivar-group);}	TA111367_4577	At4g01140	expressed protein	not assigned.unknown
MZ00037042	BM348774	2.427	0.804	0.807	0.0182012	unknown protein {Oryza sativa (japonica cultivar-group);}	BM348774 Hypothetical protein OJ1372_D06.24 [Oryza sativa (japonica cultivar-group)]	At4g10300	expressed protein	not assigned.unknown
MZ00042397	TC289955	1.467	2.497	3.241	0.00501172	unknown protein {Arabidopsis thaliana;}	TA137278_4577 Expressed protein [Oryza sativa (japonica cultivar-group)]	At4g13220	expressed protein	not assigned.unknown
MZ00000439	TC335270	1.102	4.408	3.291	0.00221772	unknow protein {Oryza sativa (japonica cultivar-group);}	TA152832_4577 Unknow protein [Oryza sativa (japonica cultivar-group)]	At4g13750	expressed protein	not assigned.unknown
MZ00019800	TC329739	3.673	2.262	3.762	0.0162551	putative fanconi anemia, complementation group D2 {Oryza sativa (japonica cultivar-group);}	TA142850_4577 Putative fanconi anemia, complementation group D2 [Oryza sativa (japonica cultivar-group)]	At4g14970	expressed protein	not assigned.unknown
MZ00007857	CD650733	1.656	0.951	2.816	0.00499669	putative impotin alpha 1b {Oryza sativa;}	TA102148_4577 AtKAP-like protein [Selaginella lepidophylla (Resurrection plant)]	At4g16143	importin alpha-2, putative (IMPA-2), similar to importin alpha 2 (Capsicum annuum) GI:13752562; contains Pfam profiles PF01749: Importin beta binding domain, PF00514: Armadillo/beta-catenin-like repeat; non-consensus GG donor splice site at exo	not assigned.unknown
MZ00026708	TC315300	3.167	6.244	7.338	0.00905976	unknown protein {Oryza sativa (japonica cultivar-group);}	TA129656_4577 Hypothetical protein OSJNBa0072I06.21 [Oryza sativa (japonica cultivar-group)]	At4g16410	expressed protein, contains Pfam PF05421: Protein of unknown function (DUF751)expressed protein, similar to expressed protein [Arabidopsis thaliana] (TAIR:At3g13175.1)	not assigned.unknown
MZ00042257	TC313060	2.39	2.093	3.258	0.015693	hypothetical protein {Oryza sativa (japonica cultivar-group);}	TA130722_4577 Hypothetical protein OSJNBa0023I17.16 [Oryza sativa (japonica cultivar-group)]	At4g18400	expressed protein	not assigned.unknown
MZ00031489	AZM5_16507	2.026	2.324	4.997	0.0260185	hypothetical protein {Oryza sativa (japonica cultivar-group);}	TA70312_4530 Hypothetical protein B1144G04.22 [Oryza sativa (japonica cultivar-group)]	At4g21700	expressed protein	not assigned.unknown
MZ00025555	TC293922	2.332	6.395	2.528	0.0131583	unknown protein {Oryza sativa (japonica cultivar-group);}	CO454384 Hypothetical protein OJ1200_C08.123 [Oryza sativa (japonica cultivar-group)]	At4g24380	expressed protein, contains Pfam profile: PF03959 domain of unknown function (DUF341) or expressed protein, similar to expressed protein [Arabidopsis thaliana] (TAIR:At5g65400.1); similar to unknown protein [Oryza sativa (japonica cultivar-gro	not assigned.unknown
MZ00036163	TC293922	1.221	3.382	2.225	0.000977301	unknown protein {Oryza sativa (japonica cultivar-group);}	CO454384 Hypothetical protein OJ1200_C08.123 [Oryza sativa (japonica cultivar-group)]	At4g24380	expressed protein, contains Pfam profile: PF03959 domain of unknown function (DUF341) or expressed protein, similar to expressed protein [Arabidopsis thaliana] (TAIR:At5g65400.1); similar to unknown protein [Oryza sativa (japonica cultivar-gro	not assigned.unknown
MZ00019504	TC308686	1.779	4.265	7.781	0.0020788	rhodanese-like domain-containing protein -like {Oryza sativa (japonica cultivar-group);}	TA132829_4577 Rhodanese-like domain-containing protein-like [Oryza sativa (japonica cultivar-group)]	At4g24750	similar to rhodanese-like domain-containing protein [Arabidopsis thaliana] (TAIR:At3g08920.1); similar to rhodanese family protein-like [Oryza sativa (japonica cultivar-group)] (GB:XP_450481.1); contains InterPro domain Rhodanese-like (InterPro	not assigned.unknown
MZ00015942	TC291593	2.952	1.437	1.198	0.00964358	unknown protein {Oryza sativa (japonica cultivar-group);}	TA125579_4577 Hypothetical protein OSJNBa0051O02.41 [Oryza sativa (japonica cultivar-group)]	At4g25870	expressed protein, contains Pfam profile PF03267: Arabidopsis protein of unknown function, DUF266	not assigned.unknown
MZ00002198	AZM5_6831	1.773	3.267	4.817	0.00303344	unknown protein {Arabidopsis thaliana;}	TA49972_4530	At4g28080	expressed protein	not assigned.unknown
MZ00025542	TC261241	2.295	1.326	5.465	0.00699595	contains ESTs AU058449(E51284),AU222626(E51284) unknown protein {Oryza sativa (japonica cultivar-group);}	TA18715_4577999 Hypothetical protein OSJNBa0019F11.18-1 [Oryza sativa (japonica cultivar-group)]	At4g28310	expressed protein	not assigned.unknown
MZ00048215	TC334659	1.371	2.101	2.421	0.0312739	{Oryza sativa (japonica cultivar-group);}	TA138692_4577 OSJNBb0002J11.14 protein [Oryza sativa (Rice)]	At4g28740	expressed protein	not assigned.unknown
MZ00028125	TC291028	0.898	2.089	0.456	0.0493968	P0643F09.17 gene product {Oryza sativa (japonica cultivar-group);}	TA133424_4577 Hypothetical protein P0643F09.17 [Oryza sativa (japonica cultivar-group)]	At4g28760	expressed protein, predicted protein. Arabidopsis thaliana or expressed protein, predicted protein. Arabidopsis thalianaexpressed protein	not assigned.unknown
MZ00026968	TC209881	2.732	1.596	1.411	0.0208518	hypothetical protein T16L4.30 - Arabidopsis thaliana {Arabidopsis thaliana;} ^|^GB|CAB45312.1|5123546|ATT16L4 putative protein {Arabidopsis thaliana;} ^|^GB|CAB79710.1|7269851|ATCHRIV71 putative protein {Arabidopsis thaliana;}	TA106754_4577 Hypothetical protein P0529C07.1 [Oryza sativa (japonica cultivar-group)]	At4g29520	expressed protein	not assigned.unknown
MZ00015636	TC288545	1.385	2.65	2.634	0.013807	hypothetical protein similar to Arabidopsis thaliana chromosome 4,At4g29590 {Oryza sativa (japonica cultivar-group);}	TA116945_4577 Methyltransferase-like [Oryza sativa (japonica cultivar-group)]	At4g29590	expressed protein	not assigned.unknown
MZ00035110	TC302141	2.286	2.033	1.585	0.00258849	putative fiber protein Fb15 {Oryza sativa (japonica cultivar-group);}	TA94514_4577 Putative fiber protein Fb15 [Oryza sativa (japonica cultivar-group)]	At4g30010	expressed protein	not assigned.unknown
MZ00027847	TC328548	1.708	2.07	3.173	0.00560435	unknown protein {Arabidopsis thaliana;}	TA132822_4577 Expressed protein [Oryza sativa (japonica cultivar-group)]	At4g33780	expressed protein	not assigned.unknown
MZ00010665	TC300184	1.174	1.905	4.209	0.0137541	putative crp1 protein {Oryza sativa (japonica cultivar-group);}	TA42439_4547 Putative crp1 protein [Oryza sativa (japonica cultivar-group)]	At4g34820	expressed protein	not assigned.unknown
MZ00046890	TC300184	2.375	4.201	6.274	0.0109233	putative crp1 protein {Oryza sativa (japonica cultivar-group);}	TA42439_4547 Putative crp1 protein [Oryza sativa (japonica cultivar-group)]	At4g34820	expressed protein	not assigned.unknown
MZ00048141	AZM5_32866	2.385	2.492	3.624	0.0249019	putative crp1 protein {Oryza sativa (japonica cultivar-group);}	TA42439_4547 Putative crp1 protein [Oryza sativa (japonica cultivar-group)]	At4g34820	expressed protein	not assigned.unknown
MZ00000278	AA979798	2.351	4.479	5.753	0.00334592	lysine decarboxylase-like protein {Arabidopsis thaliana;}	AA979798 Lysine decarboxylase-like protein [Arabidopsis thaliana (Mouse-ear cress)]	At4g35190	expressed protein, contains Pfam profile PF03641: decarboxylase family protein	not assigned.unknown
MZ00027301	TC285534	1.046	2.446	1.138	0.0125036	unknown protein {Oryza sativa (japonica cultivar-group);}	TA116395_4577 Hypothetical protein OJ1191_G08.14 [Oryza sativa (japonica cultivar-group)]	At4g35320	expressed protein, predicted protein, Arabidopsis thaliana	not assigned.unknown
MZ00053070	TC321290	1.685	1.338	2.567	0.0167504	receptor protein kinase-like {Oryza sativa (japonica cultivar-group);}	TA95773_4577 Expressed protein [Oryza sativa (japonica cultivar-group)]	At4g35920	expressed protein, contains Pfam profile PF04749: Protein of unknown function, DUF614; isoform contains AT-acceptor splice site at intron 8 or expressed protein, contains Pfam profile PF04749: Protein of unknown function, DUF614; isoform conta	not assigned.unknown
MZ00030584	TC311390	1.628	2.513	2.404	0.00125933	tubulin-related protein-like peotein {Oryza sativa (japonica cultivar-group);}	TA121555_4577 Expressed protein [Oryza sativa (japonica cultivar-group)]	At4g37190	expressed protein or similar to misato [Mus musculus] (GB:NP_659147.1)	not assigned.unknown
MZ00029278	TC296227	1.459	0.763	2.19	0.0047881	unknown protein {Oryza sativa (japonica cultivar-group);}	TA135266_4577 Hypothetical protein OJ1034_C08.37-1 [Oryza sativa (japonica cultivar-group)]	At4g39630	expressed protein	not assigned.unknown
MZ00019892	TC319845	1.553	2.481	3.412	0.0227048	unknown protein {Oryza sativa (japonica cultivar-group);}	TA108588_4577	At4g39840	expressed protein	not assigned.unknown
MZ00029227	TC314141	1.002	2.512	1.321	0.0275925	unknown protein {Oryza sativa (japonica cultivar-group);}	TA35968_4577999 Hypothetical protein OSJNBa0007M04.2 [Oryza sativa (japonica cultivar-group)]	At4g39840	expressed protein	not assigned.unknown
MZ00008550	TC310479	2.066	2.85	4.277	0.0104783	unknown protein {Oryza sativa (japonica cultivar-group);}	TA138956_4577 Hypothetical protein P0019D06.7 [Oryza sativa (japonica cultivar-group)]	At5g01510	expressed protein, contains Pfam domain, PF04884: Protein of unknown function, DUF647	not assigned.unknown
MZ00029276	TC281049	2.529	3.385	4.854	0.0198173	unknown protein {Arabidopsis thaliana;}	TA132823_4577 Uncharacterised protein family containing protein, expressed [Oryza sativa (japonica cultivar-group)]	At5g02710	expressed protein, contains Pfam PF03692: Uncharacterised protein family (UPF0153)	not assigned.unknown
MZ00025818	TC208371	2.494	2.75	3.754	0.0102781	putative auxin-regulated protein {Oryza sativa (japonica cultivar-group);} ^|^GB|BAD10460.1|42409195|AP005524 putative auxin-regulated protein {Oryza sativa (japonica cultivar-group);} ^|^GB|BAD09092.1|42407953|AP003928 putative auxin-regulated protein {Oryza sativa (japonica cultivar-group);}	TA107577_4577 Putative auxin-regulated protein [Oryza sativa (japonica cultivar-group)]	At5g03880	expressed protein	not assigned.unknown
MZ00019514	TC335830	1.473	1.346	2.112	0.0365729	expressed protein {Oryza sativa (japonica cultivar-group);}	DN217063 Expressed protein [Oryza sativa (japonica cultivar-group)]	At5g04860	expressed proteinexpressed protein	not assigned.unknown
MZ00017256	TC302724	2.716	1.943	2.658	0.0253912	unknown protein {Oryza sativa (japonica cultivar-group);}	TA132039_4577 Hypothetical protein P0499C11.19 [Oryza sativa (japonica cultivar-group)]	At5g04910	expressed protein, ; expression supported by MPSS	not assigned.unknown
MZ00006368	TC298694	1.282	2.379	0.89	0.00734979	ABC1 family protein kinase-like protein {Oryza sativa (japonica cultivar-group);}	TA142969_4577 ABC1 family protein kinase-like protein [Oryza sativa (japonica cultivar-group)]	At5g05200	ABC1 family protein, contains Pfam domain, PF03109: ABC1 family	not assigned.unknown
MZ00028681	TC283860	2.488	3.693	5.196	0.0355029	unknown {Sorghum bicolor;}	TA127812_4577 Hypothetical protein 110K5.12 [Sorghum bicolor (Sorghum) (Sorghum vulgare)]	At5g05250	expressed protein	not assigned.unknown
MZ00003649	BE638777	1.148	2.364	0.761	0.00929482	unknown protein {Oryza sativa (japonica cultivar-group);}	BE638777 Transposon protein, putative, CACTA, En/Spm sub-class [Oryza sativa (japonica cultivar-group)]	At5g05800	expressed protein	not assigned.unknown
MZ00017648	TC308478	1.115	1.491	2.155	0.0276714	{Oryza sativa (japonica cultivar-group);}	TA121588_4577 OSJNBa0038O10.22 protein [Oryza sativa (japonica cultivar-group)]	At5g08540	expressed protein, similar to unknown protein (pir::T27191)	not assigned.unknown
MZ00022823	TC324999	1.508	2.47	2.838	0.0160264	{Oryza sativa (japonica cultivar-group);}	TA134826_4577 OSJNBa0019J05.15 protein [Oryza sativa (japonica cultivar-group)]	At5g10710	expressed protein or expressed protein	not assigned.unknown
MZ00041564	TC322621	2.075	1.243	1.201	0.00246299	unknown protein {Oryza sativa (japonica cultivar-group);}	TA115336_4577 Hypothetical protein P0450E05.3-1 [Oryza sativa (japonica cultivar-group)]	At5g11680	expressed protein, predicted proteins, Arabidopsis thaliana	not assigned.unknown
MZ00016542	TC329380	1.29	4.111	1.934	0.00233852	unknown protein {Oryza sativa (japonica cultivar-group);}	TA120831_4577 Hypothetical protein OSJNBa0007C23.12 [Oryza sativa (japonica cultivar-group)]	At5g11890	expressed protein	not assigned.unknown
MZ00015124	TC324608	1.931	2.711	4.372	0.0430449	unknown protein {Oryza sativa (japonica cultivar-group);}	TA120667_4577 Hypothetical protein OSJNBa0073E05.18 [Oryza sativa (japonica cultivar-group)]	At5g12470	expressed protein	not assigned.unknown
MZ00030415	TC307015	0.845	1.866	3.03	0.00439354	unknown protein {Oryza sativa (japonica cultivar-group);}	TA138231_4577 Hypothetical protein At5g12470 [Arabidopsis thaliana (Mouse-ear cress)]	At5g12470	expressed protein	not assigned.unknown
MZ00000610	TC316946	1.019	2.403	2.411	0.0402914	unknown {Arabidopsis thaliana;}	TA135479_4577	At5g13140	expressed protein	not assigned.unknown
MZ00029368	AI987185	2.479	1.389	0.723	0.0204306	unknown protein {Oryza sativa (japonica cultivar-group);}	AI987185 Hypothetical protein T6I14_30 [Arabidopsis thaliana (Mouse-ear cress)]	At5g13500	expressed protein, predicted protein At2g25260 - Arabidopsis thaliana, EMBL:AC007070 or expressed protein, predicted protein At2g25260 - Arabidopsis thaliana, EMBL:AC007070 or expressed protein, predicted protein At2g25260 - Arabidopsis thali	not assigned.unknown
MZ00056843	TC290647	1.222	2.986	1.484	0.00341013	unknow protein {Oryza sativa (japonica cultivar-group);}	TA55187_4530 Hypothetical protein P0685E10.4 [Oryza sativa (japonica cultivar-group)]	At5g14550	expressed protein, contains Pfam profile PF03267: Arabidopsis protein of unknown function, DUF266 or expressed protein, contains Pfam profile PF03267: Arabidopsis protein of unknown function, DUF266	not assigned.unknown
MZ00047142	AZM5_115280	1.311	3.884	2.719	0.00554617	expressed protein {Oryza sativa (japonica cultivar-group);}	CK327313 Expressed protein [Oryza sativa (japonica cultivar-group)]	At5g15070	expressed protein	not assigned.unknown
MZ00015807	TC288269	0.89	2.135	0.967	0.0495858	hypothetical protein {Oryza sativa (japonica cultivar-group);}	TA5808_4577999 Leaf senescence protein-like [Oryza sativa (japonica cultivar-group)]	At5g15900	expressed protein, several hypothetical proteins - Arabidopsis thaliana	not assigned.unknown
MZ00047124	TC307654	1.043	1.612	2.718	0.0377171	leaf senescence protein-like {Oryza sativa (japonica cultivar-group);}	TA137127_4577 Leaf senescence protein-like [Oryza sativa (japonica cultivar-group)]	At5g15900	expressed protein, several hypothetical proteins - Arabidopsis thaliana	not assigned.unknown
MZ00046328	CO461714	1.112	1.693	2.521	0.0213162	putative phosphoglycerate kinase {Oryza sativa (japonica cultivar-group);}	CO461714 Methyltransferase family protein, expressed [Oryza sativa (japonica cultivar-group)]	At5g17660	expressed protein, contains Pfam profile PF02390: Putative methyltransferase	not assigned.unknown
MZ00055574	TC264150	1.249	1.409	2.525	0.0079376	hypothetical protein similar to Arabidopsis thaliana chromosome 5, MVA3.1 {Oryza sativa (japonica cultivar-group);}	TA125422_4577 OSJNBa0086A10.11 [Oryza sativa (japonica cultivar-group)]	At5g17660	expressed protein, contains Pfam profile PF02390: Putative methyltransferase	not assigned.unknown
MZ00016696	TC314031	1.715	6.619	3.705	0.00269959	putative carboxyl-terminal proteinase {Oryza sativa (japonica cultivar-group);}	TA109857_4577 Putative carboxyl-terminal proteinase [Oryza sativa (japonica cultivar-group)]	At5g18460	expressed protein, predicted proteins, Arabidopsis thaliana Pfam profile PF03080: Arabidopsis proteins of unknown function	not assigned.unknown
MZ00027195	TC287905	1.981	2.124	3.272	0.0233224	unknown protein {Oryza sativa (japonica cultivar-group);}	TA54770_4530 Hypothetical protein P0434E03.26 [Oryza sativa (japonica cultivar-group)]	At5g19540	expressed protein	not assigned.unknown
MZ00016027	TC283427	2.51	1.426	1.627	0.00431368	hypothetical protein {Oryza sativa (japonica cultivar-group);}	TA122614_4577 Hypothetical protein B1103C09.17 [Oryza sativa (japonica cultivar-group)]	At5g19590	expressed protein, contains Pfam profile PF04398: Protein of unknown function, DUF538	not assigned.unknown
MZ00018544	TC312435	1.969	3.857	5.786	0.0081998	unknown protein {Oryza sativa (japonica cultivar-group);}	TA140103_4577 Hypothetical protein OJ1019_E02.20 [Oryza sativa (japonica cultivar-group)]	At5g19855	expressed protein	not assigned.unknown
MZ00057025	AZM5_102185	1.289	2.638	3.748	0.002268	unknown protein {Oryza sativa (japonica cultivar-group);}	TA140103_4577 Hypothetical protein OJ1019_E02.20 [Oryza sativa (japonica cultivar-group)]	At5g19855	expressed protein	not assigned.unknown
MZ00016949	TC287850	0.842	2.372	1.227	0.00243404	lustrin A-like {Oryza sativa (japonica cultivar-group);}	TA129647_4577 Lustrin A-like [Oryza sativa (japonica cultivar-group)]	At5g20590	expressed protein, various predicted proteins, Arabidopsis thaliana	not assigned.unknown
MZ00001457	AW288685	1.289	1.91	4.686	0.00184751	NA	AW288685 Expressed protein [Oryza sativa (japonica cultivar-group)]	At5g22340	expressed protein or expressed protein	not assigned.unknown
MZ00019890	TC310466	1.435	0.949	3.431	0.00172887	unknown protein {Arabidopsis thaliana;}	TA126762_4577 Expressed protein [Oryza sativa (japonica cultivar-group)]	At5g22340	expressed protein or expressed protein	not assigned.unknown
MZ00024054	TC320168	1.226	2.827	2.808	0.0143401	unknown protein {Oryza sativa (japonica cultivar-group);}	CD971905 Hypothetical protein P0486H12.36-1 [Oryza sativa (japonica cultivar-group)]	At5g23710	expressed protein	not assigned.unknown
MZ00010658	TC285531	2.632	3.255	5.422	0.0267012	{Oryza sativa (japonica cultivar-group);}	TA145755_4577 OSJNBa0071G03.4 protein [Oryza sativa (japonica cultivar-group)]	At5g24860	expressed protein	not assigned.unknown
MZ00052059	AZM5_28913	3.13	2.955	5.753	0.035367	{Oryza sativa (japonica cultivar-group);}	TA145755_4577 OSJNBa0071G03.4 protein [Oryza sativa (japonica cultivar-group)]	At5g24860	expressed protein	not assigned.unknown
MZ00050657	AZM5_24122	1.4	1.558	2.155	0.034588	unknown protein {Oryza sativa (japonica cultivar-group);}	DN147568 Hypothetical protein OSJNBa0035J16.10 [Oryza sativa (japonica cultivar-group)]	At5g27390	expressed protein, CG6949 - Drosophila melanogaster, EMBL:AE003739	not assigned.unknown
MZ00030439	TC214189	0.586	1.652	2.202	0.00394321	OSJNBb0118P14.13 {Oryza sativa (japonica cultivar-group);}	TA129309_4577 Hypothetical protein P0458B05.4 [Oryza sativa (japonica cultivar-group)]	At5g27730	expressed protein	not assigned.unknown
MZ00047742	AZM5_113823	1.411	2.023	2.283	0.0279247	unknown protein {Oryza sativa (japonica cultivar-group);}	TA52892_4530 Expressed protein [Oryza sativa (japonica cultivar-group)]	At5g28500	expressed protein, predicted proteins, Arabidopsis thaliana and Synechocystis sp.	not assigned.unknown
MZ00040316	TC261829	1.191	0.714	2.213	0.0465042	transmembrane protein FT27/PFT27-like {Arabidopsis thaliana;} ^|^GB|AAK96668.1|15450794|AY054477 transmembrane protein FT27/PFT27-like {Arabidopsis thaliana;} ^|^GB|AAP80179.1|32362303|BT009678 At5g36290 {Ar-TRUNCATED-	TA115166_4577 Uncharacterized protein family UPF0016 containing protein, expressed [Oryza sativa (japonica cultivar-group)]	At5g36290	expressed protein, contains Pfam profile PF01169: Uncharacterized protein family UPF0016 or expressed protein, contains Pfam profile PF01169: Uncharacterized protein family UPF0016	not assigned.unknown
MZ00026551	CF050103	1.641	1.409	2.763	0.0244008	unknown protein {Oryza sativa (japonica cultivar-group);}	TA125005_4577 Hypothetical protein OSJNBa0072H09.7 [Oryza sativa (japonica cultivar-group)]	At5g38720	expressed protein, predicted protein, Drosophila melanogaster	not assigned.unknown
MZ00017251	TC312208	1.193	1.713	3.44	0.00238623	unknown protein {Oryza sativa (japonica cultivar-group);}	BG840486 Arabidopsis thaliana genomic DNA, chromosome 5, TAC clone:K3K3 [Arabidopsis thaliana (Mouse-ear cress)]	At5g39210	expressed protein	not assigned.unknown
MZ00030105	TC291382	2.317	1.622	1.407	0.00961184	unknown protein {Oryza sativa (japonica cultivar-group);}	TA112876_4577 Hypothetical protein OSJNBa0076F20.8 [Oryza sativa (Rice)]	At5g41950	expressed protein	not assigned.unknown
MZ00005443	BM500736	1.72	2.067	3.941	0.0179191	unnamed protein product; ESTs C72979(E2587),AU082675(E2587) correspond to a region of the predicted gene. hypothetical protein {Oryza sativa (japonica cultivar-group);}	BM500736 Hypothetical protein P0702F03.30 [Oryza sativa (japonica cultivar-group)]	At5g42070	expressed protein, similar to unknown protein (dbj:BAA92898.1)	not assigned.unknown
MZ00043573	TC326264	4.056	3.23	1.128	0.00806256	{Oryza sativa (japonica cultivar-group);}	TA114105_4577 OSJNBb0043H09.9 protein [Oryza sativa (japonica cultivar-group)]	At5g42150	expressed protein	not assigned.unknown
MZ00004508	BM073440	0.799	2.314	0.898	0.0148489	unknown protein {Oryza sativa (japonica cultivar-group);}	TA138877_4577 Hypothetical protein OSJNBb0019B14.18-1 [Oryza sativa (japonica cultivar-group)]	At5g42680	expressed protein, contains Pfam profile PF04759: Protein of unknown function, DUF617	not assigned.unknown
MZ00011883	TC298124	1.493	2.253	1.71	0.0265662	unknown protein {Oryza sativa (japonica cultivar-group);}	TA141771_4577 Expressed protein [Oryza sativa (japonica cultivar-group)]	At5g42765	expressed protein	not assigned.unknown
MZ00028002	TC319372	1.725	2.35	2.949	0.0445096	DANA2 {Zea mays;}	TA126401_4577 DANA2 [Zea mays (Maize)]	At5g42960	expressed protein	not assigned.unknown
MZ00028003	TC263254	3.626	8.213	10.91	0.000846799	expressed protein {Oryza sativa (japonica cultivar-group);}	TA126402_4577 DANA2 [Zea mays (Maize)]	At5g42960	expressed protein	not assigned.unknown
MZ00020191	TC289753	1.865	1.213	2.476	0.0272781	unknown protein {Arabidopsis thaliana;}	TA122656_4577 Expressed protein [Oryza sativa (japonica cultivar-group)]	At5g43680	expressed protein	not assigned.unknown
MZ00018250	TC319162	1.431	2.013	2.911	0.00999484	unknown protein {Oryza sativa (japonica cultivar-group);}	TA32035_4577999 Hypothetical protein P0691E06.11-1 [Oryza sativa (japonica cultivar-group)]	At5g44650	expressed protein	not assigned.unknown
MZ00018070	TC308258	2.34	0.858	3.73	0.00160698	hypothetical protein {Oryza sativa (japonica cultivar-group);}	TA28274_4577999 Expressed protein [Oryza sativa (japonica cultivar-group)]	At5g46230	expressed protein, contains Pfam profile PF04398: Protein of unknown function, DUF538	not assigned.unknown
MZ00031726	TC328552	3.06	1.774	2.166	0.0171358	unknown protein {Arabidopsis thaliana;}	TA144653_4577 Expressed protein [Oryza sativa (japonica cultivar-group)]	At5g51960	expressed protein	not assigned.unknown
MZ00027961	TC304166	2.128	3.127	0.942	0.000609256	unknown protein {Arabidopsis thaliana;}	TA127235_4577	At5g57080	expressed protein	not assigned.unknown
MZ00017620	TC281987	1.164	1.893	2.56	0.00428598	unknown protein {Arabidopsis thaliana;}	TA95072_4577 Expressed protein [Oryza sativa (japonica cultivar-group)]	At5g58250	expressed protein	not assigned.unknown
MZ00047486	TC283674	1.034	2.641	1.992	0.00340084	conserved hypothetical protein {Oryza sativa (japonica cultivar-group);}	TA134331_4577 Hypothetical protein [Oryza sativa (japonica cultivar-group)]	At5g59350	expressed protein, predicted protein, Arabidopsis thaliana	not assigned.unknown
MZ00015580	TC282251	1.169	1.901	2.313	0.00151637	hypothetical protein similar to Arabidopsis thaliana chromosome 5, MRG21.7 {Oryza sativa (japonica cultivar-group);}	TA124768_4577 Hypothetical protein P0492F05.14 [Oryza sativa (japonica cultivar-group)]	At5g62650	expressed protein	not assigned.unknown
MZ00018756	TC307796	1.525	1.164	2.649	0.0134342	hypothetical protein {Oryza sativa (japonica cultivar-group);}	TA123664_4577 Hypothetical protein OSJNBb0011H13.6 [Oryza sativa (japonica cultivar-group)]	At5g65840	expressed protein	not assigned.unknown
MZ00033714	TC325078	1.74	2.198	3.886	0.00499749	expressed protein {Oryza sativa (japonica cultivar-group);}	TA25879_4577999 Expressed protein [Oryza sativa (japonica cultivar-group)]	At5g67370	expressed protein, similar to unknown protein (gb:AAC18972.1)	not assigned.unknown
MZ00034690	NB:1100.m01386	0.951	1.758	18.45	0.0375434	hypothetical DNA ligase-like protein YicF {Escherichia coli 536;}	BI305377 NAD-dependent DNA ligase precursor [Pseudomonas fluorescens (strain PfO-1)]	NI		not assigned.unknown
MZ00049578	AZM5_85457	0.842	1.121	9.197	0.0310676	leucine zipper protein-like {Oryza sativa (japonica cultivar-group);}	BF624691	NI		not assigned.unknown
MZ00013863	TC299113	2.23	2.325	4.391	0.0300189	putative inosine-uridine preferring nucleoside hydrolase {Oryza sativa (japonica cultivar-group);}	TA6898_4577999 Putative inosine-uridine preferring nucleoside hydrolase [Oryza sativa (japonica cultivar-group)]	At1g05620	inosine-uridine preferring nucleoside hydrolase family protein, similar to Chain A, Crystal Structure Of Nucleoside Hydrolase From Leishmania MajorGI:8569431; contains Pfam profile PF01156: Inosine-uridine preferring nucleoside hydrolase	nucleotide metabolism.degradation
MZ00050185	AZM5_88310	1.031	1.196	2.007	0.0438072	S-type apyrase {Oryza sativa (japonica cultivar-group);}	TA22217_4558 GDA1/CD39 family protein [Oryza sativa (japonica cultivar-group)]	At3g04080	APYRASE 1;apyrase (APY1), identical to apyrase (Atapy1) GI:6002631 from (Arabidopsis thaliana)	nucleotide metabolism.degradation
MZ00011865	CF059798	2.161	4.553	2.463	0.0129615	putative dihydropyrimidine amidohydrolase {Oryza sativa (japonica cultivar-group);}	CF059798 Putative dihydropyrimidine amidohydrolase [Oryza sativa (japonica cultivar-group)]	At5g12200	dihydropyrimidinase / DHPase / dihydropyrimidine amidohydrolase / hydantoinase (PYD2), identical to dihydropyrimidine amidohydrolase (PYD2) (Arabidopsis thaliana) GI:28194047; similar to SP:Q9EQF5 Dihydropyrimidinase (EC 3.5.2.2) (DHPase) (Hyda	nucleotide metabolism.degradation
MZ00026873	TC285795	2.069	1.313	0.652	0.0312295	3'(2'),5'-bisphosphate nucleotidase (EC 3.1.3.7) (3'(2'),5-bisphosphonucleoside 3'(2')-phosphohydrolase) (DPNPase). {Oryza sativa;}	TA119960_4577 Expressed protein [Oryza sativa (japonica cultivar-group)]	At5g63980	3'(2'),5'-bisphosphate nucleotidase / inositol polyphosphate 1-phosphatase / FIERY1 protein (FRY1) (SAL1), identical to SP:Q42546 3'(2'),5'-bisphosphate nucleotidase (EC 3.1.3.7) (3'(2'),5- bisphosphonucleoside 3'(2')-phosphohydrolase) (DPNPase	nucleotide metabolism.degradation
MZ00014135	TC318511	1.063	0.999	2.462	0.0155937	putative ribonucleotide reductase {Oryza sativa (japonica cultivar-group);}	TA113690_4577 Putative ribonucleotide reductase [Oryza sativa (japonica cultivar-group)]	At2g21790	R1;ribonucleoside-diphosphate reductase small chain, putative / ribonucleotide reductase, putative, similar to ribonucleotide reductase GI:4151068 from (Nicotiana tabacum)	nucleotide metabolism.deoxynucleotide metabolism
MZ00045775	TC305449	1.667	2.471	3.927	0.0154366	RNA binding {Arabidopsis thaliana;}	TA123932_4577 RNA pseudouridylate synthase family protein, expressed [Oryza sativa (japonica cultivar-group)]	At2g39140	pseudouridine synthase family protein	nucleotide metabolism.deoxynucleotide metabolism
MZ00025372	TC271508	2.013	5.577	6.73	0.00113318	Chain A, Adenylate Kinase From Maize In Complex With The Inhibitor P1,P5-Bis(Adenosine-5'-)pentaphosphate (Ap5a). {Zea mays;} ^|^PDB|1ZAK_B|3114422|1ZAK_B Chain B, Adenylate Kinase From Maize In Complex With-TRUNCATED-	TA116939_4577 Adenylate kinase, chloroplast [Zea mays (Maize)]	At5g47840	adenylate kinase, chloroplast, putative / ATP-AMP transphosphorylase, putative, similar to SP:P43188 Adenylate kinase, chloroplast (EC 2.7.4.3) (ATP-AMP transphosphorylase) {Zea mays}; contains Pfam profile PF00406: Adenylate kinase	nucleotide metabolism.phosphotransfer and pyrophosphatases.adenylate kinase
MZ00043747	TC319554	1.424	3.373	5.722	0.00725141	Adenylate kinase, chloroplast (EC 2.7.4.3) (ATP-AMPtransphosphorylase). {Zea mays;}	TA116940_4577 Adenylate kinase, chloroplast [Zea mays (Maize)]	At5g47840		nucleotide metabolism.phosphotransfer and pyrophosphatases.adenylate kinase
MZ00043748	TC302415	2.428	4.461	7.893	0.00405864	Adenylate kinase, chloroplast (EC 2.7.4.3) (ATP-AMPtransphosphorylase). {Zea mays;}	TA116938_4577 Adenylate kinase, chloroplast [Zea mays (Maize)]	At5g47840		nucleotide metabolism.phosphotransfer and pyrophosphatases.adenylate kinase
MZ00052565	TC335834	2.501	2.746	1.685	0.0366625	Adenylate kinase B (EC 2.7.4.3) (ATP-AMP transphosphorylase). {Oryza sativa;}	TA109117_4577 Adenylate kinase B [Oryza sativa (Rice)]	At5g63400	adenylate kinase, identical to adenylate kinase (ATP-AMP transphosphorylase) (Arabidopsis thaliana) SWISS-PROT:O82514 or similar to adenylate kinase, putative [Arabidopsis thaliana] (TAIR:At5g50370.1); similar to adenylate kinase-a [Oryza sati	nucleotide metabolism.phosphotransfer and pyrophosphatases.adenylate kinase
MZ00037739	CA452571	1.72	4.061	2.414	0.0069734	Adenylate kinase, chloroplast (EC 2.7.4.3) (ATP-AMPtransphosphorylase). {Zea mays;}	CA452571	NI		'nucleotide metabolism.phosphotransfer and pyrophosphatases.adenylate kinase
MZ00011344	TC308856	4.199	6.651	17.98	0.0355104	putative guanylate kinase {Arabidopsis thaliana;}	TA132528_4577 Guanylate kinase family protein, expressed [Oryza sativa (japonica cultivar-group)]	At3g06200	guanylate kinase, putative, similar to guanylate kinase (GMP kinase) (Bacillus halodurans) Swiss-Prot:Q9K9Y2; contains Pfam profile: PF00625 guanylate kinase	nucleotide metabolism.phosphotransfer and pyrophosphatases.guanylate kinase
MZ00004586	TC333218	1.12	2.25	2.961	0.0463936	putative inorganic diphosphatase {Oryza sativa (japonica cultivar-group);}	DR967174	At1g15690		nucleotide metabolism.phosphotransfer and pyrophosphatases.misc
MZ00039673	CF017826	2.028	4.417	5.525	0.00252235	putative inorganic diphosphatase {Oryza sativa (japonica cultivar-group);}	CF017826 Vacuolar H+-translocating inorganic pyrophosphatase [Zea mays (Maize)]	At1g15690		nucleotide metabolism.phosphotransfer and pyrophosphatases.misc
MZ00039830	CF031796	0.829	1.457	2.39	0.0460168	putative inorganic diphosphatase {Oryza sativa (japonica cultivar-group);}	CF031796 Vacuolar H+-translocating inorganic pyrophosphatase [Zea mays (Maize)]	At1g15690		nucleotide metabolism.phosphotransfer and pyrophosphatases.misc
MZ00043217	TC279641	1.774	3.884	4.9	0.0301635	vacuolar H+-translocating inorganic pyrophosphatase {Zea mays;}	TA109705_4577 Pyrophosphatase [Beta vulgaris (Sugar beet)]	At1g15690		nucleotide metabolism.phosphotransfer and pyrophosphatases.misc
MZ00043219	TC316465	2.301	4.124	4.78	0.000642811	inorganic diphosphatase, H+-translocating, vacuolar membrane {Oryza sativa (japonica cultivar-group);}	TA109709_4577 Vacuolar H+-translocating inorganic pyrophosphatase [Zea mays (Maize)]	At1g15690	ATAVP3;AVP-3;VACUOLAR H+ - PYROPHOSPHATASE AVP-3;pyrophosphate-energized vacuolar membrane proton pump / pyrophosphate-energized inorganic pyrophosphatase (AVP-3), identical to pyrophosphate-energized vacuolar membrane proton pump (pyrophosphat	nucleotide metabolism.phosphotransfer and pyrophosphatases.misc
MZ00024675	TC294478	2.264	4.685	7.486	0.0129623	Soluble inorganic pyrophosphatase (EC 3.6.1.1) (Pyrophosphate phospho-hydrolase) (PPase). {Oryza sativa;}	TA113957_4577 Soluble inorganic pyrophosphatase [Oryza sativa (Rice)]	At2g18230	inorganic pyrophosphatase (soluble) (PPA) / pyrophosphate phospho-hydrolase / PPase, nearly identical to SP:P21216 Soluble inorganic pyrophosphatase (EC 3.6.1.1) (Pyrophosphate phospho- hydrolase) (PPase) {Arabidopsis thaliana}	nucleotide metabolism.phosphotransfer and pyrophosphatases.misc
MZ00013509	TC293161	1.368	2.698	4.374	0.00172842	putative inorganic pyrophosphatase {Oryza sativa (japonica cultivar-group);}	TA10463_4577999 Putative inorganic pyrophosphatase [Oryza sativa (japonica cultivar-group)]	At5g09650	inorganic pyrophosphatase family protein, similar to SP:Q15181 Inorganic pyrophosphatase (EC 3.6.1.1) (Pyrophosphate {Homo sapiens}; contains Pfam profile PF00719: inorganic pyrophosphatase	nucleotide metabolism.phosphotransfer and pyrophosphatases.misc
MZ00035761	TC334239	1.103	1.769	2.561	0.00662612	putative inorganic pyrophosphatase {Oryza sativa (japonica cultivar-group);}	TA104629_4577 Putative inorganic pyrophosphatase [Oryza sativa (japonica cultivar-group)]	At5g09650		nucleotide metabolism.phosphotransfer and pyrophosphatases.misc
MZ00015240	TC279616	4.348	2.017	2.439	0.0406868	putative soluble inorganic pyrophosphatase {Oryza sativa (japonica cultivar-group);}	TA121280_4577 Putative soluble inorganic pyrophosphatase [Oryza sativa (japonica cultivar-group)]	NI		nucleotide metabolism.phosphotransfer and pyrophosphatases.misc
MZ00051716	AZM5_117221	2.524	3.87	5.473	0.0211986	putative uridylate kinase {Oryza sativa (japonica cultivar-group);}	TA118928_4577 putative uridylate kinase [Oryza sativa (japonica cultivar-group)]	At3g18680	aspartate/glutamate/uridylate kinase family protein, similar to UMP-kinase GB:CAB38122 gi:4468612 from (Lactococcus lactis) ; contains Pfam profile PF00696: Amino acid kinase family or aspartate/glutamate/uridylate kinase family protein, simil	nucleotide metabolism.phosphotransfer and pyrophosphatases.uridylate kinase
MZ00000264	TC321925	1.631	0.916	2.352	0.0112501	putative Uridylate kinase {Oryza sativa (japonica cultivar-group);}	TA144052_4577 Protein At5g26667 [Arabidopsis thaliana (Mouse-ear cress)]	At3g60180	uridylate kinase, putative / uridine monophosphate kinase, putative / UMP kinase, putative, similar to uridylate kinase (EC 2.7.4.-) (UK) (Uridine monophosphate kinase) (UMP kinase) (UMP/CMP kinase) (Swiss-Prot:O04905) (Arabidopsis thaliana) or	nucleotide metabolism.phosphotransfer and pyrophosphatases.uridylate kinase
MZ00017782	TC280610	1.307	1.696	2.535	0.000616843	putative adenosine kinase {Oryza sativa (japonica cultivar-group);}	TA119237_4577 Putative adenosine kinase [Oryza sativa (Rice)]	At3g09820	ADENOSINE KINASE 1;adenosine kinase 1 (ADK1) / adenosine 5'-phosphotransferase 1, identical to adenosine kinase 1 /adenosine 5'-phosphotransferase 1 SP:Q9SF85 from (Arabidopsis thaliana) or adenosine kinase 1 (ADK1) / adenosine 5'-phosphotrans	nucleotide metabolism.salvage.nucleoside kinases.adenosine kinase
MZ00056431	AZM5_15181	1.625	2.277	4.962	0.032736	putative adenine phosphoribosyl transferase {Oryza sativa (japonica cultivar-group);}	TA123603_4577 Putative adenine phosphoribosyltransferase form 2 [Oryza sativa (japonica cultivar-group)]	At1g27450	APRT;APT;ATAPT1;ADENINE PHOSPHORIBOSYL TRANSFERASE;ADENINE PHOSPHORIBOSYL TRANSFERASE 1;ADENINE PHOSPHORIBOSYLTRANSFERASE 1;adenine phosphoribosyltransferase 1 (APT1), nearly identical to SP:P31166 Adenine phosphoribosyltransferase 1 (EC 2.4.2.	nucleotide metabolism.salvage.phosphoribosyltransferases.aprt
MZ00017717	TC298378	1.243	2.425	1.358	0.0039692	adenine phosphoribosyltransferase {Zea mays;}	TA131730_4577 Adenine phosphoribosyltransferase [Zea mays (Maize)]	At4g12440	adenine phosphoribosyltransferase, putative, strong similarity to SP:P31166 Adenine phosphoribosyltransferase 1 (EC 2.4.2.7) (APRT) {Arabidopsis thaliana}; contains Pfam profile PF00156: Phosphoribosyl transferase domain or adenine phosphoribo	nucleotide metabolism.salvage.phosphoribosyltransferases.aprt
MZ00028226	TC306592	0.813	1.373	2.326	0.00439354	putative uracil phosphoribosyltransferase {Oryza sativa (japonica cultivar-group);}	TA131452_4577 Putative uracil phosphoribosyltransferase [Oryza sativa (japonica cultivar-group)]	At3g53900	uracil phosphoribosyltransferase, putative / UMP pyrophosphorylase, putative / UPRTase, putative, similar to SP:P50926 Uracil phosphoribosyltransferase (EC 2.4.2.9) (UMP pyrophosphorylase) (UPRTase) {Lactococcus lactis}; contains Pfam profile P	nucleotide metabolism.salvage.phosphoribosyltransferases.upp
MZ00027877	TC300690	1.369	1.34	2.104	0.0321422	putative formylglycinamide ribonucleotide amidotransferase {Oryza sativa (japonica cultivar-group);}	TA136897_4577 Putative formylglycineamide ribotide amidotransferase [Oryza sativa (japonica cultivar-group)]	At1g74260	AIR synthase-related family protein, contains Pfam profiles: PF00586 AIR synthase related protein, N-terminal domain, PF02769 AIR synthase related protein, C-terminal domain	nucleotide metabolism.synthesis.purine.FGAR amidotransferase
MZ00016714	AZM5_29901	1.552	2.642	3.062	0.0122065	putative glycinamide ribonucleotide synthetase {Oryza sativa (japonica cultivar-group);}	TA125943_4577 Putative glycinamide ribonucleotide synthetase [Oryza sativa (japonica cultivar-group)]	At1g09830	phosphoribosylamine--glycine ligase (PUR2), Identical to phosphoribosylamine--glycine ligase, chloroplast (precursor) SP:P52420 from (Arabidopsis thaliana)	nucleotide metabolism.synthesis.purine.GAR Synthetase
MZ00026825	TC300792	2.055	3.166	2.7	0.034062	putative CTP synthase {Oryza sativa (japonica cultivar-group);}	TA122550_4577 putative CTP synthase [Oryza sativa (japonica cultivar-group)]	At3g12670	EMB2742;EMBRYO DEFECTIVE 2742;CTP synthase, putative / UTP--ammonia ligase, putative, similar to SP:P17812 CTP synthase (EC 6.3.4.2) (UTP--ammonia ligase) {Homo sapiens}; contains Pfam profile PF00117: glutamine amidotransferase class-I	nucleotide metabolism.synthesis.pyrimidine.CTP synthetase
MZ00016120	TC328462	1.315	3.343	4.015	0.000366547	oxidoreductase-like {Oryza sativa (japonica cultivar-group);}	TA126140_4577 Oxidoreductase-like [Oryza sativa (japonica cultivar-group)]	At1g17650	similar to 6-phosphogluconate dehydrogenase NAD-binding domain-containing protein [Arabidopsis thaliana] (TAIR:At3g25530.1); similar to putative gamma hydroxybutyrate dehydrogenase [Oryza sativa (japonica cultivar-group)] (GB:NP_918497.1); cont	OPP.oxidative PP.6-phosphogluconate dehydrogenase
MZ00030914	TC214807	2.124	3.429	4.242	0.0453614	putative gamma hydroxybutyrate dehydrogenase {Oryza sativa (japonica cultivar-group);}	TA126140_4577 Oxidoreductase-like [Oryza sativa (japonica cultivar-group)]	At1g17650		OPP.oxidative PP.6-phosphogluconate dehydrogenase
MZ00039793	CF026600	1.251	2.617	3.085	0.00213407	putative gamma hydroxybutyrate dehydrogenase {Oryza sativa (japonica cultivar-group);}	CF026600 Hydroxyacid dehydrogenase/reductase; 6-phosphogluconate dehydrogenase, C-terminal-like [Medicago truncatula (Barrel medic)]	At1g17650		OPP.oxidative PP.6-phosphogluconate dehydrogenase
MZ00041848	TC327974	2.287	1.849	1.165	5.53847e-05	putative cytosolic 6-phosphogluconate dehydrogenase {Zea mays;}	TA111764_4577 Putative cytosolic 6-phosphogluconate dehydrogenase [Zea mays (Maize)]	At3g02360	6-phosphogluconate dehydrogenase family protein, contains Pfam profiles: PF00393 6-phosphogluconate dehydrogenase C-terminal domain, PF03446 NAD binding domain of 6-phosphogluconate ;similar to 6-phosphogluconate dehydrogenase GB:BAA22812 GI:25	OPP.oxidative PP.6-phosphogluconate dehydrogenase
MZ00015314	AZM5_6084	3.41	2.269	1.847	0.0190618	putative cytosolic 6-phosphogluconate dehydrogenase {Zea mays;}	TA111763_4577 Putative cytosolic 6-phosphogluconate dehydrogenase [Zea mays (Maize)]	NI		OPP.oxidative PP.6-phosphogluconate dehydrogenase
MZ00004692	BM079565	1.368	2.063	3.483	0.00464393	glucose-6-phosphate dehydrogenase {Nicotiana tabacum;}	BM079565 Glucose-6-phosphate dehydrogenase precursor [Nicotiana tabacum (Common tobacco)]	At5g13110	Encodes a plastidic glucose-6-phosphate dehydrogenase that is sensitive to reduction by DTT and whose mRNA is most highly expressed in root.	OPP.oxidative PP.G6PD
MZ00025407	TC281265	1.418	2.081	3.219	0.00136815	Polyamine oxidase precursor (EC 1.5.3.11). {Zea mays;}	TA112963_4577 Polyamine oxidase precursor [Zea mays (Maize)]	At5g13700	polyamine oxidase, putative, similar to SP:O64411 Polyamine oxidase precursor (EC 1.5.3.11) from Zea mays	polyamine metabolism.degradation.polyamin oxidase
MZ00037070	BM378492	1.078	1.583	3.047	0.0218288	NA	BM378492 Polyamine oxidase precursor [Zea mays (Maize)]	NI		polyamine metabolism.degradation.polyamin oxidase
MZ00030163	TC317079	2.715	4.537	14.12	0.0116229	putative rubredoxin {Oryza sativa (japonica cultivar-group);}	TA142898_4577 Putative rubredoxin [Oryza sativa (japonica cultivar-group)]	At1g54500	rubredoxin family protein, similar to SP:P00270 Rubredoxin (Rd) {Desulfovibrio gigas}; contains Pfam profile PF00301: Rubredoxin	protein assembly and cofactor ligation
MZ00026844	TC209728	1.098	1.442	2.86	0.00113683	putative ABC transporter ATPase {Arabidopsis thaliana;} ^|^GB|AAK59630.1|14334904|AY035125 putative ABC transporter ATPase {Arabidopsis thaliana;} ^|^GB|AAG51398.1|12322801|AC011560 putative ABC transporter ATPase; 10053-12032 {Arabidopsis thaliana;}	TA118677_4577 ATP-dependent transporter ycf16, putative, expressed [Oryza sativa (japonica cultivar-group)]	At3g10670	ABC transporter family protein, similar to ABC transporter ATPase GB:AAC68280 (Chlamydia trachomatis)	protein assembly and cofactor ligation
MZ00024558	TC301837	1.393	2.909	3.984	0.0204693	putative immunophilin {Hordeum vulgare subsp. vulgare;}	TA94317_4577 Peptidylprolyl isomerase, FKBP-type [Chloroflexus aurantiacus J-10-fl]	At5g45680	FK506-binding protein 1 (FKBP13), identical to Probable FKBP-type peptidyl-prolyl cis-trans isomerase 3, chloroplast precursor (Ppiase) (Rotamase) (SP:Q9SCY2) / FK506 binding protein 1 (GI:21535744) (Arabidopsis thaliana); contains Pfam PF00254	protein assembly and cofactor ligation
MZ00017723	TC307697	1.974	2.623	3.32	0.04068	biogenesis protein {Hordeum vulgare subsp. vulgare;}	TA25169_4558 Biogenesis protein [Hordeum vulgare var. distichum (Two-rowed barley)]	At5g54290	cytochrome c biogenesis protein family, low similarity to cytochrome c biogenesis protein CcdA (Paracoccus pantotrophus) GI:11095328; contains Pfam profile PF02683: Cytochrome C biogenesis protein transmembrane region	protein assembly and cofactor ligation
MZ00037560	CA398351	1.218	1.512	2.141	0.0376546	putative leucyl-tRNA synthetase {Oryza sativa (japonica cultivar-group);}	CA398351 Putative leucyl-tRNA synthetase [Oryza sativa (japonica cultivar-group)]	At1g09620	similar to leucyl-tRNA synthetase, putative / leucine--tRNA ligase, putative [Arabidopsis thaliana] (TAIR:At4g04350.1); similar to leucyl tRNA synthetase [Homo sapiens] (GB:BAA95667.1); similar to SYLC_HUMAN Leucyl-tRNA synthetase, cytoplasmic	protein.aa activation
MZ00026635	TC279438	1.215	1.946	2.533	0.0107152	seryl-tRNA synthetase {Zea mays;}	TA94569_4577 Seryl-tRNA synthetase [Zea mays (Maize)]	At1g11870	OVA7;SRS;OVULE ABORTION 7;SERYL-TRNA SYNTHETASE;seryl-tRNA synthetase, putative / serine--tRNA ligase, putative, similar to PIR:T03949 serine--tRNA ligase (EC 6.1.1.11) serS {Zea mays}; contains Pfam profiles PF00587: tRNA synthetase class II c	protein.aa activation
MZ00027561	TC325656	1.617	2.434	3.396	0.00518561	putative tryptophanyl-tRNA synthetase {Oryza sativa (japonica cultivar-group);}	TA129046_4577 Putative tryptophanyl-tRNA synthetase [Oryza sativa (japonica cultivar-group)]	At2g25840	OVA4;OVULE ABORTION 4;tRNA synthetase class I (W and Y) family protein, contains Pfam profile: PF00579 tRNA synthetases class I (W and Y) or tRNA synthetase class I (W and Y) family protein, contains Pfam profile: PF00579 tRNA synthetases clas	protein.aa activation
MZ00026994	TC262506	1.391	2.119	2.703	0.00518083	probable cysteinyl-tRNA synthetase [imported] - Arabidopsis thaliana {Arabidopsis thaliana;}	TA124854_4577 Putative cysteinyl-tRNA synthetase [Arabidopsis thaliana (Mouse-ear cress)]	At2g31170	tRNA synthetase class I (C) family protein, similar to cysteine-tRNA ligase (Escherichia coli) GI:41203; contains Pfam profile PF01406: tRNA synthetases class I (C)	protein.aa activation
MZ00016007	TC301362	1.386	1.731	3.045	0.00912196	putative lysyl-tRNA synthetase {Oryza sativa (japonica cultivar-group);}	TA107239_4577 Putative lysyl-tRNA synthetase [Oryza sativa (japonica cultivar-group)]	At3g13490	OVA5;OVULE ABORTION 5;tRNA synthetase class II (D, K and N) family protein, similar to SP:Q9RHV9 Lysyl-tRNA synthetase (EC 6.1.1.6) (Lysine--tRNA ligase) {Bacillus stearothermophilus}; contains Pfam profile: PF00152 tRNA synthetases class II (D	protein.aa activation
MZ00030794	TC214655	2.574	4.305	5.856	0.0196186	histidine-tRNA ligase (EC 6.1.1.21) precursor, plastid [similarity] - Arabidopsis thaliana {Arabidopsis thaliana;} ^|^GB|AAM51327.1|21436315|AY117252 putative histidyl-tRNA synthetase {Arabidopsis thaliana;} ^|^GB|AAL07082.1|15810389|AY056233 putative histidyl-tRNA synthetase {Arabidopsis thaliana;} ^|^GB|CAB90937.1|7798998|ATF12M12 histidyl-tRNA synthetase {Arabidopsis thaliana;} ^|^GB|AAC61600.…	TA139185_4577 Putative histidine-tRNA ligase [Oryza sativa (japonica cultivar-group)]	At3g46100	histidyl-tRNA synthetase / histidine--tRNA ligase, identical to histidyl-tRNA synthetase (Arabidopsis thaliana) GI:3659909	protein.aa activation
MZ00029984	TC294706	2.484	3.034	4.953	0.00300898	Putative methionyl-tRNA synthetase {Oryza sativa (japonica cultivar-group);}	TA130309_4577 Methionyl-tRNA synthetase, putative, expressed [Oryza sativa (japonica cultivar-group)]	At3g55400	methionyl-tRNA synthetase / methionine--tRNA ligase / MetRS (cpMetRS), identical to methionyl-tRNA synthetase MEtRS (Arabidopsis thaliana) GI:2266985	protein.aa activation
MZ00026723	TC284348	1.13	1.785	3.584	0.0108172	ATP binding {Arabidopsis thaliana;}	TA120856_4577 Phenylalanyl-tRNA synthetase class IIc family protein, putative, expressed [Oryza sativa (japonica cultivar-group)]	At3g58140	phenylalanyl-tRNA synthetase class IIc family protein, similar to phenylalanine-tRNA synthetase (Homo sapiens) GI:3983103; contains Pfam profile PF01409: tRNA synthetases class II core domain (F)	protein.aa activation
MZ00015038	TC281968	2.03	1.629	2.937	0.0303742	seryl-tRNA synthetase {Zea mays;}	TA95935_4577 Seryl-tRNA synthetase [Zea mays (Maize)]	At5g27470	seryl-tRNA synthetase / serine--tRNA ligase, identical to SP:Q39230 Seryl-tRNA synthetase (EC 6.1.1.11) (Serine--tRNA ligase) (SerRS) {Arabidopsis thaliana}	protein.aa activation
MZ00029711	TC323965	1.496	3.419	5.436	0.00131323	putative isoleucyl-tRNA synthetase {Oryza sativa (japonica cultivar-group);}	TA127773_4577 Putative isoleucyl-tRNA synthetase [Oryza sativa (japonica cultivar-group)]	At5g49030	tRNA synthetase class I (I, L, M and V) family protein, similar to SP:P41972 Isoleucyl-tRNA synthetase (EC 6.1.1.5) (Isoleucine--tRNA ligase) (IleRS) {Staphylococcus aureus}; contains Pfam profile PF00133: tRNA synthetases class I (I, L, M and	protein.aa activation
MZ00016886	TC323965	1.421	2.342	4.27	0.00226441	putative isoleucyl-tRNA synthetase {Oryza sativa (japonica cultivar-group);}	TA127773_4577 Putative isoleucyl-tRNA synthetase [Oryza sativa (japonica cultivar-group)]	At5g49030	tRNA synthetase class I (I, L, M and V) family protein, similar to SP:P41972 Isoleucyl-tRNA synthetase (EC 6.1.1.5) (Isoleucine--tRNA ligase) (IleRS) {Staphylococcus aureus}; contains Pfam profile PF00133: tRNA synthetases class I (I, L, M and	protein.aa activation
MZ00009641	CD986956	1.573	3.055	22.17	0.0496338	histidyl-tRNA synthetase {Triticum aestivum;}	TA148766_4577 Histidyl-tRNA synthetase [Triticum aestivum (Wheat)]	NI		protein.aa activation
MZ00015167	TC323575	1.016	2.079	2.606	0.00119442	putative asparaginyl-tRNA synthetase, chloroplast/mitochondrial precursor {Oryza sativa (japonica cultivar-group);}	TA119021_4577 Asparaginyl-tRNA synthetase, putative [Brassica oleracea (Wild cabbage)]	NI		protein.aa activation
MZ00017712	TC292178	1.909	3.101	2.411	0.00447056	putative valyl-tRNA synthetase {Oryza sativa (japonica cultivar-group);}	TA130052_4577 Putative valyl-tRNA synthetase [Oryza sativa (japonica cultivar-group)]	NI		protein.aa activation
[truncated: 1,621 more rows]

## Sheet: Down-regulatedRI
Supplementary Table S3.Transcript levels of significant genes in the maize oligonucleotide microarray at recovery irrigation
[truncated: 2,889 more rows]
