# Supplementary material for: Analysis of Gene Expression and Physiological Responses in Three Mexican Maize Landraces under Drought Stress and Recovery Irrigation
Source: PLoS One. 2009 Oct 30;4(10):e7531. doi: 10.1371/journal.pone.0007531 (PMC2766256; doi:10.1371/journal.pone.0007531)
Supplement: Table S12 — Chi-square test. (0.03 MB XLS) [file pone.0007531.s013.xls]

## Sheet: Hoja1
Sulpplementary Table S12. Chi-square test
CATEGORY	X-squared	p-value	DF
Genes differentially expressed 10 days DS	12.7814	0.001677	2
Genes differentially expressed 17 days DS	1385.71	< 2.2e-16	2
Genes differentially expressed RI	2404.61	< 2.2e-16	2
Differences differentially expressed genes at 10 and 17 days DS and RI	5668.75	< 2.2e-16	2
Differences in differential expression between tolerant and susceptible landraces	346.541	< 2.2e-16	2
Photosynthesis 10 days DS UP-R	4.8	0.9072	2
Photosynthesis 10 days DS DW-R	3.9948	0.1357	2
Photosynthesis 17 days DS DW-R	62.0415	3.372e-14	2
Photosynthesis RI UP-R	122.168	< 2.2e-16	2
Calvin cycle related genes 17days DS DW-R	12.7219	0.001728	2
Calvin cycle related genes RI UP-R	25.9565	2.31e-06	2
Carbohydrate metabolism related genes RI UP-R	29.2778	4.389e-07	2
Genes related to different functional categories between landraces	51.1194	7.935e-12	2
Abiotic stress related genes RI UP-R	10.5741	0.005057	2
DW-R genes between the tolerant and susceptible landraces RI	546.338	< 2.2e-16	2
HSP related genes UP-R between tolerant and susceptible landraces DS	18.2806	0.0001073	2
Cytokinin signal transduction related genes UP-R RI	5.7306	0.05697	2
Auxin metabolism related genes 10 days DS UP-R	5.85	0.05366	2
Comparison of Peroxiredoxin gene expression between the three landraces RI	15	0.0005531	2
Overall TF related genes DS	66.2714	0.4068	2
Overall TF related genes RI	110.05	< 2.2e-16	2
TF related genes DS: bHLH, WRKY, MYB, C2C2, C2H2,HB, CCAAT	31.5055	1.441e-07	2
TF related genes DS : AP2, NAC, MADS, CCAAT, HB, bHLH, bZIP	8.4	0.015	2
TF related genes RI : AP2, NAC, MADS, CCAAT, HB, bHLH, bZIP	40.5382	1.575e-09	2
TF related genes : Unclassified	10.803	0.00451	2
Comparison TF related genes between the landraces, DS and RI treatments	178.406	< 2.2e-16	2
Legend
RI= Recovery irrigation
DS=drought stress
UP-R= up-regulated
DW-R=down-regulated
HSP=heat shock protein
TF=transcription factor
